# Supplementary material for: Metabolic plasticity and optimal redox homeostasis are essential for efficient metastatic colonization
Source: Mol Metab. 2026 May 20;109:102382. doi: 10.1016/j.molmet.2026.102382 (PMC13240752; doi:10.1016/j.molmet.2026.102382)
Supplement: Multimedia component 2 [file mmc2.xlsx]

## Sheet: atnomx-DIA-Brabletz_Oezel_ZebKO
gene	protein	organism	uniprot	Lib.PG.Q	log2maxlfq	log2intensity	log2top1	log2top3	log2total	pepcounts	precounts	cleanprotein	imputed	effect~epi_oligomyc - epi_untreat~limma	effect~mes_oligomyc - mes_untreat~limma	effect~zebKO_oligomyc - zebKO_untreat~limma	effect~zebKO_untreat - epi_untreat~limma	effect~zebKO_untreat - mes_untreat~limma	effect~epi_untreat - mes_untreat~limma	effect~zebKO_oligomyc - epi_oligomyc~limma	effect~zebKO_oligomyc - mes_oligomyc~limma	effect~epi_oligomyc - mes_oligomyc~limma	p~epi_oligomyc - epi_untreat~limma	p~mes_oligomyc - mes_untreat~limma	p~zebKO_oligomyc - zebKO_untreat~limma	p~zebKO_untreat - epi_untreat~limma	p~zebKO_untreat - mes_untreat~limma	p~epi_untreat - mes_untreat~limma	p~zebKO_oligomyc - epi_oligomyc~limma	p~zebKO_oligomyc - mes_oligomyc~limma	p~epi_oligomyc - mes_oligomyc~limma	fdr~epi_oligomyc - epi_untreat~limma	fdr~mes_oligomyc - mes_untreat~limma	fdr~zebKO_oligomyc - zebKO_untreat~limma	fdr~zebKO_untreat - epi_untreat~limma	fdr~zebKO_untreat - mes_untreat~limma	fdr~epi_untreat - mes_untreat~limma	fdr~zebKO_oligomyc - epi_oligomyc~limma	fdr~zebKO_oligomyc - mes_oligomyc~limma	fdr~epi_oligomyc - mes_oligomyc~limma	feature_id	p-log10~epi_oligomyc - epi_untreat~limma	p-log10~mes_oligomyc - mes_untreat~limma	p-log10~zebKO_oligomyc - zebKO_untreat~limma	p-log10~zebKO_untreat - epi_untreat~limma	p-log10~zebKO_untreat - mes_untreat~limma	p-log10~epi_untreat - mes_untreat~limma	p-log10~zebKO_oligomyc - epi_oligomyc~limma	p-log10~zebKO_oligomyc - mes_oligomyc~limma
Dhx15	DHX15_MOUSE	MOUSE	O35286	0.000141243	18.3141	18.3086	18.3086	19.5809	2.73781e+06	39.2222	50.7778	DHX15	FALSE	-0.0180214	-0.0354875	-0.148237	0.140563	0.0979045	-0.0426585	0.0103473	-0.0148451	-0.0251924	0.842477	0.696111	0.116914	0.135523	0.28925	0.639098	0.909117	0.869939	0.781301	0.999981	0.999922	0.999652	0.229997	0.367073	0.765991	0.940914	0.901858	0.860699	DHX15	0.0744418	0.157321	0.932133	0.867988	0.538727	0.194433	0.0413804	0.060511
Rbbp5	RBBP5_MOUSE	MOUSE	Q8BX09	0.000141243	14.4397	14.4335	14.4335	15.8502	156226	13.9444	13.9444	RBBP5	FALSE	-0.0364581	-0.0395894	0.044947	-0.0446505	-0.0689567	-0.0243062	0.0367546	0.0155797	-0.0211748	0.721846	0.699186	0.661102	0.663186	0.50309	0.812176	0.719689	0.878875	0.835967	0.999981	0.999922	0.999652	0.750497	0.579659	0.88627	0.805695	0.908434	0.897452	RBBP5	0.141555	0.155407	0.179731	0.178365	0.298354	0.0903498	0.142855	0.0560728
Lsm6	LSM6_MOUSE	MOUSE	P62313	0.000141243	16.91	16.9044	16.9044	18.052	329983	6	6	LSM6	FALSE	0.0704603	-0.0265118	-0.0146165	0.0150343	-0.0375743	-0.0526086	-0.0700424	-0.0256789	0.0443635	0.494397	0.795732	0.88642	0.883198	0.714011	0.608657	0.496921	0.802	0.66552	0.999981	0.999922	0.999652	0.918866	0.772769	0.742879	0.622145	0.846759	0.780039	LSM6	0.305924	0.0992334	0.0523606	0.0539419	0.146295	0.215628	0.303713	0.0958258
Polr2b	RPB2_MOUSE	MOUSE	Q8CFI7	0.000141243	15.9727	15.9672	15.9672	17.3866	965480	48.0556	61.8333	RPB2	FALSE	-0.0774539	-0.0622268	-0.0510762	-0.0206053	0.0627835	0.0833887	0.00577241	0.0739341	0.0681617	0.413241	0.509263	0.587113	0.825879	0.505538	0.379221	0.950821	0.434331	0.470371	0.999981	0.999922	0.999652	0.876727	0.582173	0.546226	0.968964	0.517452	0.620293	RPB2	0.383797	0.293058	0.231278	0.0830837	0.296246	0.421107	0.0219011	0.362179
Cisd1	CISD1_MOUSE	MOUSE	Q91WS0	0.000141243	17.3128	17.3067	17.3067	18.2574	369938	5.61111	8.44444	CISD1	FALSE	0.0664356	0.0703795	0.065332	0.0138526	-0.083532	-0.0973846	0.012749	-0.0885795	-0.101328	0.471345	0.445917	0.478616	0.879608	0.367529	0.295799	0.889129	0.340107	0.277391	0.999981	0.999922	0.999652	0.916943	0.44742	0.461096	0.929009	0.425449	0.434412	CISD1	0.326661	0.350746	0.320013	0.0557106	0.434709	0.529004	0.0510353	0.468385
Tmed9	TMED9_MOUSE	MOUSE	Q99KF1	0.000141243	17.6882	17.6838	17.6838	18.795	510211	6.72222	7.5	TMED9	FALSE	-0.0620781	-0.0328121	-0.02622	-0.0466948	-0.00341921	0.0432756	-0.0108367	0.00317292	0.0140096	0.556389	0.754867	0.802859	0.657347	0.974002	0.680859	0.917749	0.975874	0.893805	0.999981	0.999922	0.999652	0.7463	0.981997	0.795895	0.946864	0.982379	0.937025	TMED9	0.254622	0.122129	0.0953608	0.182205	0.0114401	0.166943	0.0372762	0.0106062
Cdk11b	CD11B_MOUSE	MOUSE	P24788	0.000141243	15.5745	15.5686	15.5686	17.0468	643603	29.6667	32.4444	CD11B	FALSE	0.0651421	0.0786982	0.113742	0.0437035	-0.0110843	-0.0547878	0.0923034	0.0239594	-0.068344	0.508568	0.426057	0.255368	0.656089	0.909792	0.577394	0.352441	0.80668	0.488279	0.999981	0.999922	0.999652	0.745258	0.932577	0.71838	0.482801	0.850164	0.636339	CD11B	0.293651	0.370532	0.592833	0.183037	0.041058	0.238528	0.452914	0.0932987
Chd4	CHD4_MOUSE	MOUSE	Q6PDQ2	0.000141243	17.2295	17.224	17.224	18.3402	1.69729e+06	59.1111	81.7222	CHD4	FALSE	-0.0755748	-0.0284727	-0.0374774	0.0117039	-0.00760271	-0.0193066	0.0498013	-0.0166074	-0.0664086	0.472267	0.784963	0.719731	0.910603	0.941851	0.853116	0.634063	0.873446	0.526817	0.999981	0.999922	0.999652	0.93835	0.956041	0.912387	0.737056	0.904637	0.671282	CHD4	0.325813	0.105151	0.14283	0.0406708	0.0260177	0.0689917	0.197867	0.058764
Emc8	EMC8_MOUSE	MOUSE	O70378	0.000141243	16.5142	16.5095	16.5095	17.3368	325536	10	14.3333	EMC8	FALSE	-0.00263878	-0.0312381	-0.119727	0.0985717	0.133912	0.0353407	-0.0185166	0.0454234	0.06394	0.977957	0.74405	0.22173	0.310524	0.174336	0.711988	0.846364	0.635639	0.506382	0.999981	0.999922	0.999652	0.43159	0.240853	0.817018	0.898364	0.704487	0.653245	EMC8	0.00968006	0.128398	0.654175	0.507905	0.758614	0.147528	0.0724429	0.196789
Kdf1	KDF1_MOUSE	MOUSE	A2A9F4	0.000141243	12.9447	12.8714	12.8714	13.7026	18299	1.72222	1.72222	KDF1	TRUE	0.169123	-0.131193	-0.0903952	1.49844	1.43247	-0.0659642	1.23892	1.47327	0.234351	0.483847	0.585819	0.706584	1.24096e-05	2.04545e-05	0.783305	9.42597e-05	1.49971e-05	0.335589	0.999981	0.999922	0.999652	0.000200546	0.000144354	0.868037	0.000929753	0.000112949	0.493723	KDF1	0.315292	0.232236	0.150836	4.90624	4.68921	0.106069	4.02567	4.82399
Emc1	EMC1_MOUSE	MOUSE	Q8C7X2	0.000141243	16.2716	16.2665	16.2665	17.7129	843687	30.1111	37.2778	EMC1	FALSE	-0.0177702	0.0199246	0.0292535	0.1435	0.0526152	-0.0908846	0.190523	0.061944	-0.128579	0.8509	0.833099	0.757228	0.143238	0.579588	0.343486	0.0581219	0.515104	0.186585	0.999981	0.999922	0.999652	0.240211	0.65252	0.511752	0.124229	0.59601	0.330696	EMC1	0.0701217	0.0793031	0.120773	0.843941	0.236881	0.464092	1.23566	0.288105
Api5	API5_MOUSE	MOUSE	O35841	0.000141243	17.7657	17.761	17.761	18.9942	1.21178e+06	21.7222	26.2778	API5	FALSE	-0.00804262	-0.00676357	-0.0421827	0.0704148	-0.0100299	-0.0804447	0.0362747	-0.045449	-0.0817237	0.940797	0.950198	0.697598	0.518482	0.92621	0.461679	0.738103	0.675597	0.45472	0.999981	0.999922	0.999652	0.630892	0.944385	0.620508	0.8191	0.739601	0.607704	API5	0.026504	0.0221861	0.156394	0.285266	0.0332905	0.33566	0.131883	0.170313
Hnrnpk	HNRPK_MOUSE	MOUSE	P61979	0.000141243	19.7246	19.7196	19.7196	21.1629	6.90382e+06	27.1667	36.5	HNRPK	FALSE	-0.105985	-0.0271571	-0.109132	-0.140206	-0.0562619	0.0839441	-0.143353	-0.138236	0.00511625	0.251584	0.764171	0.238395	0.135478	0.536285	0.359901	0.127544	0.140655	0.954861	0.999981	0.999922	0.999652	0.229981	0.610994	0.527417	0.226374	0.202033	0.974281	HNRPK	0.599317	0.11681	0.622703	0.868132	0.270604	0.443817	0.89434	0.851844
Hnrnpll	HNRLL_MOUSE	MOUSE	Q921F4	0.000141243	16.6448	16.6384	16.6384	17.6629	614115	28.1111	36.8333	HNRLL	FALSE	-0.0293112	-0.0688114	-0.0249382	0.0841266	0.0279802	-0.0561464	0.0884996	0.0718533	-0.0166463	0.782881	0.52009	0.814568	0.433232	0.792487	0.598853	0.410221	0.502081	0.875532	0.999981	0.999922	0.999652	0.551793	0.838067	0.735417	0.540645	0.583873	0.923985	HNRLL	0.106304	0.283921	0.0890729	0.363279	0.101008	0.22268	0.386982	0.299226
Hnrnpm	HNRPM_MOUSE	MOUSE	Q9D0E1	0.000141243	19.309	19.3037	19.3037	20.6491	7.1714e+06	40.2222	65.1111	HNRPM	FALSE	-0.0515681	0.00629258	0.0837132	0.0215529	0.113722	0.092169	0.156834	0.191143	0.0343083	0.587505	0.946963	0.382357	0.819912	0.240316	0.337453	0.112392	0.0576564	0.717425	0.999981	0.999922	0.999652	0.871554	0.314826	0.505608	0.20522	0.0957732	0.818219	HNRPM	0.230989	0.0236668	0.417531	0.086233	0.619218	0.471786	0.949265	1.23915
Emc3	EMC3_MOUSE	MOUSE	Q99KI3	0.000141243	16.0511	16.0454	16.0454	17.1243	318649	13.5556	17.5	EMC3	FALSE	0.0738276	0.00703567	-0.0204887	0.182518	0.154166	-0.0283529	0.0882021	0.126641	0.0384391	0.440379	0.940794	0.828881	0.0688302	0.118602	0.765031	0.358682	0.193999	0.685706	0.999981	0.999922	0.999652	0.13677	0.174097	0.855253	0.488752	0.265051	0.794353	EMC3	0.356174	0.0265054	0.0815079	1.16222	0.925907	0.116321	0.44529	0.7122
Polr2g	RPB7_MOUSE	MOUSE	P62488	0.000141243	14.7905	14.7845	14.7845	16.2423	153823	8	8.77778	RPB7	FALSE	-0.0878583	-0.0951917	0.021725	0.0803141	-0.00308887	-0.083403	0.189897	0.113828	-0.0760696	0.361438	0.323924	0.819103	0.403055	0.974037	0.385645	0.0598819	0.241416	0.42781	0.999981	0.999922	0.999652	0.522165	0.981997	0.552211	0.12706	0.318506	0.583675	RPB7	0.441966	0.489556	0.0866617	0.394636	0.0114244	0.413812	1.2227	0.617234
Emc4	EMC4_MOUSE	MOUSE	Q9CZX9	0.000141243	15.8726	15.867	15.867	16.9441	151739	5	5	EMC4	FALSE	0.0821189	-0.000132476	-0.0546136	0.0643585	0.0985246	0.0341661	-0.072374	0.0440434	0.116417	0.432119	0.998978	0.599234	0.536477	0.348108	0.741632	0.487709	0.67121	0.270333	0.999981	0.999922	0.999652	0.646799	0.42764	0.839597	0.613918	0.735534	0.427178	EMC4	0.364397	0.000444017	0.222404	0.270449	0.458286	0.129811	0.311839	0.173142
Taf8	TAF8_MOUSE	MOUSE	Q9EQH4	0.000141243	12.7791	12.7738	12.7738	14.0402	22017.8	5.77778	5.77778	TAF8	FALSE	0.0298587	-0.0686712	-0.131189	0.102164	0.0865616	-0.0156024	-0.0588842	0.0240433	0.0829275	0.777752	0.518655	0.22591	0.341006	0.417806	0.882633	0.579259	0.820123	0.437205	0.999981	0.999922	0.999652	0.462507	0.497831	0.93077	0.692134	0.860604	0.591858	TAF8	0.109159	0.285122	0.646064	0.467238	0.379026	0.05422	0.237127	0.0861209
Rbbp6	RBBP6_MOUSE	MOUSE	P97868	0.000141243	14.5379	14.5314	14.5314	15.868	298581	35.5556	41.2778	RBBP6	FALSE	0.0526746	0.0043091	0.104032	0.0598687	0.109065	0.0491966	0.111226	0.208788	0.097562	0.584087	0.964099	0.286529	0.534419	0.26474	0.608924	0.255782	0.0423515	0.316456	0.999981	0.999922	0.999652	0.644763	0.34126	0.74294	0.380179	0.0738369	0.474793	RBBP6	0.233522	0.0158783	0.542832	0.272118	0.57718	0.215437	0.59213	1.37313
Upf1	RENT1_MOUSE	MOUSE	Q9EPU0	0.000141243	17.4423	17.4364	17.4364	18.7004	2.20323e+06	55.6111	71.6111	RENT1	FALSE	-0.108563	-0.0991209	-0.116964	0.00253581	-0.12529	-0.127826	-0.005865	-0.143133	-0.137268	0.231933	0.273193	0.199469	0.977172	0.171005	0.163031	0.947237	0.121226	0.136015	0.999981	0.999922	0.999652	0.984705	0.23655	0.304671	0.96722	0.178428	0.263109	RENT1	0.634638	0.56353	0.700124	0.0100288	0.766991	0.787729	0.0235413	0.916403
Kirrel1	KIRR1_MOUSE	MOUSE	Q80W68	0.000141243	15.0255	15.0191	15.0191	16.4248	301544	20.8333	25.3333	KIRR1	FALSE	0.154955	0.00353504	0.0440953	0.191412	0.10128	-0.0901315	0.0805516	0.14184	0.0612887	0.124313	0.970869	0.649877	0.0625994	0.304164	0.358724	0.410745	0.15688	0.52942	0.999981	0.999922	0.999652	0.127336	0.383058	0.526244	0.541173	0.221489	0.673325	KIRR1	0.905483	0.0128392	0.187169	1.20343	0.516893	0.44524	0.386428	0.804431
Sec61a1	S61A1_MOUSE	MOUSE	P61620	0.000141243	16.5874	16.5821	16.5821	17.5097	218245	5	5.94444	S61A1	FALSE	0.00725478	-0.0473948	-0.00326114	0.0745613	-0.107128	-0.18169	0.0640454	-0.0629946	-0.12704	0.943269	0.643192	0.974479	0.468509	0.302101	0.0899003	0.53255	0.539209	0.224334	0.999981	0.999922	0.999652	0.585318	0.38079	0.197982	0.654314	0.618509	0.375921	S61A1	0.0253646	0.191659	0.0112273	0.329282	0.519847	1.04624	0.27364	0.268243
Stag2	STAG2_MOUSE	MOUSE	O35638	0.000141243	15.8056	15.8018	15.8018	17.0546	456905	33.2222	38.8333	STAG2	FALSE	-0.0754341	0.008119	0.00456881	-0.0290379	0.106008	0.135046	0.050965	0.102458	0.051493	0.494619	0.940939	0.966742	0.791246	0.340807	0.229247	0.64306	0.356743	0.639649	0.999981	0.999922	0.999652	0.849641	0.420554	0.386968	0.744359	0.442406	0.761234	STAG2	0.305729	0.0264385	0.0146896	0.101689	0.467491	0.639696	0.191749	0.447645
Pum1;Pum2	PUM(1|2)_MOUSE	MOUSE	Q80U58;Q80U78	0.000141243	15.5922	15.5874	15.5874	16.9905	141098	4.94444	5.88889	PUM(1|2),0	FALSE	-0.00408024	-0.00786119	-0.0750088	0.0714373	0.10555	0.0341125	0.000508676	0.0384021	0.0378934	0.969275	0.940847	0.482566	0.503328	0.326992	0.747855	0.996168	0.717559	0.721127	0.999981	0.999922	0.999652	0.617544	0.405913	0.845089	0.997706	0.776801	0.820945	PUM(1|2),0	0.0135531	0.0264811	0.316443	0.298149	0.485463	0.126182	0.0016672	0.144143
Polr2h	RPAB3_MOUSE	MOUSE	Q923G2	0.000141243	15.9287	15.9233	15.9233	17.0684	176605	6	6.94444	RPAB3	FALSE	-0.135174	-0.0118586	-0.0798743	-0.035538	0.132934	0.168472	0.0197613	0.0649181	0.0451569	0.194451	0.906748	0.43479	0.72604	0.201538	0.111102	0.845296	0.524126	0.656558	0.999981	0.999922	0.999652	0.799621	0.271497	0.230766	0.897775	0.604691	0.77297	RPAB3	0.711189	0.0425134	0.36172	0.13904	0.695643	0.95428	0.0729912	0.280564
Tada3	TADA3_MOUSE	MOUSE	Q8R0L9	0.000141243	12.9163	12.9101	12.9101	14.2193	36520.8	8.77778	9.33333	TADA3	FALSE	0.0256778	-0.00508052	-0.0105582	0.0293124	-0.0980473	-0.12736	-0.0069236	-0.103525	-0.0966014	0.81814	0.963681	0.924619	0.793002	0.385638	0.263844	0.950522	0.360347	0.392508	0.999981	0.999922	0.999652	0.85111	0.466212	0.424661	0.968772	0.446054	0.549462	TADA3	0.0871726	0.0160665	0.0340372	0.100726	0.413821	0.578653	0.0220377	0.443279
Arid1b	ARI1B_MOUSE	MOUSE	E9Q4N7	0.000141243	14.5902	14.5821	14.5821	15.8323	266370	31.5	32.5	ARI1B	FALSE	0.0755876	0.125386	0.000319164	-0.00118467	0.00861174	0.00979641	-0.0764531	-0.116455	-0.0400023	0.50317	0.272938	0.997727	0.991564	0.938739	0.930333	0.498368	0.307238	0.721642	0.999981	0.999922	0.999652	0.994288	0.953544	0.961203	0.623423	0.391148	0.821425	ARI1B	0.298286	0.563937	0.000988232	0.00367941	0.0274553	0.0313614	0.30245	0.512525
Pds5b	PDS5B_MOUSE	MOUSE	Q4VA53	0.000141243	16.3084	16.3027	16.3027	17.4315	927844	54.7778	67.2778	PDS5B	FALSE	0.00844756	-0.00841626	-0.0107736	0.0439587	-0.0189928	-0.0629514	0.0247375	-0.0213501	-0.0460876	0.943714	0.943922	0.928257	0.713926	0.873919	0.60047	0.836308	0.858442	0.700789	0.999981	0.999922	0.999652	0.790354	0.903204	0.736197	0.891708	0.892792	0.805751	PDS5B	0.0251597	0.0250639	0.0323319	0.146347	0.0585289	0.221509	0.0776336	0.066289
Rab21	RAB21_MOUSE	MOUSE	P35282	0.000141243	16.8003	16.7954	16.7954	18.2759	570419	12.8889	16.6667	RAB21	FALSE	-0.0380536	-0.0270283	0.00458157	-0.0617178	0.0390657	0.100784	-0.0190827	0.0706756	0.0897583	0.743091	0.815753	0.968465	0.5961	0.736534	0.390468	0.869269	0.544482	0.443209	0.999981	0.999922	0.999652	0.696259	0.791765	0.556296	0.914366	0.62317	0.597701	RAB21	0.128958	0.0884411	0.0139159	0.224681	0.132807	0.408415	0.060846	0.264016
Maco1	MACOI_MOUSE	MOUSE	Q7TQE6	0.000141243	13.5794	13.5722	13.5722	14.8948	64828.1	12.2778	12.2778	MACOI	FALSE	0.00241766	-0.110147	-0.0724619	0.0413721	-0.0283463	-0.0697184	-0.0335075	0.00933869	0.0428462	0.983053	0.340662	0.527169	0.716839	0.803522	0.542725	0.768782	0.934614	0.707252	0.999981	0.999922	0.999652	0.792535	0.847185	0.69004	0.842352	0.951893	0.81056	MACOI	0.00742312	0.467676	0.27805	0.144579	0.0950021	0.26542	0.114197	0.0293678
Gorasp2	GORS2_MOUSE	MOUSE	Q99JX3	0.000141243	16.5813	16.5762	16.5762	17.9343	404529	11.2778	14.9444	GORS2	FALSE	0.000799598	-0.00959964	-0.0156803	-0.125577	-0.167093	-0.0415165	-0.142057	-0.173174	-0.0311172	0.993837	0.926126	0.879648	0.236306	0.121438	0.689184	0.183141	0.109475	0.764074	0.999981	0.999922	0.999652	0.351637	0.177121	0.80105	0.296238	0.163633	0.849844	GORS2	0.00268482	0.03333	0.0556908	0.626525	0.915646	0.161665	0.737215	0.960685
Ap1b1;Ap2b1	AP1B(1|AP2B1)_MOUSE	MOUSE	O35643;Q9DBG3	0.000141243	17.4257	17.4201	17.4201	18.6877	1.07936e+06	25.7222	31.2222	AP1B(1|AP2B1),0	FALSE	-0.00619854	0.0606143	0.012722	0.0533572	0.183158	0.129801	0.0722777	0.135266	0.0629884	0.953119	0.567499	0.903976	0.614322	0.0975522	0.229714	0.496395	0.211621	0.552599	0.999981	0.999922	0.999652	0.712129	0.147499	0.387458	0.621795	0.285563	0.692457	AP1B(1|AP2B1),0	0.0208528	0.246035	0.043843	0.211604	1.01076	0.638812	0.304173	0.674441
Ppwd1	PPWD1_MOUSE	MOUSE	Q8CEC6	0.000141243	14.7604	14.7542	14.7542	16.0921	236198	21.6667	25	PPWD1	FALSE	0.0193582	-0.0467615	-0.0237687	0.178479	0.0896202	-0.088859	0.135352	0.112613	-0.0227394	0.856613	0.663342	0.824475	0.110657	0.408096	0.411998	0.218097	0.30175	0.831949	0.999981	0.999922	0.999652	0.197644	0.488138	0.576016	0.337017	0.385226	0.894643	PPWD1	0.0672155	0.178263	0.0838225	0.956021	0.389238	0.385105	0.66135	0.520352
Polr2a	RPB1_MOUSE	MOUSE	P08775	0.000141243	15.9595	15.9546	15.9546	17.3806	1.33105e+06	79.1111	99.1667	RPB1	FALSE	-0.0678632	-0.0608681	-0.07325	-0.00822597	0.139127	0.147353	-0.0136127	0.126746	0.140358	0.490214	0.535375	0.457025	0.932814	0.167552	0.145328	0.889069	0.206231	0.164058	0.999981	0.999922	0.999652	0.952871	0.232214	0.280255	0.929009	0.279516	0.301001	RPB1	0.309614	0.271342	0.34006	0.0302051	0.775849	0.83765	0.0510648	0.685646
Cherp	CHERP_MOUSE	MOUSE	Q8CGZ0	0.000141243	15.6859	15.6797	15.6797	17.1244	575440	23.3333	29.7778	CHERP	FALSE	0.0425131	0.0310286	-0.0537274	0.165414	0.157286	-0.00812785	0.0691732	0.0725299	0.00335669	0.676127	0.760119	0.598178	0.118046	0.135732	0.93616	0.498754	0.478489	0.973609	0.999981	0.999922	0.999652	0.207415	0.194554	0.964572	0.623579	0.561582	0.984191	CHERP	0.169972	0.119118	0.223169	0.927949	0.867318	0.0286499	0.302114	0.320128
Wbp11	WBP11_MOUSE	MOUSE	Q923D5	0.000141243	15.4344	15.4292	15.4292	16.9235	430909	22.6667	28.7778	WBP11	FALSE	-0.0358038	0.0745459	0.0587614	-0.033805	-0.00361276	0.0301922	0.0607602	-0.0193972	-0.0801574	0.761068	0.528802	0.61867	0.773996	0.975484	0.797537	0.60689	0.869005	0.498697	0.999981	0.999922	0.999652	0.836451	0.98323	0.876306	0.714194	0.90121	0.645976	WBP11	0.118577	0.276707	0.208541	0.111261	0.0107797	0.0982494	0.21689	0.0609776
Rbm7	RBM7_MOUSE	MOUSE	Q9CQT2	0.000141243	15.5681	15.5633	15.5633	16.6891	161304	9.5	9.66667	RBM7	FALSE	0.023493	0.0769343	0.00326328	0.0567622	0.18528	0.128518	0.0365325	0.111609	0.0750766	0.830449	0.486436	0.976254	0.606257	0.106178	0.251715	0.73943	0.316942	0.496854	0.999981	0.999922	0.999652	0.705394	0.158705	0.412198	0.819936	0.40146	0.644255	RBM7	0.0806873	0.312974	0.0104373	0.217343	0.973965	0.599091	0.131103	0.49902
Cfap20	CFA20_MOUSE	MOUSE	Q8BTU1	0.000141243	15.3051	15.2995	15.2995	16.2509	102804	5.38889	6.38889	CFA20	FALSE	0.0402501	0.0219244	-0.0813335	0.179248	-0.0236862	-0.202934	0.0576642	-0.126944	-0.184608	0.68407	0.824245	0.414917	0.0843456	0.810408	0.0537661	0.561068	0.210282	0.0763041	0.999981	0.999922	0.999652	0.160259	0.852302	0.136583	0.678222	0.283975	0.171989	CFA20	0.164899	0.0839435	0.382039	1.07394	0.0912965	1.26949	0.250984	0.677197
Sugp1	SUGP1_MOUSE	MOUSE	Q8CH02	0.000141243	14.7906	14.7846	14.7846	16.0227	206509	20.3889	21.7222	SUGP1	FALSE	-0.180348	-0.0671732	-0.0933209	-0.0597758	-0.00113672	0.058639	0.0272511	-0.0272844	-0.0545354	0.100891	0.524963	0.380133	0.571047	0.991357	0.578313	0.795338	0.795095	0.604935	0.999981	0.999922	0.999652	0.673825	0.994765	0.719012	0.862815	0.841498	0.733374	SUGP1	0.996146	0.279871	0.420064	0.243328	0.00376971	0.237837	0.0994481	0.0995812
Palm2	PALM2_MOUSE	MOUSE	Q8BR92	0.000273748	13.058	13.0543	13.0543	14.0243	21883.1	1.11111	1.11111	PALM2	TRUE	0.35831	-0.168124	0.155958	-0.324204	-1.56866	-1.24445	-0.526556	-1.24458	-0.71802	0.356827	0.718089	0.684352	0.403038	0.00238252	0.010616	0.183709	0.01061	0.10935	0.999981	0.999922	0.999652	0.522165	0.00664391	0.0425784	0.296937	0.023112	0.224202	PALM2	0.447542	0.143822	0.164721	0.394654	2.62296	1.97404	0.735871	1.97428
P4ha3	P4HA3_MOUSE	MOUSE	Q6W3F0	0.000761905	12.0288	12.0335	12.0335	13.1774	10147.8	0.722222	0.722222	P4HA3	TRUE	0.568165	-0.0918154	-0.238856	0.120377	-0.40939	-0.529766	-0.686645	-0.556431	0.130214	0.0198251	0.72985	0.28492	0.583681	0.10985	0.0447071	0.00683864	0.0363383	0.594548	0.675673	0.999922	0.999652	0.685868	0.163302	0.119825	0.0241531	0.0649698	0.725472	P4HA3	1.70278	0.136767	0.545277	0.233824	0.9592	1.34962	2.16503	1.43964
Kif16b	KI16B_MOUSE	MOUSE	B1AVY7	0.000141243	13.4575	13.4604	13.4604	14.8226	66802.9	11.5556	12.5556	KI16B	FALSE	0.00349	-0.0556008	-0.0136198	0.111365	0.0721863	-0.0391789	0.0942554	0.114167	0.0199118	0.976014	0.633253	0.906615	0.344714	0.536668	0.736208	0.4219	0.333078	0.863864	0.999981	0.999922	0.999652	0.466309	0.611271	0.836049	0.552322	0.418209	0.916829	KI16B	0.0105439	0.198423	0.0425769	0.462541	0.270294	0.133	0.37479	0.477454
Ddx41	DDX41_MOUSE	MOUSE	Q91VN6	0.000141243	14.8611	14.8557	14.8557	16.249	345562	28.3889	29.1667	DDX41	FALSE	0.0307144	0.100776	0.0205746	0.0593005	0.0358183	-0.0234822	0.0491607	-0.0443832	-0.0935439	0.79699	0.403724	0.863102	0.620492	0.764276	0.844012	0.681058	0.710434	0.437558	0.999981	0.999922	0.999652	0.717857	0.814294	0.905857	0.77372	0.770994	0.592086	DDX41	0.0985473	0.393916	0.063938	0.207264	0.11675	0.0736516	0.166816	0.148476
Ppih	PPIH_MOUSE	MOUSE	Q9D868	0.000141243	15.9398	15.9324	15.9324	17.0949	181945	7.05556	7.05556	PPIH	FALSE	0.0383145	0.00933141	0.0979943	-0.0252778	-0.15232	-0.127042	0.034402	-0.0636573	-0.0980593	0.729844	0.932845	0.382354	0.819574	0.182126	0.261497	0.756415	0.567509	0.382046	0.999981	0.999922	0.999652	0.871407	0.250077	0.422355	0.832499	0.643971	0.539385	PPIH	0.13677	0.0301905	0.417534	0.0864118	0.739628	0.582534	0.12124	0.246027
Lmna;Lmnb1;Lmnb2	LMN(A|B1|B2)_MOUSE	MOUSE	P14733;P21619;P48678	0.000435856	20.6312	20.6255	20.6255	20.7242	1.74109e+06	2	2	LMN(A|B1|B2),0,0	FALSE	0.0719151	0.0836364	-0.0365052	-0.0187219	0.0807278	0.0994498	-0.127142	-0.0394137	0.0877286	0.519015	0.454384	0.742107	0.865803	0.469942	0.37554	0.261168	0.722459	0.433044	0.999981	0.999922	0.999652	0.905969	0.548225	0.542593	0.386611	0.78123	0.588432	LMN(A|B1|B2),0,0	0.28482	0.342577	0.129534	0.0625811	0.327956	0.425344	0.583079	0.141187
Rbm12b1;Rbm12b2	R12B(A|B)_MOUSE	MOUSE	Q66JV4;Q80YR9	0.000141243	16.1903	16.1808	16.1808	16.73	215855	17.6667	18.6111	R12B(A|B),0	FALSE	0.064025	0.00282516	-0.0782712	0.188818	0.0704178	-0.1184	0.0465215	-0.0106785	-0.0572	0.571652	0.979979	0.490421	0.108637	0.53434	0.30175	0.680309	0.924443	0.612942	0.999981	0.999922	0.999652	0.195049	0.609254	0.467378	0.77317	0.943839	0.739397	R12B(A|B),0	0.242869	0.00878302	0.309431	0.964024	0.272182	0.520353	0.167294	0.03412
Ash2l	ASH2L_MOUSE	MOUSE	Q91X20	0.000141243	14.7508	14.7462	14.7462	16.0568	199566	17.3333	19.2778	ASH2L	FALSE	0.0692625	0.136612	0.0571626	-0.123544	-0.0727299	0.0508136	-0.135643	-0.15218	-0.0165363	0.493326	0.186256	0.570858	0.229525	0.472301	0.613973	0.189219	0.14364	0.869112	0.999981	0.999922	0.999652	0.344248	0.55061	0.746812	0.303715	0.205478	0.92015	ASH2L	0.306866	0.72989	0.243472	0.639171	0.325781	0.211851	0.723035	0.842724
IntS13	INT13_MOUSE	MOUSE	Q8QZV7	0.000141243	14.8721	14.8657	14.8657	16.3214	333649	26.5	29.4444	INT13	FALSE	0.0139701	0.0588441	0.0437959	-0.000830211	0.0883408	0.089171	0.0289957	0.0732926	0.044297	0.906568	0.622401	0.713477	0.994434	0.462011	0.457891	0.807683	0.540547	0.710361	0.999981	0.999922	0.999652	0.996139	0.540432	0.617256	0.871566	0.619881	0.812597	INT13	0.0425994	0.20593	0.14662	0.00242423	0.335348	0.339238	0.0927589	0.267166
Srek1	SREK1_MOUSE	MOUSE	Q8BZX4	0.000141243	14.4074	14.4016	14.4016	15.7477	87138.2	7.66667	8.66667	SREK1	FALSE	0.0381601	-0.0662728	-0.0801855	0.0953611	0.131586	0.0362247	-0.0229845	0.117673	0.140658	0.730227	0.550879	0.471736	0.393774	0.244384	0.743364	0.835259	0.295688	0.214822	0.999981	0.999922	0.999652	0.513739	0.319296	0.841231	0.891439	0.37859	0.365648	SREK1	0.136542	0.258944	0.326301	0.404753	0.611928	0.128798	0.0781786	0.529166
Ints12	INT12_MOUSE	MOUSE	Q9D168	0.000141243	15.1042	15.098	15.098	15.7597	94083	10.2222	12.9444	INT12	FALSE	-0.0309644	-0.0579809	0.061728	-0.107374	-0.0460123	0.0613622	-0.0146821	0.0736966	0.0883786	0.793426	0.6249	0.6029	0.369872	0.697589	0.605031	0.901095	0.535324	0.458511	0.999981	0.999922	0.999652	0.490939	0.758369	0.739736	0.937263	0.615099	0.61072	INT12	0.100493	0.20419	0.219754	0.431949	0.1564	0.218222	0.0452292	0.271384
Smg7	SMG7_MOUSE	MOUSE	Q5RJH6	0.000141243	13.2834	13.2778	13.2778	14.6326	70708.7	13.9444	14.1111	SMG7	FALSE	-0.0954347	-0.051889	-0.0110835	-0.154956	-0.232801	-0.0778446	-0.0706051	-0.191995	-0.12139	0.32508	0.588315	0.907519	0.119248	0.025332	0.419625	0.463291	0.0585354	0.215156	0.999981	0.999922	0.999652	0.208981	0.0477168	0.583048	0.591023	0.0970493	0.365933	SMG7	0.48801	0.23039	0.0421445	0.923551	1.59633	0.377139	0.334146	1.23258
Paxip1	PAXI1_MOUSE	MOUSE	Q6NZQ4	0.000141243	13.0316	13.0261	13.0261	14.5059	74587.9	15.1111	15.1111	PAXI1	FALSE	-0.0506911	-0.0723356	-0.0189882	0.0259378	0.00792551	-0.0180123	0.0576407	0.0612729	0.0036322	0.681884	0.55976	0.877674	0.833528	0.948759	0.883911	0.64143	0.620734	0.976503	0.999981	0.999922	0.999652	0.882814	0.961877	0.931692	0.743434	0.691556	0.986011	PAXI1	0.166289	0.251998	0.0566668	0.0790796	0.0228442	0.0535916	0.192851	0.207094
Arpc2	ARPC2_MOUSE	MOUSE	Q9CVB6	0.000141243	17.6498	17.6457	17.6457	19.0505	1.39304e+06	18.6111	24.6111	ARPC2	FALSE	-0.0486284	-0.0738975	-0.0468057	0.165985	-0.0135034	-0.179489	0.167808	0.0135883	-0.154219	0.637298	0.475855	0.649877	0.121166	0.895474	0.0958815	0.117447	0.894821	0.147688	0.999981	0.999922	0.999652	0.21175	0.920269	0.207109	0.212852	0.920968	0.279637	ARPC2	0.195657	0.322526	0.187169	0.91662	0.0479472	1.01827	0.93016	0.048264
Sf3b1	SF3B1_MOUSE	MOUSE	Q99NB9	0.000141243	17.7528	17.7482	17.7482	19.1005	2.85427e+06	58.0556	75.9444	SF3B1	FALSE	0.0059822	-0.00945537	-0.0179256	0.172114	0.153898	-0.0182154	0.148206	0.145428	-0.00277784	0.952002	0.92421	0.856933	0.098497	0.136091	0.854648	0.150111	0.157381	0.9777	0.999981	0.999922	0.999652	0.18064	0.194871	0.913355	0.25621	0.22216	0.986485	SF3B1	0.0213623	0.0342292	0.0670531	1.00658	0.866169	0.0682128	0.823589	0.803048
Unc45a	UN45A_MOUSE	MOUSE	Q99KD5	0.000141243	14.897	14.8913	14.8913	16.2919	346187	34.2222	37.2222	UN45A	FALSE	-0.117796	-0.137913	-0.0444662	0.00331982	-0.0221118	-0.0254316	0.07665	0.0713347	-0.00531529	0.324998	0.251993	0.706301	0.977501	0.85109	0.829089	0.517943	0.547005	0.963986	0.999981	0.999922	0.999652	0.98481	0.885146	0.897317	0.640863	0.625274	0.978758	UN45A	0.48812	0.598612	0.15101	0.00988261	0.0700243	0.0813991	0.285718	0.262009
Ints7	INT7_MOUSE	MOUSE	Q7TQK1	0.000141243	14.2854	14.2801	14.2801	15.7136	270071	30.1667	34.7222	INT7	FALSE	0.060107	-0.0765872	0.0103949	0.0849909	0.113542	0.028551	0.0352787	0.200524	0.165245	0.575868	0.477404	0.922528	0.43134	0.29703	0.789601	0.741782	0.0756408	0.136662	0.999981	0.999922	0.999652	0.549783	0.375586	0.871976	0.821823	0.120177	0.264011	INT7	0.239677	0.321114	0.0350203	0.36518	0.5272	0.102592	0.129724	1.12124
Rad21	RAD21_MOUSE	MOUSE	Q61550	0.000141243	16.2749	16.2696	16.2696	17.4212	556259	26.7778	30.2222	RAD21	FALSE	-0.0266998	0.0271146	0.0102421	-0.0405873	0.032859	0.0734462	-0.00364538	0.0159865	0.0196319	0.834699	0.832172	0.936157	0.751309	0.797395	0.567811	0.977254	0.900519	0.878011	0.999981	0.999922	0.999652	0.819108	0.842401	0.7109	0.986034	0.925671	0.925563	RAD21	0.0784702	0.0797868	0.0286512	0.124181	0.0983267	0.245796	0.0099927	0.0455073
Trim56	TRI56_MOUSE	MOUSE	Q80VI1	0.000141243	14.2706	14.2681	14.2681	15.5347	135851	20.7778	23.5556	TRI56	FALSE	0.0131617	-0.0417545	-0.12591	0.00769918	-0.0985772	-0.106276	-0.131373	-0.182733	-0.0513602	0.906627	0.710399	0.271613	0.945289	0.38568	0.35065	0.2522	0.118341	0.648249	0.999981	0.999922	0.999652	0.960755	0.466212	0.518545	0.376259	0.175112	0.76678	TRI56	0.0425712	0.148498	0.566049	0.0244354	0.413773	0.455127	0.598255	0.926866
Polr1c	RPAC1_MOUSE	MOUSE	P52432	0.000141243	16.3622	16.3571	16.3571	17.5851	343921	12	14.2222	RPAC1	FALSE	-0.00133489	-0.0319386	-0.153454	0.0811219	0.190504	0.109382	-0.070997	0.0689892	0.139986	0.990361	0.772849	0.178222	0.466864	0.0998844	0.33004	0.523401	0.535058	0.217105	0.999981	0.999922	0.999652	0.583813	0.150635	0.497903	0.646155	0.614875	0.367918	RPAC1	0.0042066	0.111905	0.749038	0.330809	1.0005	0.481433	0.281165	0.271599
Mtrex	MTREX_MOUSE	MOUSE	Q9CZU3	0.000141243	16.3676	16.3623	16.3623	17.8052	992421	37.6111	43.3333	MTREX	FALSE	0.0464502	0.018252	-0.103487	0.015483	0.0899809	0.0744979	-0.134454	-0.0317584	0.102696	0.701962	0.880225	0.398474	0.898278	0.461547	0.540958	0.276524	0.793334	0.402004	0.999981	0.999922	0.999652	0.930355	0.539991	0.6886	0.403343	0.84004	0.559002	MTREX	0.153686	0.0554061	0.3996	0.0465893	0.335784	0.266836	0.558267	0.100544
Emc2	EMC2_MOUSE	MOUSE	Q9CRD2	0.000141243	15.9465	15.9409	15.9409	17.2225	335402	12.9444	15.2222	EMC2	FALSE	0.157096	0.0923087	-0.0726116	0.228238	0.257377	0.0291387	-0.00146898	0.0924566	0.0939256	0.115352	0.341693	0.45188	0.0281691	0.0151975	0.76087	0.98774	0.340943	0.333561	0.999981	0.999922	0.999652	0.068728	0.0312184	0.852889	0.99192	0.42607	0.492443	EMC2	0.937976	0.466364	0.344977	1.55023	1.81823	0.118689	0.00535756	0.467318
Yju2	YJU2_MOUSE	MOUSE	Q9D6J3	0.000141243	13.2645	13.255	13.255	14.6505	51305.8	9.22222	10.1111	YJU2	FALSE	-0.166554	-0.074519	-0.0347158	-0.0281179	-0.0613081	-0.0331902	0.10372	-0.021505	-0.125225	0.149855	0.507509	0.756143	0.801296	0.584692	0.766509	0.359606	0.847298	0.271739	0.999981	0.999922	0.999652	0.857804	0.657591	0.856456	0.489859	0.884036	0.428565	YJU2	0.824328	0.294556	0.121396	0.0962072	0.233073	0.115483	0.444173	0.0719638
Actr3	ARP3_MOUSE	MOUSE	Q99JY9	0.000141243	17.8193	17.8142	17.8142	19.1847	1.37484e+06	17.2778	21.8333	ARP3	FALSE	-0.126454	-0.13235	-0.118582	0.0875278	-0.0702828	-0.157811	0.0954	-0.0565143	-0.151914	0.223883	0.204071	0.252657	0.393751	0.491582	0.134171	0.353707	0.579154	0.148248	0.999981	0.999922	0.999652	0.513739	0.568944	0.263817	0.484005	0.654347	0.280394	ARP3	0.64998	0.690219	0.597469	0.404779	0.308404	0.872341	0.451357	0.237206
Smc1a	SMC1A_MOUSE	MOUSE	Q9CU62	0.000141243	16.5961	16.5907	16.5907	18.0177	2.06063e+06	78.0556	97.8333	SMC1A	FALSE	-0.0130394	-0.0052086	-0.0169391	-0.15515	-0.0422296	0.112921	-0.15905	-0.0539601	0.10509	0.910098	0.964018	0.883398	0.191863	0.715157	0.33571	0.18155	0.641468	0.369304	0.999981	0.999922	0.999652	0.301278	0.773578	0.504025	0.294263	0.709332	0.527389	SMC1A	0.0409119	0.0159149	0.0538435	0.717008	0.145599	0.474036	0.741004	0.192825
Brd8	BRD8_MOUSE	MOUSE	Q8R3B7	0.000141243	13.9597	13.9502	13.9502	15.1214	104504	16.0556	17.6111	BRD8	FALSE	-0.177756	-0.0525443	-0.0935392	0.00916338	0.0326011	0.0234377	0.0933803	-0.00839381	-0.101774	0.125557	0.638547	0.406789	0.934474	0.770197	0.833545	0.407568	0.939965	0.367755	0.999981	0.999922	0.999652	0.953639	0.819168	0.899488	0.537945	0.956468	0.526163	BRD8	0.90116	0.194807	0.390631	0.0294327	0.113398	0.0790711	0.3898	0.0268882
Rint1	RINT1_MOUSE	MOUSE	Q8BZ36	0.000141243	13.3577	13.3522	13.3522	14.7013	48773.1	10.8889	11.7222	RINT1	FALSE	0.0346736	0.134224	-0.0564885	0.0870867	0.164393	0.0773065	-0.0040754	-0.0263189	-0.0222435	0.775856	0.279337	0.643503	0.477721	0.18939	0.527795	0.973267	0.828797	0.854954	0.999981	0.999922	0.999652	0.593358	0.258109	0.678633	0.984166	0.867626	0.910239	RINT1	0.110219	0.553871	0.19145	0.320825	0.722644	0.277535	0.0117679	0.081552
Pus1	PUS1_MOUSE	MOUSE	Q9WU56	0.000141243	16.7495	16.7427	16.7427	17.4945	348131	20.4444	23.3889	PUS1	FALSE	-0.0768611	-0.0294251	0.00474985	0.00318413	0.0537519	0.0505678	0.0847951	0.0879269	0.0031318	0.530911	0.809352	0.968904	0.979151	0.660147	0.679007	0.49	0.474379	0.979494	0.999981	0.999922	0.999652	0.986056	0.725499	0.79426	0.615932	0.557355	0.987377	PUS1	0.274979	0.0918628	0.0137191	0.00915018	0.180359	0.168126	0.309804	0.323875
Txnl4a	TXN4A_MOUSE	MOUSE	P83877	0.000141243	15.7908	15.7847	15.7847	16.1818	83632.2	3.88889	4.88889	TXN4A	FALSE	0.146907	0.0181497	-0.00332145	0.228148	0.0675535	-0.160594	0.0779194	0.0460824	-0.0318371	0.188158	0.867039	0.975547	0.0490161	0.535668	0.152484	0.475908	0.671575	0.769224	0.999981	0.999922	0.999652	0.104971	0.610449	0.290413	0.603253	0.735842	0.85271	TXN4A	0.725478	0.0619614	0.010752	1.30966	0.271105	0.816775	0.322477	0.172906
Ap2m1	AP2M1_MOUSE	MOUSE	P84091	0.000141243	17.4517	17.4461	17.4461	18.8411	1.11536e+06	20.3333	26.2222	AP2M1	FALSE	-0.022903	-0.0228848	0.0371153	-0.0725301	0.0776171	0.150147	-0.0125117	0.137617	0.150129	0.840862	0.840987	0.745159	0.527393	0.499259	0.200307	0.912613	0.238439	0.200358	0.999981	0.999922	0.999652	0.63822	0.575926	0.352873	0.943168	0.315338	0.348289	AP2M1	0.0752754	0.0752109	0.127751	0.277866	0.301674	0.698305	0.0397134	0.622623
Prpf3	PRPF3_MOUSE	MOUSE	Q922U1	0.000141243	16.1867	16.1814	16.1814	17.6367	617084	28.0556	35.0556	PRPF3	FALSE	-0.00387226	0.0160685	-0.00754358	-0.152573	-0.0663222	0.0862508	-0.156244	-0.0899343	0.06631	0.973862	0.891882	0.949108	0.20893	0.576692	0.469471	0.198747	0.451057	0.576761	0.999981	0.999922	0.999652	0.321303	0.649594	0.627514	0.315221	0.534194	0.71233	PRPF3	0.0115026	0.0496928	0.0226843	0.68	0.239056	0.328391	0.7017	0.345768
Pam16	TIM16_MOUSE	MOUSE	Q9CQV1	0.000141243	14.6421	14.632	14.632	15.9245	80944.1	5	5	TIM16	FALSE	0.142099	0.0892608	0.00971222	0.0591247	0.0101208	-0.0490039	-0.0732616	-0.0694278	0.00383383	0.25119	0.46505	0.936072	0.626705	0.933389	0.686491	0.547589	0.5685	0.97474	0.999981	0.999922	0.999652	0.722658	0.949432	0.799302	0.667083	0.644678	0.984732	TIM16	0.599998	0.3325	0.0286909	0.202937	0.0299372	0.163365	0.261546	0.245269
Srrt	SRRT_MOUSE	MOUSE	Q99MR6	0.000141243	17.0488	17.0439	17.0439	18.3996	1.39665e+06	37.6111	40.6111	SRRT	FALSE	0.0707954	0.0635809	-0.047287	-0.146411	-0.0690187	0.0773922	-0.264493	-0.179887	0.0846067	0.49094	0.535535	0.643981	0.164762	0.501715	0.452153	0.0185661	0.0928721	0.411988	0.999981	0.999922	0.999652	0.268244	0.578302	0.612403	0.0516704	0.142165	0.568809	SRRT	0.308972	0.271212	0.191127	0.783143	0.299543	0.344715	1.73128	1.03211
Actr2	ARP2_MOUSE	MOUSE	P61161	0.000141243	18.3543	18.348	18.348	19.1124	942341	16	23.7222	ARP2	FALSE	-0.19602	-0.159967	-0.0952714	0.0310185	-0.0671874	-0.0982059	0.131767	-0.00249175	-0.134259	0.0691403	0.131027	0.356587	0.761081	0.51257	0.342395	0.208037	0.980483	0.200012	0.999981	0.999922	0.999652	0.826265	0.589032	0.510562	0.325041	0.985081	0.347945	ARP2	1.16027	0.882639	0.447835	0.118569	0.290247	0.465472	0.681859	0.00856007
Ppil3	PPIL3_MOUSE	MOUSE	Q9D6L8	0.000141243	14.1853	14.1795	14.1795	15.6276	76427.8	7.61111	7.94444	PPIL3	FALSE	0.0781396	-0.0820768	-0.0671849	0.176864	0.0536185	-0.123246	0.0315396	0.0685104	0.0369708	0.519116	0.498594	0.578662	0.155734	0.657011	0.314174	0.793499	0.571272	0.759061	0.999981	0.999922	0.999652	0.256646	0.722506	0.480504	0.861353	0.647235	0.846526	PPIL3	0.284735	0.302253	0.237575	0.807617	0.182428	0.50283	0.100454	0.243157
Wdr59	WDR59_MOUSE	MOUSE	Q8C0M0	0.000141243	12.5264	12.5184	12.5184	13.919	27755.5	7.88889	7.88889	WDR59	FALSE	-0.0764669	-0.00127786	-0.154213	-0.0069015	0.0136762	0.0205777	-0.0846478	-0.139259	-0.0546113	0.516436	0.991286	0.200069	0.952968	0.906974	0.860471	0.473298	0.244866	0.641917	0.999981	0.999922	0.999652	0.966366	0.930232	0.916073	0.600814	0.322378	0.762108	WDR59	0.286984	0.00380088	0.698821	0.0209217	0.0424052	0.0652638	0.324865	0.611072
Ints3	INT3_MOUSE	MOUSE	Q7TPD0	0.000141243	15.2013	15.1993	15.1993	16.503	403000	28.1111	31.0556	INT3	FALSE	-0.114256	-0.139645	0.00607384	-0.0733522	0.0207954	0.0941476	0.0469779	0.166514	0.119536	0.326169	0.233776	0.957684	0.524503	0.855917	0.416063	0.682359	0.159697	0.305043	0.999981	0.999922	0.999652	0.635769	0.889142	0.579564	0.774797	0.224812	0.463063	INT3	0.486558	0.6312	0.0187779	0.280252	0.0675682	0.380841	0.165987	0.796704
Mta2	MTA2_MOUSE	MOUSE	Q9R190	0.000141243	17.479	17.4733	17.4733	18.8205	1.40876e+06	25.0556	31.3333	MTA2	FALSE	-0.0725347	-0.0974194	-0.136319	0.0377671	0.00725414	-0.030513	-0.0260176	-0.0316458	-0.00562826	0.563081	0.439422	0.283848	0.762391	0.953622	0.80692	0.834876	0.799916	0.964007	0.999981	0.999922	0.999652	0.827585	0.965303	0.882936	0.891138	0.845171	0.978758	MTA2	0.249429	0.357119	0.546913	0.117822	0.020624	0.0931695	0.0783781	0.0969556
Timm29	TIM29_MOUSE	MOUSE	Q8BGX2	0.000141243	14.7687	14.7639	14.7639	15.9576	124965	9.77778	10.5	TIM29	FALSE	-0.143266	-0.0289953	-0.0592441	0.0337157	0.122171	0.0884557	0.117737	0.0919226	-0.0258148	0.238919	0.807356	0.619448	0.776844	0.31219	0.460668	0.329491	0.443615	0.828101	0.999981	0.999922	0.999652	0.838287	0.391237	0.619434	0.459721	0.526579	0.892658	TIM29	0.621749	0.0929351	0.207995	0.109666	0.505581	0.336612	0.482157	0.352993
Pds5a;Pds5b	PDS5(A|B)_MOUSE	MOUSE	Q4VA53;Q6A026	0.000141243	15.384	15.3794	15.3794	16.7631	172013	5.94444	7.55556	PDS5(A|B),0	FALSE	-0.0274561	-0.0277914	-0.0557532	0.0640677	0.0900201	0.0259524	0.0357706	0.0620584	0.0262878	0.832945	0.830938	0.669156	0.623748	0.49237	0.841957	0.78358	0.634587	0.839945	0.999981	0.999922	0.999652	0.720196	0.56963	0.90425	0.853761	0.703677	0.899948	PDS5(A|B),0	0.0793836	0.0804313	0.174473	0.204991	0.307709	0.07471	0.105916	0.197509
Ess2	ESS2_MOUSE	MOUSE	O70279	0.000141243	13.2753	13.2686	13.2686	14.7026	60447.1	9.55556	11.5	ESS2	FALSE	-0.169614	-0.0671584	-0.172732	-0.111605	0.0223953	0.134	-0.114724	-0.0831788	0.031545	0.116792	0.519998	0.110739	0.290816	0.829077	0.20835	0.278048	0.427269	0.761242	0.999981	0.999922	0.999652	0.411246	0.866677	0.361946	0.404757	0.511123	0.847448	ESS2	0.932588	0.283998	0.955701	0.536381	0.0814052	0.681208	0.55588	0.369298
Ddx17;Ddx5	DDX(17|5)_MOUSE	MOUSE	Q501J6;Q61656	0.000141243	20.5723	20.5664	20.5664	21.4549	3.93267e+06	9.44444	11.4444	DDX(17|5),0	FALSE	0.0127383	-0.0436905	-0.092676	0.246012	0.182872	-0.0631399	0.140598	0.133886	-0.00671115	0.902324	0.674646	0.378136	0.0291288	0.0932325	0.545383	0.188421	0.209187	0.948437	0.999981	0.999922	0.999652	0.0706561	0.141934	0.69232	0.302767	0.282714	0.970737	DDX(17|5),0	0.0446375	0.170924	0.422352	1.53568	1.03043	0.263298	0.72487	0.679465
Mrgbp	MRGBP_MOUSE	MOUSE	Q9DAT2	0.000435856	14.1668	14.1611	14.1611	14.7314	27486.9	3	3	MRGBP	FALSE	-0.0558372	-0.0113304	-0.136601	0.142752	0.235763	0.0930118	0.0619876	0.110493	0.0485049	0.614623	0.918288	0.227599	0.208347	0.0462973	0.405177	0.57658	0.325024	0.661509	0.999981	0.999922	0.999652	0.320779	0.0791006	0.570478	0.690163	0.409624	0.777	MRGBP	0.211391	0.0370211	0.64283	0.681213	1.33444	0.392355	0.239141	0.488084
Cwf19l2	C19L2_MOUSE	MOUSE	Q8BG79	0.000141243	12.8963	12.8916	12.8916	14.3396	56563.1	13.5556	14	C19L2	FALSE	0.00344262	-0.0654738	-0.177398	-0.0648045	-0.0631664	0.00163808	-0.245646	-0.175091	0.0705545	0.974355	0.543477	0.112693	0.547555	0.557604	0.987796	0.0339349	0.117065	0.513077	0.999981	0.999922	0.999652	0.654928	0.631178	0.994152	0.0830347	0.173704	0.658968	C19L2	0.0112828	0.264819	0.948104	0.261572	0.253674	0.00533288	1.46935	0.931573
Ccar1	CCAR1_MOUSE	MOUSE	Q8CH18	0.000141243	16.7345	16.7295	16.7295	17.841	873426	35.3889	44.1111	CCAR1	FALSE	0.00533117	-0.0176186	0.0395389	-0.135855	-0.0843091	0.0515456	-0.101647	-0.0271517	0.0744953	0.962406	0.876261	0.727193	0.240731	0.4602	0.649725	0.375228	0.810464	0.513196	0.999981	0.999922	0.999652	0.356117	0.538529	0.774518	0.506569	0.85333	0.659007	CCAR1	0.0166415	0.0573667	0.13835	0.618467	0.337054	0.18727	0.425705	0.0912663
Slu7	SLU7_MOUSE	MOUSE	Q8BHJ9	0.000141243	14.73	14.7245	14.7245	15.9724	137241	13.7222	13.7222	SLU7	FALSE	-0.0418278	-0.00665372	-0.05799	0.121633	0.234565	0.112933	0.105471	0.183229	0.0777585	0.684696	0.948356	0.574441	0.247166	0.0346319	0.281132	0.312949	0.0896659	0.453392	0.999981	0.999922	0.999652	0.363365	0.0619696	0.444965	0.442901	0.138097	0.606392	SLU7	0.164502	0.0230285	0.240755	0.607011	1.46052	0.55109	0.504527	1.04737
Pcyox1	PCYOX_MOUSE	MOUSE	Q9CQF9	0.000141243	15.6206	15.6155	15.6155	16.9896	358918	16.3333	20.8333	PCYOX	FALSE	0.032379	0.0673833	0.0484803	-0.191234	-0.0202558	0.170978	-0.175132	-0.0391589	0.135974	0.76648	0.538557	0.657157	0.0941955	0.852478	0.131022	0.122592	0.719655	0.223348	0.999981	0.999922	0.999652	0.17461	0.886168	0.25976	0.219857	0.778974	0.37505	PCYOX	0.115499	0.268768	0.182331	1.02597	0.069317	0.882656	0.911538	0.142876
Ddx17	DDX17_MOUSE	MOUSE	Q501J6	0.000141243	18.1328	18.1274	18.1274	19.4926	2.34642e+06	26.1111	33.6111	DDX17	FALSE	0.0643252	0.0668106	-0.0187528	0.0590163	0.0853105	0.0262942	-0.0240617	-0.000252871	0.0238088	0.620781	0.607467	0.884881	0.649678	0.513047	0.839183	0.852657	0.998442	0.854186	0.999981	0.999922	0.999652	0.739895	0.589194	0.902801	0.902746	0.99867	0.909654	DDX17	0.207062	0.216477	0.0531149	0.187302	0.289843	0.0761434	0.0692257	0.000677287
Phf5a	PHF5A_MOUSE	MOUSE	P83870	0.000141243	17.2065	17.2013	17.2013	17.894	291632	6.27778	6.27778	PHF5A	FALSE	0.0377861	0.0113253	-0.219443	0.211739	0.274667	0.0629272	-0.0454895	0.0438985	0.089388	0.716778	0.913241	0.0484561	0.0558611	0.0168176	0.54733	0.662628	0.673665	0.395568	0.999981	0.999922	0.758149	0.11623	0.0339414	0.693618	0.761605	0.737948	0.552596	PHF5A	0.144615	0.0394145	1.31465	1.25289	1.77424	0.261751	0.17873	0.171556
Mmgt1	EMC5_MOUSE	MOUSE	Q8K273	0.000141243	14.8247	14.8217	14.8217	15.8741	68739.8	4.66667	4.66667	EMC5	FALSE	0.0132475	0.164492	0.0582604	0.170762	0.232851	0.0620897	0.215775	0.12662	-0.089155	0.892155	0.107333	0.553264	0.0956519	0.0283822	0.52782	0.0400963	0.207182	0.368029	0.999981	0.999922	0.999652	0.176644	0.0525693	0.678633	0.0935733	0.280524	0.526382	EMC5	0.0495598	0.969268	0.257068	1.01931	1.54695	0.277514	1.3969	0.683648
Ap2s1	AP2S1_MOUSE	MOUSE	P62743	0.000141243	16.9939	16.9882	16.9882	17.5473	212663	5.94444	6.94444	AP2S1	FALSE	0.0509193	0.0250627	-0.123597	0.0764464	0.16047	0.0840232	-0.0980702	0.0118097	0.10988	0.679137	0.838318	0.322067	0.536069	0.20352	0.49702	0.429227	0.923362	0.377045	0.999981	0.999922	0.999652	0.646397	0.273787	0.651609	0.558384	0.942955	0.534738	AP2S1	0.168043	0.0765911	0.492054	0.270779	0.691394	0.303626	0.367313	0.0346282
Sel1l	SE1L1_MOUSE	MOUSE	Q9Z2G6	0.000141243	15.726	15.7171	15.7171	16.8434	248730	16.2778	21.2778	SE1L1	FALSE	-0.00346645	0.0428327	-0.122368	0.0662966	0.165502	0.0992056	-0.052605	0.000301486	0.0529065	0.977106	0.723456	0.319249	0.585019	0.183787	0.416736	0.664212	0.998009	0.662418	0.999981	0.999922	0.999652	0.687072	0.251962	0.580224	0.762695	0.998465	0.777556	SE1L1	0.0100583	0.140588	0.495871	0.23283	0.735686	0.380139	0.177693	0.000865735
Cstf2	CSTF2_MOUSE	MOUSE	Q8BIQ5	0.000141243	16.7577	16.7521	16.7521	17.9869	445715	10	10	CSTF2	FALSE	0.0134086	-0.00542772	-0.00495834	-0.0548526	-0.0927034	-0.0378508	-0.0732195	-0.092234	-0.0190145	0.910351	0.96364	0.966782	0.646189	0.440842	0.750964	0.541149	0.443113	0.873168	0.999981	0.999922	0.999652	0.737168	0.519766	0.847313	0.661664	0.526197	0.922567	CSTF2	0.0407913	0.0160852	0.0146714	0.18964	0.355717	0.124381	0.266683	0.353485
Arpc1b	ARC1B_MOUSE	MOUSE	Q9WV32	0.000141243	17.1493	17.1434	17.1434	18.3658	911818	17	23.4444	ARC1B	FALSE	-0.170459	-0.153798	-0.147401	0.115072	-0.0371213	-0.152193	0.13813	-0.030724	-0.168854	0.0898065	0.12261	0.137716	0.239824	0.698548	0.126261	0.162387	0.748364	0.0925899	0.999981	0.999922	0.999652	0.355194	0.759223	0.25232	0.271388	0.803482	0.198381	ARC1B	1.04669	0.911473	0.861017	0.620108	0.155804	0.898732	0.789449	0.125887
Usp39	SNUT2_MOUSE	MOUSE	Q3TIX9	0.000141243	15.8951	15.8887	15.8887	17.1646	473154	21.0556	24.8333	SNUT2	FALSE	0.00605435	0.0324795	0.0234194	0.0359557	0.211027	0.175071	0.0533207	0.201967	0.148646	0.953118	0.75285	0.820244	0.7275	0.054601	0.104278	0.606224	0.0645226	0.162724	0.999981	0.999922	0.999652	0.800122	0.0908358	0.220249	0.713699	0.105204	0.299692	SNUT2	0.0208533	0.123292	0.0860569	0.138167	1.2628	0.981807	0.217367	1.19029
Traf5	TRAF5_MOUSE	MOUSE	P70191	0.000273748	12.7125	12.7584	12.7584	13.8082	19686.5	1.72222	1.72222	TRAF5	TRUE	-0.710162	0.00503415	0.499865	-0.959136	-1.4776	-0.518465	0.250892	-0.982769	-1.23366	0.0175096	0.985165	0.0799519	0.00259037	5.43356e-05	0.0703782	0.360933	0.00215824	0.000319546	0.639086	0.999922	0.936916	0.0109345	0.000312082	0.166465	0.491284	0.00614576	0.00303569	TRAF5	1.75672	0.00649118	1.09717	2.58664	4.26492	1.15256	0.442573	2.6659
Gosr2	GOSR2_MOUSE	MOUSE	O35166	0.000141243	14.6876	14.6812	14.6812	15.8065	92301.4	6.16667	9.16667	GOSR2	FALSE	0.0528285	-0.0432694	-0.12853	0.174947	0.182261	0.00731384	-0.00641075	0.097001	0.103412	0.657022	0.715795	0.287706	0.154225	0.138827	0.950821	0.956886	0.41854	0.389165	0.999981	0.999922	0.999652	0.254639	0.19801	0.974278	0.973446	0.502588	0.546372	GOSR2	0.18242	0.145211	0.541051	0.811845	0.857527	0.0219014	0.0191397	0.378263
Scfd2	SCFD2_MOUSE	MOUSE	Q8BTY8	0.000141243	14.4324	14.4268	14.4268	15.7121	174700	19.2778	20.8889	SCFD2	FALSE	0.0743773	0.0252854	0.0698017	0.178053	0.175481	-0.00257146	0.173477	0.219997	0.0465205	0.492048	0.814024	0.518668	0.112397	0.117254	0.980896	0.121164	0.0546734	0.665865	0.999981	0.999922	0.999652	0.200058	0.172406	0.991423	0.21801	0.0915999	0.780039	SCFD2	0.307992	0.0893628	0.285111	0.949246	0.930874	0.00837697	0.916628	1.26222
Cltc	CLH1_MOUSE	MOUSE	Q68FD5	0.000141243	19.0312	19.0264	19.0264	20.1756	8.29341e+06	83.3333	119.111	CLH1	FALSE	-0.0594897	-0.0598002	-0.0681872	-0.2051	-0.178691	0.0264087	-0.213797	-0.187078	0.0267193	0.570123	0.568134	0.515831	0.0636454	0.101518	0.800112	0.0543139	0.0877499	0.797817	0.999981	0.999922	0.999652	0.129044	0.152704	0.878438	0.118401	0.135867	0.871512	CLH1	0.244031	0.245549	0.287493	1.19623	0.993458	0.0968493	1.26509	1.05675
Mcrs1	MCRS1_MOUSE	MOUSE	Q99L90	0.000141243	13.4475	13.4298	13.4298	14.6329	49614.6	9.61111	10	MCRS1	FALSE	-0.05532	-0.0236178	-0.18198	0.0905079	0.186769	0.0962607	-0.0361518	0.0284067	0.0645585	0.647618	0.84484	0.145681	0.457221	0.136087	0.429689	0.764706	0.813959	0.594224	0.999981	0.999922	0.999652	0.574742	0.194871	0.592327	0.83904	0.855981	0.725233	MCRS1	0.188681	0.0732257	0.836596	0.339874	0.866183	0.366846	0.116506	0.0893973
Dynll1;Dynll2	DYL(1|2)_MOUSE	MOUSE	P63168;Q9D0M5	0.000141243	17.3812	17.3764	17.3764	18.0961	301663	2.55556	4.55556	DYL(1|2),0	FALSE	0.0444494	-0.0149165	-0.253709	0.0956352	-0.0925565	-0.188192	-0.202523	-0.331349	-0.128826	0.609839	0.863497	0.00939474	0.279705	0.294883	0.0432515	0.0312529	0.00144913	0.151591	0.999981	0.999922	0.34868	0.399533	0.373295	0.117252	0.0779011	0.00445367	0.285178	DYL(1|2),0	0.214785	0.0637393	2.02712	0.5533	0.53035	1.364	1.50511	2.83889
Ppil1	PPIL1_MOUSE	MOUSE	Q9D0W5	0.000141243	16.8568	16.851	16.851	18.0792	387230	5.94444	8.61111	PPIL1	FALSE	-0.0687931	0.0347085	-0.159167	0.0853459	0.226223	0.140877	-0.00502764	0.0323478	0.0373754	0.565574	0.770966	0.194031	0.477266	0.0723616	0.247486	0.966317	0.786112	0.753971	0.999981	0.999922	0.999652	0.593044	0.115114	0.408159	0.980307	0.834815	0.843103	PPIL1	0.24751	0.112965	0.71213	0.32124	1.14049	0.606449	0.0148804	0.104516
Arpc3	ARPC3_MOUSE	MOUSE	Q9JM76	0.000141243	17.4759	17.4693	17.4693	18.7094	688419	11.5	17.3333	ARPC3	FALSE	-0.199882	-0.114097	-0.0263325	0.0498511	0.0104338	-0.0394173	0.223401	0.0981986	-0.125202	0.0882766	0.314623	0.813509	0.655953	0.92547	0.724307	0.0596093	0.384706	0.271471	0.999981	0.999922	0.999652	0.745199	0.944053	0.826499	0.126543	0.469555	0.428358	ARPC3	1.05415	0.50221	0.0896375	0.183128	0.0336379	0.140077	1.22469	0.414871
Ing3	ING3_MOUSE	MOUSE	Q8VEK6	0.000141243	13.3766	13.3761	13.3761	14.2827	27582.3	5.94444	5.94444	ING3	FALSE	0.0538531	-0.057457	-0.00362002	0.125499	-0.159866	-0.285365	0.0680263	-0.106029	-0.174055	0.609121	0.585606	0.972459	0.242322	0.141812	0.0143144	0.519439	0.320092	0.112005	0.999981	0.999922	0.999652	0.357865	0.201383	0.0525276	0.642259	0.404572	0.228365	ING3	0.215296	0.232394	0.0121287	0.615607	0.848287	1.84423	0.284466	0.494726
Champ1	CHAP1_MOUSE	MOUSE	Q8K327	0.000141243	15.2468	15.2417	15.2417	16.3306	298508	27.5	27.5	CHAP1	FALSE	0.0792052	0.0930936	0.0269128	-0.0548214	0.163887	0.218709	-0.107114	0.0977064	0.20482	0.461218	0.388107	0.800713	0.608336	0.138409	0.0541597	0.322633	0.365636	0.0693169	0.999981	0.999922	0.999652	0.707104	0.197512	0.137463	0.45244	0.451008	0.160791	CHAP1	0.336094	0.411048	0.0965233	0.215856	0.858834	1.26632	0.491292	0.436951
Ppil2	PPIL2_MOUSE	MOUSE	Q9D787	0.000141243	14.3176	14.3098	14.3098	15.6283	156350	20.6111	21.2222	PPIL2	FALSE	-0.0388537	-0.108345	-0.093378	-0.0937801	0.12767	0.22145	-0.148304	0.142637	0.290941	0.673297	0.249019	0.317712	0.315702	0.177985	0.0269137	0.12142	0.135176	0.00568718	0.999981	0.999922	0.999652	0.436973	0.245199	0.0828309	0.218366	0.195252	0.025999	PPIL2	0.171793	0.603767	0.497966	0.500722	0.749616	1.57003	0.915711	0.869099
Dnajb11	DJB11_MOUSE	MOUSE	Q99KV1	0.000141243	16.4212	16.415	16.415	17.724	461192	12.6111	18.1111	DJB11	FALSE	-0.0482066	0.0418922	-0.0241286	0.0128543	0.0150217	0.0021674	0.0369323	-0.0509991	-0.0879314	0.715481	0.751293	0.854992	0.922409	0.909384	0.986895	0.779848	0.699854	0.508337	0.999981	0.999922	0.999652	0.946285	0.932268	0.993816	0.850858	0.761858	0.655361	DJB11	0.145402	0.124191	0.0680381	0.0350764	0.0412527	0.00572907	0.10799	0.154992
Ccdc9	CCDC9_MOUSE	MOUSE	Q8VC31	0.000141243	14.5902	14.5834	14.5834	15.3999	64382.1	8.22222	10.1111	CCDC9	FALSE	-0.00283484	0.0959026	-0.0112868	-0.0483874	0.000928453	0.0493158	-0.0568394	-0.106261	-0.0494216	0.981423	0.435632	0.926147	0.691825	0.993915	0.686254	0.641826	0.388798	0.685621	0.999981	0.999922	0.999652	0.772836	0.99619	0.799215	0.74352	0.473906	0.794353	CCDC9	0.00814361	0.36088	0.0333201	0.160004	0.00265061	0.163515	0.192583	0.410276
Rab1A	RAB1A_MOUSE	MOUSE	P62821	0.000141243	18.1146	18.1089	18.1089	19.1824	927597	7.66667	12.1111	RAB1A	FALSE	0.0303516	-0.000873911	0.016635	0.0967709	0.162451	0.0656799	0.0830543	0.17996	0.0969054	0.802428	0.994246	0.890846	0.429456	0.192871	0.589657	0.496499	0.151714	0.428829	0.999981	0.999922	0.999652	0.54789	0.261794	0.72836	0.621795	0.21534	0.584627	RAB1A	0.0955937	0.00250621	0.0501974	0.367081	0.714734	0.229401	0.304082	0.818975
Rbm10	RBM10_MOUSE	MOUSE	Q99KG3	0.000141243	16.0861	16.0807	16.0807	17.3777	475028	25.7222	30.1111	RBM10	FALSE	0.125357	0.0664654	0.0484114	0.14432	0.136647	-0.00767297	0.0673737	0.118593	0.0512191	0.305251	0.581907	0.687676	0.240517	0.265313	0.94906	0.576813	0.331201	0.6707	0.999981	0.999922	0.999652	0.355859	0.341847	0.973511	0.690163	0.416092	0.783498	RBM10	0.515343	0.235146	0.162616	0.618855	0.576241	0.0227065	0.238965	0.479908
Ythdf1;Ythdf2;Ythdf3	YTHD(1|2|3)_MOUSE	MOUSE	P59326;Q8BYK6;Q91YT7	0.000435856	16.5695	16.5638	16.5638	17.3461	167600	2	2	YTHD(1|2|3),0,0	FALSE	-0.0775607	0.0247488	-0.128932	-0.0981712	-0.0206818	0.0774893	-0.149543	-0.174363	-0.0248202	0.507655	0.831469	0.276892	0.403806	0.858811	0.50804	0.2103	0.147786	0.830991	0.999981	0.999922	0.999652	0.522846	0.891377	0.66229	0.327645	0.210652	0.89406	YTHD(1|2|3),0,0	0.294431	0.0801542	0.557689	0.393827	0.0661022	0.294102	0.67716	0.830368
Actl6a	ACL6A_MOUSE	MOUSE	Q9Z2N8	0.000141243	16.4924	16.4878	16.4878	17.894	490676	13.6667	18.9444	ACL6A	FALSE	-0.0118901	-0.110101	-0.193969	0.11864	-0.0379177	-0.156557	-0.0634391	-0.121786	-0.0583466	0.918109	0.348233	0.108562	0.313266	0.743408	0.188698	0.585141	0.301045	0.615343	0.999981	0.999922	0.999652	0.434643	0.79671	0.338895	0.696744	0.384494	0.741375	ACL6A	0.0371059	0.458129	0.964322	0.504086	0.128773	0.724233	0.23274	0.521368
Nono	NONO_MOUSE	MOUSE	Q99K48	0.000141243	19.2085	19.2033	19.2033	20.3321	3.275e+06	28.4444	47.4444	NONO	FALSE	-0.142134	-0.0586489	-0.0486769	0.101522	0.0407853	-0.0607366	0.194979	0.0507574	-0.144222	0.233322	0.615836	0.676679	0.389072	0.726562	0.60344	0.10901	0.663772	0.22685	0.999981	0.999922	0.999652	0.509247	0.783353	0.738512	0.20055	0.729026	0.379049	NONO	0.632043	0.210535	0.169617	0.40997	0.138727	0.219366	0.962533	0.177981
Prpf4	PRP4_MOUSE	MOUSE	Q9DAW6	0.000141243	15.7776	15.7724	15.7724	17.1309	480865	23.3889	27.4444	PRP4	FALSE	0.00538829	-0.015188	0.0533661	-0.131786	-0.0668982	0.0648873	-0.0838077	0.00165588	0.0854636	0.966568	0.905976	0.678936	0.313701	0.604448	0.615261	0.517449	0.989723	0.509327	0.999981	0.999922	0.999652	0.435177	0.674871	0.747901	0.640341	0.992329	0.656327	PRP4	0.0147676	0.0428835	0.168171	0.503484	0.218641	0.210941	0.286132	0.00448635
Qki	QKI_MOUSE	MOUSE	Q9QYS9	0.000141243	16.0719	16.067	16.067	17.3853	273193	13	14.4444	QKI	FALSE	-0.109485	-0.202211	-0.112521	0.152459	0.171481	0.0190218	0.149423	0.261171	0.111748	0.229555	0.035241	0.217508	0.101532	0.0685606	0.830692	0.107926	0.00915805	0.220527	0.999981	0.949773	0.999652	0.185121	0.110026	0.898642	0.199267	0.0203799	0.372535	QKI	0.639114	1.45295	0.662526	0.993395	1.16393	0.0805602	0.966874	2.0382
Scfd1	SCFD1_MOUSE	MOUSE	Q8BRF7	0.000141243	16.1461	16.1402	16.1402	17.6146	724147	23.9444	30.5	SCFD1	FALSE	0.0211293	-0.0161572	0.0423806	0.0432437	0.0481601	0.00491641	0.064495	0.106698	0.042203	0.875659	0.904742	0.753933	0.749106	0.721817	0.970945	0.63409	0.434055	0.754928	0.999981	0.999922	0.999652	0.817418	0.779485	0.985271	0.737056	0.517405	0.843743	SCFD1	0.0576648	0.0434755	0.122667	0.125457	0.141573	0.0128053	0.197849	0.362455
Ap2b1	AP2B1_MOUSE	MOUSE	Q9DBG3	0.000141243	17.6017	17.5962	17.5962	18.7831	971047	22.2778	28.7222	AP2B1	FALSE	0.0385574	-0.00823791	-0.0449966	0.220902	0.262558	0.0416556	0.137348	0.225799	0.0884509	0.704522	0.935274	0.65837	0.0425988	0.0187816	0.682152	0.188653	0.0387643	0.389185	0.999981	0.999922	0.999652	0.0942467	0.0372444	0.796625	0.303084	0.0686542	0.546372	AP2B1	0.152105	0.0290613	0.18153	1.3706	1.72627	0.166119	0.724335	1.41157
Ints5	INT5_MOUSE	MOUSE	Q8CHT3	0.000141243	14.4946	14.4899	14.4899	15.8242	153580	14.2222	18.1667	INT5	FALSE	-0.0739856	-0.0335799	0.120152	0.0330598	0.0818452	0.0487854	0.227197	0.235577	0.00837975	0.513003	0.765223	0.293655	0.768745	0.469988	0.664924	0.0573522	0.0497155	0.940511	0.999981	0.999922	0.999652	0.832213	0.548225	0.784809	0.123004	0.0844894	0.966326	INT5	0.28988	0.116212	0.532162	0.114218	0.327913	0.177228	1.24145	1.30351
Actl6a;Actl6b	ACL6(A|B)_MOUSE	MOUSE	Q99MR0;Q9Z2N8	0.000141243	15.5642	15.5586	15.5586	16.7217	109064	3	3	ACL6(A|B),0	FALSE	-0.0643122	-0.0220058	-0.0681134	0.166537	0.0275071	-0.13903	0.162736	-0.0186006	-0.181336	0.577963	0.848323	0.555947	0.161423	0.811114	0.237779	0.170588	0.871548	0.129564	0.999981	0.999922	0.999652	0.264182	0.852887	0.397084	0.280966	0.903206	0.254337	ACL6(A|B),0	0.2381	0.0714389	0.254967	0.792035	0.090918	0.623827	0.768052	0.0597085
Smarca2;Smarca4	SMCA(2|4)_MOUSE	MOUSE	Q3TKT4;Q6DIC0	0.000141243	15.9908	15.9851	15.9851	17.1301	360487	18.9444	23.3889	SMCA(2|4),0	FALSE	-0.124408	-0.0846094	-0.0900556	0.134992	0.0633561	-0.0716357	0.169344	0.0579099	-0.111434	0.303555	0.479903	0.452595	0.265747	0.595441	0.548798	0.16755	0.627176	0.355082	0.999981	0.999922	0.999652	0.384597	0.666684	0.694686	0.27711	0.697401	0.513907	SMCA(2|4),0	0.517763	0.318847	0.34429	0.575532	0.225161	0.260587	0.775854	0.202611
Taf1	TAF1_MOUSE	MOUSE	Q80UV9	0.000141243	13.298	13.2913	13.2913	14.6307	85501.3	19.7222	19.7222	TAF1	FALSE	0.0178848	-0.0648167	-0.0485726	0.0542443	0.147108	0.0928641	-0.0122131	0.163352	0.175566	0.883449	0.596834	0.691206	0.657543	0.238831	0.450779	0.920242	0.193228	0.163798	0.999981	0.999922	0.999652	0.746329	0.313491	0.610826	0.948364	0.264203	0.300777	TAF1	0.0538185	0.224146	0.160392	0.182076	0.621909	0.346036	0.0360978	0.713931
Mavs	MAVS_MOUSE	MOUSE	Q8VCF0	0.000141243	16.1264	16.1209	16.1209	16.9718	178851	6	7	MAVS	FALSE	-0.025125	-0.117316	-0.147098	-0.0448632	0.144372	0.189235	-0.166836	0.114589	0.281426	0.792065	0.229265	0.136877	0.638691	0.143776	0.0613623	0.094881	0.239755	0.00881389	0.999981	0.999922	0.999652	0.731759	0.203742	0.150721	0.180587	0.316791	0.0355059	MAVS	0.101239	0.639662	0.863668	0.194709	0.842315	1.2121	1.02282	0.620233
Ints10	INT10_MOUSE	MOUSE	Q8K2A7	0.000141243	14.7739	14.7672	14.7672	16.2118	216358	19.8333	21.8889	INT10	FALSE	-0.00679176	0.00176611	0.155512	0.027479	0.111368	0.0838893	0.189783	0.265114	0.0753314	0.950291	0.987065	0.167139	0.801063	0.31499	0.445783	0.0967031	0.0256893	0.492725	0.999981	0.999922	0.999652	0.857659	0.393502	0.606401	0.183457	0.0485884	0.639857	INT10	0.0221433	0.00565414	0.776923	0.0963335	0.501703	0.350876	1.01456	1.59025
Polr1d	RPAC2_MOUSE	MOUSE	P97304	0.000141243	15.1159	15.1104	15.1104	16.2926	120789	7.16667	9.16667	RPAC2	FALSE	-0.214406	-0.137538	-0.0324913	0.00851954	0.110959	0.102439	0.190434	0.216006	0.0255712	0.0619378	0.215345	0.764142	0.937202	0.313195	0.350593	0.0934053	0.0602273	0.813216	0.999981	0.999922	0.999652	0.955084	0.392177	0.518545	0.178321	0.0993467	0.881554	RPAC2	1.20804	0.666866	0.116826	0.028167	0.504185	0.455197	1.02963	1.22021
Supt6h	SPT6H_MOUSE	MOUSE	Q62383	0.000141243	15.6122	15.6079	15.6079	17.0745	873534	58.2778	68.1667	SPT6H	FALSE	-0.144435	-0.0850417	-0.0655025	-0.0517909	0.101128	0.152919	0.0271416	0.120667	0.0935256	0.241121	0.483474	0.588126	0.667931	0.406287	0.215841	0.821725	0.324084	0.441713	0.999981	0.999922	0.999652	0.754158	0.486157	0.371133	0.881829	0.408616	0.596329	SPT6H	0.617766	0.315627	0.23053	0.175268	0.391167	0.665866	0.0852736	0.489342
Trappc10	TPC10_MOUSE	MOUSE	Q3TLI0	0.000520427	13.0207	13.0114	13.0114	14.1775	24506.7	4.94444	4.94444	TPC10	FALSE	0.0658556	-0.0151885	-0.0450469	-0.0596843	0.0399115	0.0995959	-0.170587	0.010053	0.18064	0.607901	0.905406	0.724996	0.641672	0.755173	0.440383	0.194636	0.937299	0.171042	0.999981	0.999922	0.999652	0.734214	0.806064	0.601672	0.310418	0.954406	0.31108	TPC10	0.216167	0.0431564	0.139664	0.192687	0.121954	0.356169	0.710777	0.028122
Cstf2;Cstf2t	CSTF(2|T)_MOUSE	MOUSE	Q8BIQ5;Q8C7E9	0.000141243	14.9561	14.9495	14.9495	16.1218	95858	5.72222	6.72222	CSTF(2|T),0	FALSE	-0.080474	-0.0884798	0.0459107	-0.188267	-0.226287	-0.0380199	-0.0618822	-0.0918963	-0.0300141	0.503019	0.462207	0.700933	0.129146	0.0726868	0.750256	0.605424	0.445427	0.801474	0.999981	0.999922	0.999652	0.221585	0.115589	0.846624	0.713044	0.528586	0.874126	CSTF(2|T),0	0.298415	0.335164	0.154324	0.888918	1.13854	0.124791	0.21794	0.351224
Emc7	EMC7_MOUSE	MOUSE	Q9EP72	0.000141243	16.0056	16.0009	16.0009	17.4361	248078	7.11111	10.1111	EMC7	FALSE	0.123629	-0.00071001	-0.0684256	0.248007	0.241537	-0.00646939	0.0559525	0.173822	0.117869	0.267445	0.99481	0.533467	0.0354298	0.0398029	0.952743	0.60983	0.126145	0.289477	0.999981	0.999922	0.999652	0.0820543	0.069532	0.975283	0.71698	0.184273	0.447736	EMC7	0.572766	0.00225976	0.272892	1.45063	1.40009	0.0210244	0.214791	0.89913
Tial1	TIAR_MOUSE	MOUSE	P70318	0.000141243	15.0828	15.0768	15.0768	16.4352	141411	6.83333	7.5	TIAR	FALSE	-0.0970215	-0.120739	-0.0880429	-0.0734111	-0.0947034	-0.0212923	-0.0644325	-0.0620073	0.00242525	0.427044	0.325727	0.470228	0.54603	0.437943	0.860214	0.595674	0.609464	0.983988	0.999981	0.999922	0.999652	0.653997	0.517345	0.915951	0.704811	0.681688	0.99032	TIAR	0.369527	0.487146	0.327692	0.262783	0.358582	0.0653937	0.224991	0.215052
Osbpl9	OSBL9_MOUSE	MOUSE	A2A8Z1	0.000141243	15.3205	15.3133	15.3133	16.1032	134909	12.8889	15.1667	OSBL9	FALSE	-0.0466502	-0.0818628	-0.134092	0.29291	0.21555	-0.0773601	0.205468	0.163321	-0.0421474	0.624197	0.393893	0.170953	0.00669351	0.0353649	0.419819	0.0435491	0.100238	0.657799	0.999981	0.999922	0.999652	0.022654	0.0630878	0.583048	0.0995425	0.151796	0.773584	OSBL9	0.204679	0.404622	0.767124	2.17435	1.45143	0.376938	1.36102	0.998966
Sf3a1	SF3A1_MOUSE	MOUSE	Q8K4Z5	0.000141243	16.9225	16.9169	16.9169	18.2562	1.64335e+06	38.9444	51.3333	SF3A1	FALSE	-0.0330387	0.0332916	0.0370321	0.119313	0.086911	-0.0324019	0.189384	0.0906515	-0.0987322	0.770285	0.768581	0.743535	0.299832	0.446255	0.774579	0.108823	0.427326	0.388226	0.999981	0.999922	0.999652	0.420668	0.524946	0.862186	0.200302	0.511123	0.545559	SF3A1	0.113349	0.11431	0.128699	0.523122	0.350417	0.110934	0.963279	0.36924
Cemip2	CEIP2_MOUSE	MOUSE	Q5FWI3	0.000141243	14.7374	14.7311	14.7311	15.9831	273447	29.8889	32.5556	CEIP2	FALSE	0.00227612	-0.109567	-0.0149634	-0.00396292	0.150784	0.154747	-0.0212025	0.245387	0.26659	0.983192	0.318735	0.889879	0.97074	0.176222	0.1658	0.844514	0.0354777	0.0239956	0.999981	0.999922	0.999652	0.979688	0.242957	0.308593	0.8975	0.0637173	0.0733859	CEIP2	0.00736183	0.49657	0.0506691	0.0128971	0.75394	0.780416	0.0733933	1.45004
Yju2b	YJU2B_MOUSE	MOUSE	Q9D516	0.000273748	12.7244	12.7191	12.7191	13.805	15367.6	3.27778	3.27778	YJU2B	FALSE	0.0191513	0.162917	-0.0308583	0.268259	0.119207	-0.149052	0.218249	-0.074568	-0.292817	0.861207	0.113706	0.75409	0.0147597	0.237393	0.144997	0.0617496	0.452931	0.0164252	0.999981	0.999922	0.999652	0.0418492	0.31165	0.279927	0.130109	0.535967	0.0555262	YJU2B	0.0648925	0.944217	0.122577	1.83092	0.624532	0.838641	1.20937	0.343967
Wdr82	WDR82_MOUSE	MOUSE	Q8BFQ4	0.000141243	15.346	15.3396	15.3396	16.7528	227849	13.2222	15.2222	WDR82	FALSE	0.0157985	0.0220857	0.017	-0.185671	-0.0688984	0.116772	-0.184469	-0.0739841	0.110485	0.897589	0.857247	0.889853	0.144662	0.576513	0.34855	0.147099	0.549021	0.374379	0.999981	0.999922	0.999652	0.241996	0.649476	0.516311	0.252833	0.626972	0.532076	WDR82	0.0469224	0.0668942	0.0506816	0.839647	0.239191	0.457735	0.832391	0.260411
Kpnb1	IMB1_MOUSE	MOUSE	P70168	0.000141243	18.6537	18.649	18.649	19.8716	3.81895e+06	31.7778	51.8889	IMB1	FALSE	-0.0400031	-0.0737839	-0.0030756	0.00536156	-0.0909911	-0.0963527	0.0422891	-0.0202828	-0.0625719	0.769223	0.589705	0.981977	0.968588	0.507118	0.482811	0.756482	0.881616	0.646988	0.999981	0.999922	0.999652	0.978079	0.583753	0.63863	0.832499	0.910666	0.765643	IMB1	0.113948	0.229365	0.00789856	0.013861	0.294891	0.316223	0.121202	0.0547204
Apoo	MIC26_MOUSE	MOUSE	Q9DCZ4	0.000141243	16.1941	16.1884	16.1884	17.2077	175196	5	5	MIC26	FALSE	0.0445644	-0.133321	-0.031272	0.0376076	-0.0639315	-0.101539	-0.0382287	0.0381177	0.0763464	0.74694	0.341007	0.820708	0.785281	0.644047	0.465479	0.781832	0.782449	0.581685	0.999981	0.999922	0.999652	0.84562	0.711556	0.623987	0.852386	0.832135	0.715687	MIC26	0.126714	0.467237	0.0858114	0.104975	0.191082	0.3321	0.106887	0.106544
Wdr5	WDR5_MOUSE	MOUSE	P61965	0.000141243	15.3181	15.3142	15.3142	16.7733	329805	12.7778	16.5	WDR5	FALSE	-0.000634539	-0.0508156	-0.021322	0.235823	0.187376	-0.048447	0.215136	0.21687	0.00173405	0.995185	0.630237	0.839411	0.0375204	0.0899415	0.646149	0.0549374	0.0532315	0.986842	0.999981	0.999922	0.999652	0.085673	0.13792	0.772012	0.119345	0.0895439	0.991483	WDR5	0.00209626	0.200496	0.0760255	1.42573	1.04604	0.189667	1.26013	1.27383
Snrpb2	RU2B_MOUSE	MOUSE	Q9CQI7	0.000141243	17.7066	17.701	17.701	18.5181	520417	8.27778	9.27778	RU2B	FALSE	-0.0452857	-0.0156594	0.00843152	0.202605	0.17805	-0.0245549	0.256322	0.202141	-0.0541811	0.662217	0.879587	0.934972	0.0645861	0.10006	0.812335	0.0233696	0.0651344	0.601713	0.999981	0.999922	0.999652	0.130168	0.150848	0.886303	0.0618753	0.106083	0.730985	RU2B	0.179	0.0557214	0.0292016	1.18986	0.99974	0.090265	1.63135	1.18619
Smc3	SMC3_MOUSE	MOUSE	Q9CW03	0.000141243	16.3301	16.3246	16.3246	17.8405	1.8885e+06	70.0556	86.8333	SMC3	FALSE	-0.0516378	-0.0328918	-0.0765912	-0.127961	0.00107604	0.129037	-0.152915	-0.0426234	0.110291	0.687647	0.797555	0.552251	0.325761	0.993297	0.321841	0.243469	0.739772	0.395035	0.999981	0.999922	0.999652	0.447513	0.995912	0.488986	0.366725	0.796125	0.552205	SMC3	0.162635	0.0982396	0.257864	0.487101	0.0029209	0.492359	0.613556	0.130902
Cdk12	CDK12_MOUSE	MOUSE	Q14AX6	0.000141243	13.7272	13.7217	13.7217	15.1323	103347	18.6111	20.3889	CDK12	FALSE	-0.0490903	0.098969	-0.0738196	-0.0109042	0.00260841	0.0135126	-0.0356335	-0.17018	-0.134547	0.70891	0.454901	0.575671	0.933763	0.984136	0.917974	0.786169	0.206853	0.313476	0.999981	0.999922	0.999652	0.953505	0.989242	0.952934	0.855836	0.280209	0.472019	CDK12	0.149409	0.342083	0.239825	0.0297633	0.0069447	0.0371695	0.104484	0.684337
Steep1	STEEP_MOUSE	MOUSE	Q8VDP2	0.000141243	13.8997	13.8925	13.8925	15.1288	56996.8	6.88889	6.88889	STEEP	FALSE	-0.0592969	-0.118269	-0.128923	0.235017	0.202962	-0.0320549	0.165391	0.192308	0.0269172	0.563796	0.257361	0.218775	0.0334754	0.0614791	0.754064	0.12038	0.0747562	0.792395	0.999981	0.999922	0.999652	0.0785245	0.100503	0.848872	0.21709	0.118897	0.868334	STEEP	0.248878	0.589457	0.660003	1.47527	1.21127	0.122592	0.919447	1.12635
Ppp1ca	PP1A_MOUSE	MOUSE	P62137	0.000141243	17.879	17.8724	17.8724	18.8447	645678	7.94444	7.94444	PP1A	FALSE	-0.0524693	-0.0578221	-0.076318	0.139853	0.139155	-0.000698478	0.116005	0.120659	0.00465425	0.673319	0.642428	0.541082	0.269652	0.271955	0.995508	0.356808	0.338403	0.970078	0.999981	0.999922	0.999652	0.388851	0.348967	0.997856	0.486652	0.42368	0.982416	PP1A	0.171779	0.192176	0.266737	0.569197	0.565504	0.00195505	0.447566	0.470566
Brd4	BRD4_MOUSE	MOUSE	Q9ESU6	0.000141243	14.7713	14.7658	14.7658	16.2044	253917	18.3333	20.8889	BRD4	FALSE	-0.132596	-0.0791741	0.0372594	0.00493018	0.106094	0.101163	0.174785	0.222527	0.0477417	0.284746	0.517797	0.759568	0.967647	0.388776	0.410668	0.164246	0.0822801	0.695242	0.999981	0.999922	0.999652	0.977467	0.469501	0.574791	0.273159	0.128764	0.8011	BRD4	0.545542	0.28584	0.119434	0.0142832	0.4103	0.386509	0.784505	1.08471
Klhl7	KLHL7_MOUSE	MOUSE	Q8BUL5	0.000141243	12.5732	12.5616	12.5616	13.8982	26295.8	6.94444	6.94444	KLHL7	FALSE	0.0096188	-0.0533387	-0.204381	0.176692	-0.0666122	-0.243304	-0.0373077	-0.217655	-0.180347	0.927598	0.615809	0.0683032	0.11015	0.531848	0.0336051	0.725026	0.0538628	0.103571	0.999981	0.999922	0.871675	0.197059	0.606886	0.0975969	0.809037	0.0904422	0.215482	KLHL7	0.0326403	0.210554	1.16556	0.958017	0.274212	1.4736	0.139646	1.26871
Slc4a7	S4A7_MOUSE	MOUSE	Q8BTY2	0.000141243	14.6397	14.6351	14.6351	16.0365	205067	15.7222	18.1667	S4A7	FALSE	0.0920687	0.118886	0.125726	-0.153128	0.00209149	0.155219	-0.11947	0.00893216	0.128402	0.447562	0.329832	0.303667	0.214115	0.986099	0.208239	0.327536	0.940689	0.293856	0.999981	0.999922	0.999652	0.327186	0.990862	0.361946	0.45785	0.956857	0.451717	S4A7	0.349147	0.481707	0.517602	0.669353	0.00607961	0.681437	0.484741	0.0265541
Tpr	TPR_MOUSE	MOUSE	F6ZDS4	0.000141243	16.7434	16.7379	16.7379	18.1725	3.0543e+06	123.389	149	TPR	FALSE	0.0372635	0.0228842	0.0316918	0.254472	0.223972	-0.0305002	0.2489	0.232779	-0.0161209	0.696513	0.810398	0.739926	0.0158967	0.0303382	0.749337	0.0179118	0.0252214	0.865725	0.999981	0.999922	0.999652	0.0444143	0.0554765	0.845913	0.0503175	0.0478273	0.917967	TPR	0.157071	0.0913014	0.130811	1.79869	1.51801	0.125323	1.74686	1.59823
Zc3h14	ZC3HE_MOUSE	MOUSE	Q8BJ05	0.000141243	15.2969	15.2915	15.2915	16.6861	431181	29.3333	37	ZC3HE	FALSE	-0.0447567	-0.0148011	-0.0214763	-0.0449001	0.0139899	0.05889	-0.0216197	0.00731471	0.0289344	0.736584	0.911274	0.871582	0.735775	0.916116	0.658502	0.870733	0.956076	0.827658	0.999981	0.999922	0.999652	0.806792	0.937633	0.779119	0.915576	0.966448	0.89246	ZC3HE	0.132778	0.0403511	0.0596918	0.133255	0.0380496	0.181443	0.060115	0.0195076
Ruvbl1	RUVB1_MOUSE	MOUSE	P60122	0.000141243	18.0969	18.0916	18.0916	19.3766	1.72714e+06	24.4444	31.7222	RUVB1	FALSE	-0.0374921	-0.0445945	0.00489344	-0.221129	-0.218572	0.00255674	-0.178743	-0.169084	0.00965916	0.73406	0.686389	0.964564	0.0591097	0.0617677	0.98148	0.119597	0.139287	0.930126	0.999981	0.999922	0.999652	0.12152	0.100918	0.991448	0.215855	0.200429	0.959771	RUVB1	0.134269	0.16343	0.015669	1.22834	1.20924	0.00811839	0.922281	0.856091
Prkcsh	GLU2B_MOUSE	MOUSE	O08795	0.000141243	17.7767	17.7711	17.7711	19.1537	1.27005e+06	16.1111	18.9444	GLU2B	FALSE	0.152802	0.177652	0.0881529	-0.0452913	0.0256073	0.0708986	-0.109941	-0.0638919	0.0460488	0.224154	0.161102	0.475815	0.71236	0.834619	0.565138	0.376099	0.603814	0.70779	0.999981	0.999922	0.999652	0.789318	0.871015	0.708988	0.507322	0.676664	0.811032	GLU2B	0.649453	0.792898	0.322562	0.1473	0.0785119	0.247845	0.424698	0.219097
Rfx1	RFX1_MOUSE	MOUSE	P48377	0.000141243	14.5518	14.546	14.546	15.8135	102810	10.5	11.3889	RFX1	FALSE	0.00458094	0.123685	0.0419643	0.199833	0.141114	-0.0587181	0.237216	0.0593942	-0.177822	0.96794	0.287167	0.713361	0.0947658	0.22722	0.608032	0.0513555	0.603945	0.133401	0.999981	0.999922	0.999652	0.175413	0.300275	0.742369	0.113306	0.676724	0.259715	RFX1	0.0141514	0.541866	0.146691	1.02335	0.643554	0.216073	1.28941	0.219003
Sf3a3	SF3A3_MOUSE	MOUSE	Q9D554	0.000141243	17.4704	17.4644	17.4644	18.6418	1.00988e+06	19.7222	24.1667	SF3A3	FALSE	0.0635094	0.103496	0.0494667	0.205554	0.15962	-0.0459342	0.191512	0.105591	-0.085921	0.567544	0.355871	0.655425	0.077873	0.162373	0.67846	0.0982191	0.346501	0.44136	0.999981	0.999922	0.999652	0.15069	0.226109	0.793727	0.18545	0.431476	0.596309	SF3A3	0.246	0.448707	0.183477	1.10861	0.789487	0.168476	1.0078	0.460296
Pak1ip1	PK1IP_MOUSE	MOUSE	Q9DCE5	0.000141243	15.5502	15.5448	15.5448	16.8475	278591	17.0556	20	PK1IP	FALSE	-0.059828	0.0500241	-0.104555	0.194401	0.313088	0.118688	0.149674	0.158509	0.00883559	0.583474	0.646113	0.342896	0.0885244	0.0102384	0.2837	0.181195	0.158236	0.935137	0.999981	0.999922	0.999652	0.166285	0.0222196	0.447896	0.294246	0.223259	0.963178	PK1IP	0.233978	0.189691	0.464837	1.05294	1.98977	0.547141	0.741854	0.800694
Tia1;Tial1	TIA(1|R)_MOUSE	MOUSE	P52912;P70318	0.000141243	16.9754	16.97	16.97	17.5405	192902	3.5	3.5	TIA(1|R),0	FALSE	0.0439413	0.0201927	-0.183293	-0.0144189	0.11449	0.128908	-0.241653	-0.0889956	0.152657	0.704685	0.86147	0.127823	0.900811	0.330063	0.274808	0.0505624	0.446119	0.199442	0.999981	0.999922	0.999652	0.931429	0.409319	0.437168	0.111951	0.529264	0.347437	TIA(1|R),0	0.152005	0.0647596	0.893391	0.0453665	0.481403	0.56097	1.29617	0.350549
Ints1	INT1_MOUSE	MOUSE	Q6P4S8	0.000141243	15.0044	14.9993	14.9993	16.4563	616787	54.6667	61.2222	INT1	FALSE	-0.0393987	-0.0764433	0.0659749	0.0800601	0.102264	0.0222042	0.185434	0.244682	0.0592488	0.744185	0.52869	0.585985	0.509647	0.401802	0.85391	0.138457	0.0566266	0.624409	0.999981	0.999922	0.999652	0.623376	0.482239	0.913013	0.241054	0.0943849	0.748283	INT1	0.128319	0.276799	0.232113	0.292731	0.395988	0.0685879	0.858686	1.24698
Znf143	ZN143_MOUSE	MOUSE	O70230	0.000435856	12.4789	12.4708	12.4708	13.5863	12788.3	2.83333	2.83333	ZN143	FALSE	0.0533085	-0.0644957	-0.112513	0.0877595	-0.020576	-0.108335	-0.0780617	-0.0685929	0.00946879	0.693636	0.634064	0.409935	0.51853	0.87888	0.427152	0.565213	0.612857	0.944075	0.999981	0.999922	0.999652	0.630892	0.907261	0.589781	0.681258	0.684696	0.968512	ZN143	0.158868	0.197867	0.387285	0.285226	0.0560703	0.369417	0.247788	0.212641
Ints8	INT8_MOUSE	MOUSE	Q80V86	0.000141243	14.7535	14.7482	14.7482	16.0611	198126	17.6111	19.3333	INT8	FALSE	0.0521407	0.0413787	0.185715	0.12211	0.0511	-0.0710102	0.255684	0.195436	-0.0602481	0.63407	0.705211	0.103936	0.272952	0.640803	0.518175	0.0307712	0.0884804	0.582789	0.999981	0.999922	0.999652	0.392061	0.708553	0.671406	0.0770072	0.13666	0.716621	INT8	0.197863	0.151681	0.983236	0.563914	0.193275	0.285523	1.51186	1.05315
Nrf1	NRF1_MOUSE	MOUSE	Q9WU00	0.000141243	14.4665	14.4596	14.4596	15.675	64605	4.66667	4.66667	NRF1	FALSE	0.0340064	0.0120034	0.261078	-0.0539293	-0.193233	-0.139304	0.173142	0.0558414	-0.117301	0.770269	0.917798	0.037348	0.644012	0.111658	0.241924	0.150715	0.632397	0.321233	0.999981	0.999922	0.676284	0.735737	0.165449	0.401708	0.256931	0.70196	0.479496	NRF1	0.113358	0.0372529	1.42773	0.191106	0.952111	0.616322	0.821844	0.19901
Thoc2	THOC2_MOUSE	MOUSE	B1AZI6	0.000141243	16.1406	16.1352	16.1352	17.5044	886234	47.8333	56	THOC2	FALSE	0.0533363	0.0490932	0.0570136	0.139321	0.0395086	-0.0998126	0.142998	0.047429	-0.0955695	0.675867	0.700221	0.655057	0.282827	0.756464	0.437315	0.270803	0.709869	0.456669	0.999981	0.999922	0.999652	0.402613	0.807147	0.59935	0.397048	0.770667	0.609379	THOC2	0.170139	0.154765	0.183721	0.54848	0.121212	0.359205	0.567346	0.148822
Rhoa;Rhoc	RHO(A|C)_MOUSE	MOUSE	Q62159;Q9QUI0	0.000141243	18.6642	18.6591	18.6591	19.559	965779	5	8.66667	RHO(A|C),0	FALSE	-0.0135756	-0.154942	-0.118654	0.303624	0.0331226	-0.270501	0.198545	0.0694103	-0.129135	0.886243	0.117408	0.222721	0.00529801	0.727505	0.0109531	0.0502148	0.46835	0.186469	0.999981	0.999922	0.999652	0.0188947	0.784079	0.0435261	0.111434	0.551233	0.330649	RHO(A|C),0	0.0524472	0.930304	0.652239	2.27589	0.138164	1.96046	1.29917	0.329429
Cdc73	CDC73_MOUSE	MOUSE	Q8JZM7	0.000141243	15.664	15.6576	15.6576	17.0363	565122	30	34.1111	CDC73	FALSE	-0.0165733	-0.0131624	-0.0756835	0.167157	0.203928	0.0367713	0.108047	0.141407	0.0333604	0.889567	0.91218	0.528688	0.174699	0.102624	0.758328	0.371718	0.246793	0.780079	0.999981	0.999922	0.999652	0.280666	0.153998	0.85111	0.502917	0.324573	0.860419	CDC73	0.0508213	0.0399192	0.276801	0.757709	0.98875	0.120143	0.429786	0.607668
Leo1	LEO1_MOUSE	MOUSE	Q5XJE5	0.000141243	14.2194	14.2137	14.2137	15.6707	120466	8.33333	9.88889	LEO1	FALSE	0.0146435	0.0299657	-0.118092	0.112255	0.126239	0.0139841	-0.0204803	-0.0218185	-0.00133814	0.911565	0.820326	0.376705	0.40015	0.34557	0.915531	0.876582	0.868597	0.991901	0.999981	0.999922	0.999652	0.519709	0.425	0.951261	0.919278	0.900893	0.994851	LEO1	0.0402123	0.0860133	0.423999	0.397777	0.461464	0.0383271	0.0572074	0.0611819
Cmtr2	CMTR2_MOUSE	MOUSE	Q8BWQ4	0.000141243	12.9857	12.9776	12.9776	14.3108	40628.9	7.94444	7.94444	CMTR2	FALSE	-0.0228256	0.00585267	-0.0350525	-0.222987	-0.0573313	0.165656	-0.235214	-0.0982365	0.136978	0.844898	0.959969	0.764054	0.0707247	0.624355	0.169047	0.0580417	0.405074	0.250758	0.999981	0.999922	0.999652	0.139837	0.693737	0.312974	0.124088	0.490125	0.405461	CMTR2	0.0731959	0.0177427	0.116876	1.15043	0.204568	0.771993	1.23626	0.392466
Acad8	ACAD8_MOUSE	MOUSE	Q9D7B6	0.000141243	15.3507	15.3442	15.3442	16.5543	265390	17.8333	21.2222	ACAD8	FALSE	0.00619822	0.0400591	-0.0407864	-0.196711	0.053061	0.249772	-0.243695	-0.0277844	0.215911	0.954507	0.712968	0.708017	0.0853782	0.62666	0.0335906	0.0375049	0.798371	0.0614326	0.999981	0.999922	0.999652	0.161638	0.695857	0.0975969	0.0895302	0.844149	0.147163	ACAD8	0.0202209	0.14693	0.149956	1.06865	0.202968	1.47378	1.42591	0.0977955
Rbm39	RBM39_MOUSE	MOUSE	Q8VH51	0.000141243	17.7309	17.726	17.726	18.9667	1.13998e+06	21.2222	25.2778	RBM39	FALSE	-0.00749984	-0.0839512	-0.0208715	0.119502	0.147251	0.027749	0.10613	0.21033	0.1042	0.952559	0.508581	0.868552	0.35031	0.253318	0.825907	0.405383	0.110317	0.413781	0.999981	0.999922	0.999652	0.471984	0.328593	0.894758	0.536205	0.164723	0.570416	RBM39	0.021108	0.29364	0.0612044	0.455547	0.596333	0.083069	0.392134	0.957358
Zfr	ZFR_MOUSE	MOUSE	O88532	0.000141243	15.9486	15.9432	15.9432	17.4431	700465	36.6111	44.8333	ZFR	FALSE	-0.0143146	0.0435952	-0.0613887	0.248423	0.214082	-0.0343404	0.201349	0.109098	-0.0922502	0.903339	0.712057	0.604062	0.0487721	0.0844282	0.771055	0.102702	0.361385	0.438422	0.999981	0.999922	0.999652	0.1045	0.130794	0.859748	0.191806	0.44696	0.592889	ZFR	0.0441491	0.147485	0.218918	1.31183	1.07351	0.112915	0.988419	0.44203
Sf3b5	SF3B5_MOUSE	MOUSE	Q923D4	0.000141243	16.8718	16.8656	16.8656	17.4344	193016	3.5	5.88889	SF3B5	FALSE	0.0700969	0.0802735	-0.241112	0.26922	0.178017	-0.0912028	-0.0419885	-0.143368	-0.101379	0.551537	0.496098	0.0534353	0.0334697	0.142614	0.440372	0.720296	0.231853	0.392191	0.999981	0.999922	0.783986	0.0785245	0.202326	0.601672	0.805859	0.307823	0.549193	SF3B5	0.258426	0.304432	1.27217	1.47535	0.845837	0.356181	0.142489	0.634787
Wdr45b	WIPI3_MOUSE	MOUSE	Q9CR39	0.000141243	14.5243	14.5178	14.5178	15.4532	75837.9	7.11111	8.94444	WIPI3	FALSE	-0.045255	-0.048011	-0.0993731	0.0440767	0.0984924	0.0544157	-0.0100414	0.0471303	0.0571717	0.733281	0.71778	0.45765	0.739946	0.461572	0.682258	0.939616	0.72272	0.667202	0.999981	0.999922	0.999652	0.809743	0.539991	0.796625	0.962022	0.78123	0.780556	WIPI3	0.13473	0.144009	0.339467	0.1308	0.335761	0.166051	0.0270496	0.14103
Rab2a;Rab2b	RAB2(A|B)_MOUSE	MOUSE	P53994;P59279	0.000141243	18.5978	18.5926	18.5926	19.4126	979246	8.33333	11.0556	RAB2(A|B),0	FALSE	-0.0153109	-0.0264524	-0.0652444	0.203468	0.146691	-0.056777	0.153534	0.107899	-0.0456355	0.902102	0.831789	0.601756	0.117054	0.249203	0.649357	0.228771	0.391842	0.714446	0.999981	0.999922	0.999652	0.206251	0.324565	0.77426	0.349338	0.476886	0.815732	RAB2(A|B),0	0.0447446	0.079987	0.220579	0.931615	0.603446	0.187517	0.6406	0.406889
Cetn1;Cetn2	CETN(1|2)_MOUSE	MOUSE	P41209;Q9R1K9	0.000273748	13.4321	13.4252	13.4252	14.2171	19352	2.55556	2.55556	CETN(1|2),0	FALSE	-0.0447905	-0.1559	-0.25399	0.129233	-0.0480793	-0.177313	-0.0799666	-0.14617	-0.0662034	0.695722	0.185392	0.0389673	0.267927	0.674739	0.135233	0.487468	0.212757	0.564405	0.999981	0.999922	0.683996	0.387064	0.738477	0.265466	0.61382	0.286919	0.702019	CETN(1|2),0	0.157565	0.731909	1.4093	0.571984	0.170864	0.868916	0.312054	0.672116
Lsm11	LSM11_MOUSE	MOUSE	Q8BUV6	0.000520427	12.8104	12.7959	12.7959	13.8864	16945.8	3.5	3.5	LSM11	FALSE	0.0345248	-0.00715064	0.100534	-0.146484	-0.0492626	0.0972217	-0.080475	0.058422	0.138897	0.796238	0.957302	0.45587	0.282224	0.712861	0.470581	0.549237	0.662811	0.306961	0.999981	0.999922	0.999652	0.402016	0.771715	0.628463	0.66842	0.728244	0.465254	LSM11	0.0989573	0.018951	0.341159	0.549406	0.146995	0.327366	0.26024	0.17861
Actr8	ARP8_MOUSE	MOUSE	Q8R2S9	0.000141243	14.1596	14.1521	14.1521	15.3244	94007.5	15.3333	19.2222	ARP8	FALSE	0.0353882	-0.00805672	0.0417853	0.185836	0.0418873	-0.143948	0.192233	0.0917293	-0.100504	0.784601	0.950322	0.747016	0.16447	0.746423	0.275371	0.151317	0.481789	0.441637	0.999981	0.999922	0.999652	0.267917	0.799061	0.437744	0.257656	0.564698	0.596329	ARP8	0.105351	0.0221293	0.12667	0.783914	0.127015	0.560083	0.820113	0.317143
Ppil4	PPIL4_MOUSE	MOUSE	Q9CXG3	0.000141243	14.7353	14.7318	14.7318	16.1333	173530	15.5556	19.2778	PPIL4	FALSE	-0.0417836	0.0372699	-0.133819	0.00686941	0.0404661	0.0335967	-0.0851662	-0.130623	-0.0454569	0.758466	0.783802	0.331732	0.959618	0.765833	0.804609	0.532877	0.343053	0.738055	0.999981	0.999922	0.999652	0.971261	0.815554	0.881277	0.654441	0.428225	0.831662	PPIL4	0.120064	0.105794	0.479212	0.0179016	0.115866	0.094415	0.273373	0.464639
Morc2a	MOR2A_MOUSE	MOUSE	Q69ZX6	0.000141243	14.6271	14.6214	14.6214	15.9286	198009	21.5	24.3889	MOR2A	FALSE	-0.0220243	0.0583289	-0.0114608	0.0144476	0.255092	0.240644	0.0250111	0.185302	0.160291	0.849327	0.616165	0.921215	0.900788	0.0406692	0.0517796	0.829219	0.124619	0.179797	0.999981	0.999922	0.999652	0.931429	0.0708616	0.132924	0.887588	0.182318	0.322061	MOR2A	0.0709253	0.210303	0.035639	0.0453774	1.39073	1.28584	0.0813305	0.904415
Lsm3	LSM3_MOUSE	MOUSE	P62311	0.000273748	17.6929	17.6873	17.6873	18.5202	379424	3	3	LSM3	FALSE	0.0529184	-0.0446775	-0.0873105	-0.17467	-0.225241	-0.0505715	-0.314898	-0.267874	0.0470244	0.600332	0.65782	0.391094	0.0975232	0.0376973	0.616449	0.00611155	0.0160892	0.641197	0.999981	0.999922	0.999652	0.179342	0.0664912	0.748472	0.022102	0.0327277	0.762087	LSM3	0.221609	0.181893	0.407719	1.01089	1.42369	0.210103	2.21385	1.79347
Med26	MED26_MOUSE	MOUSE	Q7TN02	0.000141243	12.8693	12.8604	12.8604	14.2442	29714.6	5.72222	5.72222	MED26	FALSE	0.0188595	-0.0522466	-0.229012	0.0921139	0.0471439	-0.0449701	-0.155757	-0.129621	0.026136	0.883069	0.684403	0.0891971	0.476191	0.713652	0.726258	0.235545	0.320078	0.838542	0.999981	0.999922	0.958904	0.592213	0.772476	0.828077	0.357439	0.404572	0.89887	MED26	0.0540056	0.164688	1.04965	0.322219	0.146514	0.138909	0.627926	0.494745
Miga2	MIGA2_MOUSE	MOUSE	Q8BK03	0.000141243	13.6499	13.6424	13.6424	15.0834	66204.9	8.72222	8.72222	MIGA2	FALSE	0.104904	-0.00342582	0.020189	0.0433832	0.162836	0.119453	-0.0413314	0.186451	0.227782	0.39996	0.977805	0.869823	0.725153	0.198642	0.339538	0.737612	0.144381	0.0794359	0.999981	0.999922	0.999652	0.798744	0.268215	0.507652	0.818956	0.206437	0.177046	MIGA2	0.397983	0.00974785	0.0605689	0.13957	0.701928	0.469112	0.132172	0.84049
Eps15l1	EP15R_MOUSE	MOUSE	Q60902	0.000141243	15.5252	15.519	15.519	16.6463	367105	33.6111	36.5556	EP15R	FALSE	-0.0174102	-0.0316735	-0.011526	0.139869	0.169418	0.0295488	0.145753	0.189565	0.0438121	0.890837	0.802974	0.927591	0.279654	0.194331	0.81592	0.260711	0.149225	0.730255	0.999981	0.999922	0.999652	0.399533	0.263449	0.888887	0.385999	0.212219	0.826824	EP15R	0.050202	0.0952983	0.0326436	0.553379	0.711458	0.0883522	0.58384	0.826159
Lmbrd2	LMBD2_MOUSE	MOUSE	Q8C561	0.000141243	13.3919	13.3795	13.3795	14.5791	42405.8	6.16667	7.72222	LMBD2	FALSE	-0.0579966	-0.0107702	0.0274246	-0.19136	-0.138885	0.0524753	-0.105939	-0.10069	0.00524883	0.658554	0.934386	0.834055	0.157502	0.297312	0.689098	0.423088	0.445953	0.967993	0.999981	0.999922	0.999652	0.258878	0.37578	0.80105	0.553356	0.529139	0.981325	LMBD2	0.181408	0.0294738	0.0788051	0.802713	0.526788	0.161719	0.373569	0.350711
Flt4;Kdr	VGFR(2|3)_MOUSE	MOUSE	P35917;P35918	0.00115168	14.1055	14.0816	14.0816	14.5154	23646.8	0.666667	0.666667	VGFR(2|3),0	TRUE	-0.50155	-0.0607432	-0.186721	2.26403	2.57849	0.314467	2.57886	2.45252	-0.12634	0.101147	0.835374	0.525492	9.89171e-07	1.92244e-07	0.29084	1.91899e-07	3.64269e-07	0.666335	0.999981	0.999922	0.999652	3.53639e-05	4.00921e-06	0.456045	1.19889e-05	6.71712e-06	0.780039	VGFR(2|3),0	0.995046	0.0781192	0.279434	6.00473	6.71615	0.536346	6.71693	6.43858
Chd4;Chd5	CHD(4|5)_MOUSE	MOUSE	A2A8L1;Q6PDQ2	0.000141243	16.9323	16.9268	16.9268	18.3803	876046	20.6111	25.6111	CHD(4|5),0	FALSE	-0.129793	-0.116322	-0.0794804	-0.115737	-0.0401517	0.0755853	-0.065424	-0.00330981	0.0621142	0.334587	0.38571	0.550691	0.388045	0.762031	0.570165	0.622615	0.980055	0.640186	0.999981	0.999922	0.999652	0.508055	0.812394	0.712625	0.727519	0.985003	0.761427	CHD(4|5),0	0.475491	0.41374	0.259092	0.411118	0.118027	0.243999	0.20578	0.00874975
Lsm4	LSM4_MOUSE	MOUSE	Q9QXA5	0.000141243	16.9375	16.9322	16.9322	18.0103	302114	5	6.77778	LSM4	FALSE	0.184249	-0.113321	-0.0235882	0.00919151	-0.258976	-0.268168	-0.198646	-0.169244	0.0294018	0.116553	0.321993	0.834072	0.934902	0.0334172	0.0284103	0.0927055	0.146879	0.79409	0.999981	0.999922	0.999652	0.953739	0.0601648	0.0862851	0.177372	0.209629	0.869104	LSM4	0.933476	0.492154	0.0787963	0.029234	1.47603	1.54652	1.03289	0.833039
Cyfip1	CYFP1_MOUSE	MOUSE	Q7TMB8	0.000141243	16.0487	16.0434	16.0434	17.38	612812	25.9444	31.1667	CYFP1	FALSE	-0.0885695	-0.0648564	-0.030164	0.245076	0.0949147	-0.150161	0.303481	0.129607	-0.173874	0.406594	0.541201	0.775196	0.0319978	0.374627	0.168219	0.0103852	0.230575	0.114313	0.999981	0.999922	0.999652	0.0758388	0.454835	0.312035	0.0330418	0.306558	0.2314	CYFP1	0.390839	0.266641	0.110589	1.49488	0.426401	0.774125	1.98359	0.637189
Dpf2	REQU_MOUSE	MOUSE	Q61103	0.000141243	15.1919	15.186	15.186	16.5673	212903	16.2778	19.2778	REQU	FALSE	-0.0150625	0.0230206	0.0170013	0.0227172	-0.174167	-0.196885	0.0547811	-0.180187	-0.234968	0.900319	0.848236	0.887576	0.850209	0.161306	0.116507	0.64977	0.148215	0.0653591	0.999981	0.999922	0.999652	0.89464	0.224837	0.239101	0.749946	0.211161	0.153975	REQU	0.0456038	0.0714833	0.0517944	0.0704741	0.79235	0.933649	0.18724	0.829107
Tmed10	TMEDA_MOUSE	MOUSE	Q9D1D4	0.000141243	18.2669	18.2612	18.2612	19.164	835348	11.9444	16.0556	TMEDA	FALSE	0.0734186	0.00189367	-0.0445149	-0.0354741	0.175107	0.210581	-0.153408	0.128699	0.282106	0.512413	0.98642	0.689876	0.75026	0.130272	0.0733671	0.181177	0.257778	0.0209162	0.999981	0.999922	0.999652	0.818372	0.187828	0.171047	0.294246	0.337198	0.0662826	TMEDA	0.29038	0.00593802	0.161229	0.124788	0.885148	1.1345	0.741898	0.588755
Ndc1	NDC1_MOUSE	MOUSE	Q8VCB1	0.000141243	15.2228	15.2163	15.2163	16.4554	247817	18.0556	23.0556	NDC1	FALSE	0.088815	0.0822363	0.0270727	0.146199	-0.022465	-0.168664	0.0844569	-0.0776286	-0.162086	0.48742	0.519753	0.831127	0.25945	0.859506	0.196337	0.508704	0.543107	0.2134	0.999981	0.999922	0.999652	0.377621	0.891886	0.34812	0.632468	0.622246	0.364148	NDC1	0.312096	0.284203	0.0803326	0.585946	0.0657513	0.706998	0.293535	0.265115
Thoc3	THOC3_MOUSE	MOUSE	Q8VE80	0.000141243	15.7034	15.6951	15.6951	16.6063	162563	9	10	THOC3	FALSE	0.0666366	0.0651298	0.171026	0.171804	0.00967336	-0.16213	0.276193	0.11557	-0.160623	0.550811	0.559751	0.13804	0.136386	0.930581	0.158217	0.0230477	0.306569	0.161868	0.999981	0.999922	0.999652	0.231154	0.947419	0.29777	0.0611617	0.390466	0.299155	THOC3	0.258997	0.252005	0.859994	0.865231	0.0312457	0.800747	1.63737	0.513472
Smim4	SMIM4_MOUSE	MOUSE	Q8C1Q6	0.000141243	15.9927	15.9866	15.9866	16.2216	77452.6	2	2	SMIM4	FALSE	0.131124	0.107628	0.0488494	0.236806	0.218001	-0.0188041	0.154531	0.159223	0.00469276	0.264335	0.356302	0.671925	0.0535694	0.0729527	0.870165	0.191862	0.17946	0.967449	0.999981	0.999922	0.999652	0.112333	0.11597	0.922509	0.306944	0.247527	0.980988	SMIM4	0.577846	0.448182	0.172679	1.27108	1.13696	0.0603986	0.717011	0.746033
Mtmr10	MTMRA_MOUSE	MOUSE	Q7TPM9	0.000141243	14.5744	14.5683	14.5683	15.8075	154657	20.3889	20.3889	MTMRA	FALSE	-0.093721	-0.0651552	-0.0390357	-0.00579929	0.196923	0.202722	0.0488861	0.223042	0.174156	0.425342	0.577325	0.737612	0.96023	0.105565	0.0965221	0.67514	0.0700051	0.148543	0.999981	0.999922	0.999652	0.971564	0.157963	0.208133	0.769894	0.112468	0.28083	MTMRA	0.371262	0.23858	0.132172	0.0176246	0.976478	1.01537	0.170606	1.15487
Patl1	PATL1_MOUSE	MOUSE	Q3TC46	0.000141243	14.4322	14.4267	14.4267	15.6878	127610	14.7778	15.3889	PATL1	FALSE	-0.0895311	-0.0454873	-0.0404069	-0.0761244	-0.0978151	-0.0216908	-0.0270001	-0.0927347	-0.0657346	0.487818	0.722867	0.752637	0.554371	0.449174	0.865493	0.83305	0.472643	0.609141	0.999981	0.999922	0.999652	0.660824	0.527742	0.920118	0.889995	0.55554	0.736638	PATL1	0.311742	0.140942	0.123414	0.2562	0.347585	0.0627366	0.0793287	0.325466
Tp53bp1	TP53B_MOUSE	MOUSE	P70399	0.000141243	14.863	14.8563	14.8563	16.0995	291200	37.7778	37.7778	TP53B	FALSE	0.111897	0.0441323	0.0813256	0.199634	0.0740516	-0.125582	0.169063	0.111245	-0.0578178	0.370639	0.720949	0.512567	0.120349	0.550499	0.316678	0.183435	0.373359	0.640332	0.999981	0.999922	0.999652	0.21049	0.624507	0.483153	0.296659	0.458396	0.761427	TP53B	0.431049	0.142096	0.29025	0.919559	0.259243	0.499382	0.736518	0.427874
Pfkfb2	F262_MOUSE	MOUSE	P70265	0.00105116	15.0342	15.0277	15.0277	15.1698	37603.1	2.22222	2.22222	F262	FALSE	0.0490695	-0.0470752	0.172036	-0.0238042	-0.0915232	-0.067719	0.0991627	0.127588	0.0284257	0.679609	0.7221	0.245875	0.856993	0.528593	0.609945	0.45786	0.343108	0.810465	0.999981	0.999922	0.999652	0.899833	0.603644	0.743259	0.586315	0.428225	0.879552	F262	0.167741	0.141402	0.609286	0.0670226	0.276878	0.21471	0.339267	0.464569
Rab1b	RAB1B_MOUSE	MOUSE	Q9D1G1	0.000141243	18.6162	18.6102	18.6102	19.3658	794009	6.38889	11.7222	RAB1B	FALSE	-0.0549113	-0.120534	-0.0113252	0.0421374	0.0804047	0.0382673	0.0857236	0.189613	0.10389	0.685928	0.379687	0.933354	0.756052	0.555013	0.777777	0.529475	0.174883	0.447436	0.999981	0.999922	0.999652	0.822437	0.628651	0.864116	0.651725	0.24222	0.601456	RAB1B	0.163722	0.420574	0.0299535	0.121449	0.255697	0.109145	0.276154	0.757253
Cpsf2	CPSF2_MOUSE	MOUSE	O35218	0.000141243	16.0084	16.0034	16.0034	17.3651	581942	29.6111	31.5	CPSF2	FALSE	-0.0447247	-0.0371413	-0.0165518	-0.0450069	0.100719	0.145726	-0.016834	0.121309	0.138143	0.709598	0.756957	0.890163	0.707858	0.406108	0.235147	0.888304	0.319524	0.259283	0.999981	0.999922	0.999652	0.786219	0.486009	0.394116	0.928686	0.404079	0.415033	CPSF2	0.148988	0.120929	0.0505305	0.150054	0.391358	0.628661	0.0514385	0.495497
Stag1;Stag2	STAG(1|2)_MOUSE	MOUSE	O35638;Q9D3E6	0.000141243	15.2287	15.2232	15.2232	16.5374	118266	5	5	STAG(1|2),0	FALSE	0.209346	0.0240298	0.110733	0.0771435	0.00510154	-0.0720419	-0.0214693	0.0918049	0.113274	0.139244	0.860184	0.421851	0.573625	0.970155	0.59898	0.874939	0.504016	0.411513	0.999981	0.999922	0.999652	0.676411	0.979211	0.735418	0.918455	0.585579	0.568345	STAG(1|2),0	0.856223	0.0654087	0.374841	0.241372	0.0131587	0.222587	0.0580223	0.297556
Pole3	DPOE3_MOUSE	MOUSE	Q9JKP7	0.000141243	15.9538	15.9465	15.9465	16.0291	68899.4	3.05556	3.88889	DPOE3	FALSE	-0.180764	-0.0831069	-0.177869	0.112214	0.128601	0.0163871	0.115109	0.0338394	-0.0812695	0.162396	0.50969	0.168798	0.376186	0.312469	0.895827	0.364326	0.787065	0.518959	0.999981	0.999922	0.999652	0.496985	0.391379	0.938521	0.494979	0.835625	0.664654	DPOE3	0.789424	0.292694	0.772634	0.424598	0.505193	0.0477757	0.43851	0.103989
Hgs	HGS_MOUSE	MOUSE	Q99LI8	0.000141243	15.8432	15.8375	15.8375	17.2717	337693	14.4444	17.3889	HGS	FALSE	0.0783533	0.0099054	-0.0376321	-0.18837	-0.174869	0.0135009	-0.304355	-0.222406	0.0819488	0.456563	0.924314	0.718709	0.085959	0.108598	0.896987	0.00951597	0.0464485	0.436567	0.999981	0.999922	0.999652	0.162476	0.161646	0.939236	0.0309278	0.0798513	0.591476	HGS	0.340499	0.0341807	0.143447	1.06571	0.964178	0.0472138	2.02155	1.33303
Zc3hc1	ZC3C1_MOUSE	MOUSE	Q80YV2	0.000141243	14.4354	14.43	14.43	15.7778	147073	15.3333	16.3333	ZC3C1	FALSE	0.0287999	0.029189	0.191469	-0.225929	-0.340858	-0.114929	-0.0632602	-0.178579	-0.115318	0.774729	0.771778	0.0716639	0.0371248	0.00355131	0.26297	0.531753	0.0907678	0.261424	0.999981	0.999922	0.88409	0.0850133	0.00914074	0.423719	0.65361	0.139652	0.417164	ZC3C1	0.11085	0.112508	1.1447	1.43034	2.44961	0.580095	0.27429	1.04207
Cdk12;Cdk13	CDK1(2|3)_MOUSE	MOUSE	Q14AX6;Q69ZA1	0.000141243	14.0437	14.0394	14.0394	14.8652	42212.7	4.72222	6.44444	CDK1(2|3),0	FALSE	0.00119902	0.0117617	-0.0752012	-0.125907	-0.0157526	0.110155	-0.202308	-0.102716	0.0995921	0.992894	0.930389	0.578439	0.356653	0.906873	0.418435	0.147228	0.449902	0.463544	0.999981	0.999922	0.999652	0.478029	0.930232	0.582043	0.252956	0.533102	0.614621	CDK1(2|3),0	0.00309719	0.0313352	0.237742	0.447755	0.0424537	0.378372	0.83201	0.346882
Nktr	NKTR_MOUSE	MOUSE	P30415	0.000141243	13.3729	13.3665	13.3665	14.479	36387	6.27778	7.27778	NKTR	FALSE	-0.158376	-0.0864759	0.155073	-0.259541	-0.306438	-0.0468967	0.0539076	-0.0648889	-0.118796	0.189449	0.464602	0.198323	0.0396316	0.0177953	0.689793	0.646659	0.581695	0.318892	0.999981	0.999922	0.999652	0.0893982	0.0355865	0.801313	0.747537	0.656725	0.477222	NKTR	0.722507	0.332919	0.702626	1.40196	1.7497	0.161281	0.189325	0.235305
Atl3	ATLA3_MOUSE	MOUSE	Q91YH5	0.000141243	16.1401	16.1349	16.1349	17.4134	509934	20.3333	29.6667	ATLA3	FALSE	0.000104898	0.0626296	0.0538418	-0.0911485	-0.0244581	0.0666905	-0.0374116	-0.0332458	0.00416574	0.99943	0.670645	0.71445	0.537363	0.867758	0.6508	0.799084	0.821013	0.977365	0.999981	0.999922	0.999652	0.647145	0.898321	0.775079	0.865699	0.861331	0.986374	ATLA3	0.000247645	0.173508	0.146028	0.269733	0.0616014	0.186553	0.0974074	0.0856501
Napa	SNAA_MOUSE	MOUSE	Q9DB05	0.000141243	16.3886	16.3827	16.3827	17.7985	626681	17.5	23.1111	SNAA	FALSE	-0.0347816	-0.0874836	-0.106751	0.0218391	0.120006	0.0981666	-0.0501302	0.100738	0.150869	0.772215	0.469879	0.379897	0.855647	0.325221	0.418463	0.676983	0.406649	0.220402	0.999981	0.999922	0.999652	0.898634	0.404339	0.582043	0.770919	0.49156	0.372451	SNAA	0.112262	0.328014	0.420334	0.0677055	0.487821	0.378342	0.169422	0.39078
Arid1a	ARI1A_MOUSE	MOUSE	A2BH40	0.000141243	15.2942	15.2878	15.2878	16.5226	478754	45.8333	51.8333	ARI1A	FALSE	-0.0794183	-0.00547763	-0.0655715	0.0969957	-0.0421342	-0.13913	0.110842	-0.102228	-0.213071	0.518124	0.964195	0.59281	0.431539	0.73039	0.264361	0.370245	0.407647	0.095996	0.999981	0.999922	0.999652	0.549876	0.786429	0.424947	0.501621	0.492426	0.203443	ARI1A	0.285567	0.0158349	0.227084	0.36498	0.136445	0.577803	0.43151	0.389715
Ctr9	CTR9_MOUSE	MOUSE	Q62018	0.000141243	15.1248	15.1192	15.1192	16.4675	356057	27.8889	34.5	CTR9	FALSE	0.0840802	0.0401279	-0.0653016	0.226723	0.194841	-0.0318818	0.077341	0.0894115	0.0120705	0.498168	0.745003	0.597699	0.0807587	0.128443	0.795965	0.532743	0.471772	0.921939	0.999981	0.999922	0.999652	0.154852	0.185801	0.875312	0.654368	0.554814	0.955332	CTR9	0.302624	0.127842	0.223517	1.09281	0.891289	0.099106	0.273482	0.326268
Ddx42	DDX42_MOUSE	MOUSE	Q810A7	0.000141243	16.41	16.4046	16.4046	17.8587	826444	35.6667	40.1111	DDX42	FALSE	-0.0256041	0.0614773	0.00553535	-0.0835879	0.102512	0.1861	-0.0524484	0.0465697	0.0990181	0.854281	0.660096	0.968311	0.550976	0.465941	0.194424	0.707268	0.738678	0.481013	0.999981	0.999922	0.999652	0.658128	0.54452	0.345771	0.795143	0.795143	0.629399	DDX42	0.0683994	0.180393	0.0139852	0.258867	0.331669	0.711251	0.150416	0.131545
Magt1	MAGT1_MOUSE	MOUSE	Q9CQY5	0.000141243	16.4895	16.4837	16.4837	17.1985	189129	7.72222	8.44444	MAGT1	FALSE	0.140522	0.0505569	-0.0503602	0.069136	0.027983	-0.041153	-0.121746	-0.0729341	0.0488118	0.317359	0.715022	0.716078	0.618259	0.839597	0.766136	0.384343	0.599273	0.72441	0.999981	0.999922	0.999652	0.71603	0.875839	0.856161	0.516091	0.67235	0.823399	MAGT1	0.498449	0.14568	0.14504	0.208829	0.0759294	0.115694	0.415281	0.222375
Pdha1	ODPA_MOUSE	MOUSE	P35486	0.000141243	18.2683	18.2629	18.2629	19.4064	1.49893e+06	22.8889	23.8889	ODPA	FALSE	0.0204012	-0.067435	-0.0317279	-0.00111439	0.0815933	0.0827077	-0.0532435	0.1173	0.170544	0.881295	0.622896	0.816454	0.993489	0.552598	0.547252	0.697377	0.396206	0.22344	0.999981	0.999922	0.999652	0.995308	0.626402	0.693618	0.786649	0.481261	0.37505	ODPA	0.0548786	0.205585	0.0880685	0.00283675	0.25759	0.261813	0.156532	0.402079
Magoh;Magohb	MGN(.|2)_MOUSE	MOUSE	P61327;Q9CQL1	0.000141243	18.1927	18.1867	18.1867	19.1087	649294	6.33333	8.27778	MGN(.|2),0	FALSE	0.165045	0.103824	0.0496753	0.329295	0.0832427	-0.246053	0.213925	0.0290937	-0.184831	0.099737	0.287199	0.605278	0.00320057	0.390277	0.0194433	0.0380414	0.761435	0.0682093	0.999981	0.999922	0.999652	0.0128478	0.470756	0.065451	0.0904709	0.814236	0.158726	MGN(.|2),0	1.00114	0.541817	0.218045	2.49477	0.408627	1.71123	1.41974	0.118367
Smarca4	SMCA4_MOUSE	MOUSE	Q3TKT4	0.000141243	16.1644	16.1591	16.1591	17.549	816287	33.7222	42.0556	SMCA4	FALSE	-0.108368	-0.0267682	-0.136219	0.147508	0.223953	0.0764451	0.119657	0.114502	-0.0051546	0.383005	0.827328	0.276325	0.240049	0.0829358	0.535666	0.336764	0.357368	0.966469	0.999981	0.999922	0.999652	0.355348	0.1288	0.684949	0.466712	0.442992	0.980462	SMCA4	0.416795	0.0823223	0.558579	0.619699	1.08126	0.271106	0.472674	0.446885
	TLS1_MOUSE	MOUSE	Q3TQI7	0.000141243	13.9958	13.9988	13.9988	15.2681	69754.2	8.55556	8.55556	TLS1	FALSE	0.0164134	-0.125371	-0.22598	0.105711	0.0371235	-0.0685874	-0.136683	-0.0634851	0.0731974	0.899843	0.343644	0.0982531	0.422573	0.776141	0.60054	0.303228	0.627681	0.57653	0.999981	0.999922	0.999534	0.541345	0.823627	0.736197	0.432218	0.697667	0.712146	TLS1	0.0458333	0.463891	1.00765	0.374099	0.110059	0.221458	0.51823	0.202261
Zbtb11	ZBT11_MOUSE	MOUSE	G5E8B9	0.000141243	12.881	12.876	12.876	14.2396	41237.4	8.72222	8.72222	ZBT11	FALSE	-0.0386152	0.162467	-0.12354	0.193258	0.230881	0.0376227	0.108333	-0.0551271	-0.16346	0.767938	0.225373	0.351596	0.153302	0.0924679	0.773722	0.412453	0.674046	0.222689	0.999981	0.999922	0.999652	0.253593	0.14093	0.861669	0.542852	0.738181	0.374813	ZBT11	0.114674	0.647099	0.453956	0.814452	1.03401	0.111415	0.384625	0.17131
Atp6v1f	VATF_MOUSE	MOUSE	Q9D1K2	0.000141243	15.0737	15.0693	15.0693	16.0869	81264	4.5	4.5	VATF	FALSE	-0.0991915	-0.0762951	-0.165264	0.0755344	0.0441943	-0.0313402	0.0094619	-0.0447747	-0.0542366	0.451937	0.561358	0.217641	0.565224	0.735567	0.810539	0.942251	0.73224	0.678825	0.999981	0.999922	0.999652	0.6697	0.79092	0.885116	0.963818	0.789474	0.789149	VATF	0.344922	0.25076	0.66226	0.24778	0.133378	0.0912258	0.0258335	0.135347
	CA043_MOUSE	MOUSE	Q8R092	0.000520427	12.1785	12.1606	12.1606	12.9674	8286.61	2.33333	2.33333	CA043	FALSE	-0.118461	-0.25021	-0.00047379	-0.0655936	-0.0137839	0.0518096	0.0523936	0.235952	0.183559	0.334784	0.0524922	0.996873	0.589235	0.909234	0.66918	0.665698	0.065673	0.143316	0.999981	0.999922	0.999652	0.691097	0.932223	0.787295	0.763645	0.106702	0.273785	CA043	0.475235	1.27991	0.0013603	0.229711	0.0413243	0.174457	0.176722	1.18261
Sap30bp	S30BP_MOUSE	MOUSE	Q02614	0.000141243	15.1018	15.0969	15.0969	16.2733	162110	12.3333	13.8889	S30BP	FALSE	0.0401524	0.037479	0.0240023	-0.190043	-0.118789	0.0712537	-0.206193	-0.132266	0.0739272	0.755337	0.77111	0.852075	0.15373	0.362602	0.581611	0.123865	0.31232	0.567672	0.999981	0.999922	0.999652	0.254013	0.4422	0.721782	0.221695	0.396695	0.704657	S30BP	0.121859	0.112884	0.0695221	0.813241	0.44057	0.235367	0.907051	0.505401
Fen1	FEN1_MOUSE	MOUSE	P39749	0.000141243	17.0945	17.0899	17.0899	17.9758	421803	12.1111	16.0556	FEN1	FALSE	-0.20075	-0.152292	-0.30787	-0.0265473	0.0615602	0.0881074	-0.133668	-0.0940178	0.0396501	0.0743613	0.166348	0.0100818	0.803302	0.565331	0.413285	0.221097	0.383397	0.710242	0.999981	0.999922	0.361913	0.859531	0.638603	0.576747	0.34023	0.46843	0.812567	FEN1	1.12865	0.778983	1.99646	0.0951211	0.247698	0.38375	0.655417	0.416351
Rpn2	RPN2_MOUSE	MOUSE	Q9DBG6	0.000141243	18.4261	18.4205	18.4205	19.692	1.86556e+06	20.2222	27	RPN2	FALSE	0.109643	0.0215296	-0.0227008	0.319353	0.0696677	-0.249685	0.187009	0.0254373	-0.161572	0.320853	0.842959	0.834548	0.00910878	0.524079	0.0335862	0.100279	0.814981	0.151034	0.999981	0.999922	0.999652	0.028834	0.599505	0.0975969	0.188261	0.856747	0.284435	RPN2	0.493694	0.0741935	0.0785486	2.04054	0.280603	1.47384	0.998789	0.0888527
Tom1	TOM1_MOUSE	MOUSE	O88746	0.000141243	14.628	14.6153	14.6153	15.5973	92835.7	11.5556	11.5556	TOM1	FALSE	-0.0302772	0.0174585	0.0498751	-0.172498	-0.104123	0.0683743	-0.0923453	-0.0717068	0.0206386	0.81485	0.892522	0.700136	0.194508	0.425234	0.598315	0.478452	0.580781	0.873114	0.999981	0.999922	0.999652	0.304721	0.505034	0.735116	0.605426	0.655888	0.922567	TOM1	0.0889223	0.0493812	0.154817	0.711063	0.371372	0.22307	0.320162	0.235987
Fam120b	F120B_MOUSE	MOUSE	Q6RI63	0.000141243	12.8448	12.8365	12.8365	14.0563	22536.7	4.72222	4.72222	F120B	FALSE	0.0360928	0.108656	0.0557569	0.118327	0.231634	0.113307	0.137991	0.178736	0.0407445	0.765786	0.375524	0.646068	0.335694	0.0704259	0.35598	0.264195	0.153698	0.736762	0.999981	0.999922	0.999652	0.457712	0.112525	0.524302	0.389971	0.217768	0.830941	F120B	0.115893	0.425362	0.189722	0.474056	1.15227	0.448575	0.578075	0.813331
	CR021_MOUSE	MOUSE	Q5XFZ0	0.000141243	13.8675	13.8556	13.8556	14.8417	40871.6	6	6	CR021	FALSE	0.10568	0.16092	-0.129284	0.337223	0.286417	-0.0508057	0.102259	-0.00378615	-0.106045	0.338065	0.152559	0.244746	0.0064659	0.0170051	0.641137	0.353468	0.972188	0.336452	0.999981	0.999922	0.999652	0.0220455	0.0342487	0.767699	0.483754	0.979795	0.494212	CR021	0.471	0.816561	0.611284	2.18937	1.76942	0.193049	0.45165	0.0122495
Sf3b3	SF3B3_MOUSE	MOUSE	Q921M3	0.000141243	17.6265	17.6213	17.6213	19.0073	2.96222e+06	48.1667	60.2222	SF3B3	FALSE	-0.0249933	0.00190498	0.0505328	0.202719	0.0819763	-0.120743	0.278245	0.130604	-0.147641	0.834257	0.987266	0.672956	0.1046	0.495618	0.319911	0.0315147	0.283323	0.227631	0.999981	0.999922	0.999652	0.18939	0.572706	0.486813	0.0783752	0.365591	0.379704	SF3B3	0.0786999	0.00556581	0.172013	0.98047	0.304853	0.494971	1.50149	0.547718
Hnrnph1;Hnrnph2	HNRH(1|2)_MOUSE	MOUSE	O35737;P70333	0.000141243	18.0969	18.0909	18.0909	19.3453	868743	5.11111	7.5	HNRH(1|2),0	FALSE	0.117064	0.0497088	-0.150244	0.308416	0.154203	-0.154213	0.041108	-0.0457494	-0.0868575	0.370448	0.70054	0.25441	0.0279109	0.242645	0.242617	0.750256	0.723268	0.50376	0.999981	0.999922	0.999652	0.0683837	0.317356	0.402265	0.827853	0.781437	0.650609	HNRH(1|2),0	0.431273	0.154567	0.594465	1.55423	0.615028	0.615078	0.12479	0.140701
Brd9	BRD9_MOUSE	MOUSE	Q3UQU0	0.000141243	12.8334	12.8279	12.8279	14.055	39158.1	10.6667	10.6667	BRD9	FALSE	-0.152129	-0.141223	0.0235075	-0.212062	-0.299064	-0.0870018	-0.036425	-0.134333	-0.0979077	0.199592	0.231996	0.838554	0.0810004	0.018584	0.454802	0.752466	0.254506	0.40145	0.999981	0.999922	0.999652	0.15518	0.0369258	0.614945	0.829559	0.333515	0.55832	BRD9	0.699856	0.634519	0.0764691	1.09151	1.73086	0.342177	0.123513	0.594302
Cnot6l	CNO6L_MOUSE	MOUSE	Q8VEG6	0.000141243	13.4376	13.431	13.431	14.5367	29993.2	5.27778	5.27778	CNO6L	FALSE	-0.0723724	-0.174432	-0.168412	-0.147932	-0.148968	-0.00103641	-0.243971	-0.142948	0.101023	0.527807	0.140025	0.153237	0.20617	0.203176	0.992737	0.045606	0.221063	0.381161	0.999981	0.999922	0.999652	0.318319	0.273367	0.996834	0.103381	0.296477	0.538681	CNO6L	0.277525	0.853795	0.814637	0.685775	0.692128	0.00316581	1.34098	0.655483
Picalm	PICAL_MOUSE	MOUSE	Q7M6Y3	0.000141243	16.4289	16.4234	16.4234	17.4402	342481	14.6111	15.6111	PICAL	FALSE	-0.0038451	-0.0431416	-0.114631	0.0576565	-0.0620971	-0.119754	-0.0531293	-0.133586	-0.0804571	0.977929	0.756639	0.414809	0.679143	0.656115	0.394749	0.702965	0.34387	0.564865	0.999981	0.999922	0.999652	0.762448	0.721883	0.56007	0.790915	0.42887	0.702393	PICAL	0.00969259	0.121111	0.382152	0.168038	0.18302	0.403679	0.153066	0.463606
Ppp2r5c	2A5G_MOUSE	MOUSE	Q60996	0.000141243	15.1105	15.105	15.105	16.5012	182569	11.0556	12.8333	2A5G	FALSE	-0.172185	-0.179429	0.047325	-0.184542	-0.30173	-0.117188	0.0349683	-0.074976	-0.109944	0.144872	0.129835	0.678571	0.120044	0.0165772	0.31185	0.759136	0.513311	0.341721	0.999981	0.999922	0.999652	0.209999	0.0335257	0.477885	0.834602	0.594407	0.499355	2A5G	0.839014	0.886607	0.168405	0.92066	1.78049	0.506054	0.11968	0.289619
Csnk2a2	CSK22_MOUSE	MOUSE	O54833	0.000141243	16.0605	16.0562	16.0562	16.9113	288467	15.8889	22.8333	CSK22	FALSE	-0.0580523	-0.0014879	-0.103342	0.0292885	-0.132602	-0.16189	-0.0160015	-0.234456	-0.218455	0.646187	0.990579	0.417372	0.816362	0.301462	0.21102	0.898975	0.0778603	0.0981825	0.999981	0.999922	0.999652	0.869152	0.380158	0.365353	0.93553	0.122968	0.206875	CSK22	0.189641	0.00411107	0.379477	0.0881172	0.520767	0.675677	0.0462524	1.10868
Sarnp	SARNP_MOUSE	MOUSE	Q9D1J3	0.000141243	17.7946	17.7896	17.7896	19.2072	974728	11.2778	14.1667	SARNP	FALSE	-0.0625004	-0.059128	-0.041319	0.153242	0.243843	0.0906007	0.174423	0.261652	0.0872283	0.566828	0.587721	0.704079	0.171481	0.0372166	0.40924	0.1229	0.0268747	0.42651	0.999981	0.999922	0.999652	0.276408	0.0657351	0.573342	0.220295	0.0503736	0.5829	SARNP	0.246549	0.230829	0.152379	0.765784	1.42926	0.388022	0.910446	1.57066
Rbm17	SPF45_MOUSE	MOUSE	Q8JZX4	0.000141243	16.0601	16.0559	16.0559	17.4517	507758	18.2222	23	SPF45	FALSE	-0.0607112	-0.038271	-0.0326394	0.0566639	0.213082	0.156418	0.0847357	0.218713	0.133978	0.604783	0.743564	0.780139	0.628872	0.0831965	0.193221	0.471981	0.0761128	0.26152	0.999981	0.999922	0.999652	0.724585	0.12916	0.344268	0.59949	0.120796	0.41723	SPF45	0.2184	0.128682	0.107828	0.201438	1.0799	0.713946	0.326075	1.11854
Tmem259	MBRL_MOUSE	MOUSE	Q8CIV2	0.000141243	13.2241	13.2135	13.2135	14.4027	27062.5	4.83333	4.83333	MBRL	FALSE	0.0665809	-0.0724771	-0.0805509	0.174814	-0.0114349	-0.186249	0.0276825	-0.0195087	-0.0471913	0.621221	0.590944	0.550736	0.205032	0.932098	0.178471	0.836674	0.884448	0.725629	0.999981	0.999922	0.999652	0.31718	0.948669	0.326013	0.891754	0.912579	0.824035	MBRL	0.206754	0.228454	0.259056	0.688179	0.0305386	0.748431	0.0774435	0.0533275
Bcl9	BCL9_MOUSE	MOUSE	Q9D219	0.00576666	12.0938	12.1159	12.1159	12.8962	8529.73	1.11111	1.11111	BCL9	TRUE	-0.125907	-0.0605417	-0.623293	-0.273379	-0.196257	0.0771219	-0.770765	-0.759008	0.011757	0.800392	0.871055	0.0828864	0.565417	0.600871	0.876808	0.0578613	0.0403224	0.974838	0.999981	0.999922	0.945161	0.66976	0.671648	0.927178	0.123914	0.0709061	0.984732	BCL9	0.0966974	0.0599546	1.08152	0.247631	0.221218	0.0570957	1.23761	1.39445
Kat14	CSR2B_MOUSE	MOUSE	Q8CID0	0.000141243	13.5691	13.5545	13.5545	14.8022	56466.3	8.72222	8.72222	CSR2B	FALSE	-0.126479	-0.11764	0.0286963	-0.311473	-0.149493	0.16198	-0.156298	-0.00315681	0.153141	0.28158	0.315311	0.803407	0.0148136	0.206531	0.173042	0.187685	0.97813	0.196247	0.999981	0.999922	0.999652	0.0419638	0.277361	0.318686	0.30186	0.984084	0.343519	CSR2B	0.550399	0.501261	0.0950646	1.82934	0.685014	0.761849	0.726571	0.00960362
Mthfd1l	C1TM_MOUSE	MOUSE	Q3V3R1	0.000141243	18.1972	18.1917	18.1917	19.4279	3.34317e+06	52.7222	64.3333	C1TM	FALSE	0.0939353	0.0742198	0.0896017	0.120915	0.259926	0.13901	0.116581	0.275307	0.158726	0.395959	0.500459	0.417606	0.278294	0.0287165	0.215455	0.29522	0.0216458	0.160399	0.999981	0.999922	0.999652	0.398251	0.0530425	0.370614	0.423768	0.0420016	0.297214	C1TM	0.40235	0.300632	0.379234	0.555495	1.54187	0.666644	0.529854	1.66463
Nosip	NOSIP_MOUSE	MOUSE	Q9D6T0	0.000141243	14.3105	14.3074	14.3074	15.6263	126151	14.3333	16.9444	NOSIP	FALSE	-0.244353	-0.234525	-0.108507	-0.0149419	-0.0946399	-0.0796981	0.120904	0.0313781	-0.0895263	0.0509844	0.0598379	0.361344	0.898572	0.424393	0.499796	0.310721	0.78914	0.449342	0.987991	0.999922	0.999652	0.930406	0.504379	0.654269	0.44046	0.837219	0.603463	NOSIP	1.29256	1.22302	0.44208	0.046447	0.372232	0.301207	0.50763	0.102846
Srrm1	SRRM1_MOUSE	MOUSE	Q52KI8	0.000141243	16.5056	16.4993	16.4993	17.7194	295917	9.77778	10.7778	SRRM1	FALSE	0.000709261	-0.0565163	-0.076889	-0.166881	-0.13421	0.0326719	-0.24448	-0.154582	0.0898974	0.995307	0.640534	0.52654	0.179662	0.275465	0.78669	0.0569259	0.211979	0.460142	0.999981	0.999922	0.999652	0.287216	0.35249	0.870357	0.122429	0.285958	0.612055	SRRM1	0.00204297	0.193458	0.278569	0.745544	0.559934	0.104196	1.24469	0.673706
Mtdh	LYRIC_MOUSE	MOUSE	Q80WJ7	0.000141243	17.1618	17.156	17.156	18.3143	1.00731e+06	26.8889	32.4444	LYRIC	FALSE	-0.0231693	-0.0163435	-0.048726	0.24454	0.127785	-0.116755	0.218983	0.0954025	-0.12358	0.854448	0.89701	0.700206	0.0675074	0.319577	0.361821	0.0979844	0.454096	0.335244	0.999981	0.999922	0.999652	0.134723	0.398346	0.529523	0.185126	0.537055	0.493595	LYRIC	0.0683145	0.0472027	0.154774	1.17065	0.495424	0.441506	1.00884	0.342852
Polr2k	RPAB4_MOUSE	MOUSE	Q63871	0.000273748	14.6531	14.6477	14.6477	15.4097	43892.6	3	3	RPAB4	FALSE	0.104072	-0.0986159	0.0620222	0.0854494	0.133478	0.0480283	0.0434001	0.294116	0.250716	0.407116	0.431604	0.618651	0.494468	0.291221	0.69942	0.727045	0.02915	0.0576706	0.999981	0.999922	0.999652	0.609149	0.369154	0.808422	0.810306	0.0538887	0.140746	RPAB4	0.390282	0.364914	0.208554	0.305861	0.535778	0.155262	0.138438	1.53536
Rps27a;Uba52;Ubb;Ubc	(RL40|RS27A|UBB|UBC)_MOUSE	MOUSE	P0CG49;P0CG50;P62983;P62984	0.000141243	20.9198	20.9152	20.9152	21.9005	4.35822e+06	11.3333	15.2222	(RL40|RS27A|UBB|UBC),0,0,0	FALSE	-0.124032	-0.205656	-0.184545	0.240493	0.204377	-0.0361165	0.179981	0.225488	0.0455077	0.218007	0.0498899	0.0749615	0.0247848	0.0511572	0.713387	0.0816933	0.0336225	0.643937	0.999981	0.999922	0.906889	0.0625438	0.0861137	0.818195	0.161124	0.0606964	0.763744	(RL40|RS27A|UBB|UBC),0,0,0	0.661529	1.30199	1.12516	1.60582	1.29109	0.146675	1.08781	1.47337
Dpp8	DPP8_MOUSE	MOUSE	Q80YA7	0.000788955	12.3502	12.3253	12.3253	12.7538	7366.81	1	1	DPP8	TRUE	-0.165623	0.0854942	0.677607	-1.20897	-1.20694	0.00203237	-0.365738	-0.614823	-0.249085	0.76433	0.849852	0.0903429	0.0390184	0.0133795	0.997057	0.385989	0.158381	0.584036	0.999981	0.999922	0.960058	0.0883792	0.0279625	0.998539	0.517757	0.223355	0.717672	DPP8	0.116719	0.0706566	1.04411	1.40873	1.87356	0.00128006	0.413425	0.800298
Rptor	RPTOR_MOUSE	MOUSE	Q8K4Q0	0.000141243	13.4698	13.4631	13.4631	14.9273	114636	17.0556	17.0556	RPTOR	FALSE	-0.103858	-0.0690812	0.0860054	-0.211585	-0.223651	-0.012066	-0.0217214	-0.0685644	-0.046843	0.454634	0.617094	0.534585	0.138635	0.119024	0.930124	0.874605	0.619707	0.734005	0.999981	0.999922	0.999652	0.234151	0.174512	0.961203	0.918324	0.690763	0.82946	RPTOR	0.342338	0.209649	0.271983	0.858126	0.924364	0.0314591	0.0581883	0.207813
Srp54	SRP54_MOUSE	MOUSE	P14576	0.000141243	16.1651	16.1593	16.1593	17.4109	544626	23.7778	26.6667	SRP54	FALSE	-0.0543673	-0.0303194	-0.0466405	-0.120871	-0.220745	-0.0998743	-0.113144	-0.237066	-0.123922	0.671523	0.812667	0.715795	0.35147	0.0993625	0.43925	0.382256	0.0787187	0.339802	0.999981	0.999922	0.999652	0.472674	0.149899	0.601061	0.513603	0.124167	0.497297	SRP54	0.172939	0.0900873	0.145211	0.454111	1.00278	0.357288	0.417646	1.10392
Ythdf2;Ythdf3	YTHD(2|3)_MOUSE	MOUSE	Q8BYK6;Q91YT7	0.000520427	14.4849	14.4793	14.4793	15.3845	43123.8	2	2	YTHD(2|3),0	FALSE	0.0749799	0.0465592	-0.156058	-0.0773441	-0.134077	-0.0567332	-0.308382	-0.336694	-0.0283125	0.521281	0.689174	0.191712	0.508418	0.258488	0.626443	0.0163578	0.00990122	0.807509	0.999981	0.999922	0.999652	0.622134	0.334234	0.756934	0.0468996	0.0218148	0.877994	YTHD(2|3),0	0.282929	0.161671	0.71735	0.293779	0.587559	0.203118	1.78627	2.00431
Chmp1a	CHM1A_MOUSE	MOUSE	Q921W0	0.000273748	15.2789	15.273	15.273	16.0639	72831.4	3.5	3.5	CHM1A	FALSE	0.0722581	-0.140542	0.116269	0.0655378	-0.20766	-0.273198	0.109549	0.0491511	-0.0603976	0.557436	0.261345	0.349567	0.594281	0.105077	0.0383966	0.377339	0.688932	0.62327	0.999981	0.999922	0.999652	0.69469	0.157356	0.107552	0.508478	0.75157	0.747531	CHM1A	0.253805	0.582786	0.456469	0.226008	0.97849	1.41571	0.423269	0.161824
Gtf2h2	TF2H2_MOUSE	MOUSE	Q9JIB4	0.000141243	14.0203	14.0172	14.0172	15.3738	90518.6	9.77778	11.1111	TF2H2	FALSE	0.0554152	-0.00984529	0.178121	-0.197405	-0.148232	0.0491729	-0.0746986	0.0397348	0.114433	0.687772	0.942928	0.207496	0.164914	0.290273	0.721228	0.588838	0.772928	0.410727	0.999981	0.999922	0.999652	0.268441	0.368159	0.82449	0.699245	0.824212	0.567797	TF2H2	0.162555	0.0255214	0.68299	0.782743	0.537193	0.141927	0.230004	0.111861
Znf654	ZN654_MOUSE	MOUSE	Q9DAU9	0.000141243	12.0357	12.0267	12.0267	13.3349	18160.2	7.33333	7.33333	ZN654	FALSE	-0.0431209	0.13631	0.0437945	-0.201061	-0.164201	0.0368597	-0.114145	-0.256717	-0.142571	0.733739	0.290518	0.729757	0.126854	0.206659	0.771113	0.373427	0.0567516	0.269758	0.999981	0.999922	0.999652	0.218938	0.277414	0.859748	0.504726	0.0945032	0.426347	ZN654	0.134458	0.536827	0.136821	0.896697	0.684746	0.112882	0.427795	1.24602
Polr2e	RPAB1_MOUSE	MOUSE	Q80UW8	0.000141243	16.9126	16.9074	16.9074	18.2145	503815	10.8889	11.2778	RPAB1	FALSE	0.0582757	-0.0157692	-0.163396	0.175189	0.295945	0.120756	-0.0464821	0.148319	0.194801	0.600438	0.886807	0.154211	0.128462	0.015834	0.284942	0.675597	0.193277	0.0937891	0.999981	0.999922	0.999652	0.220669	0.0322461	0.449188	0.770113	0.264228	0.200225	RPAB1	0.221532	0.0521707	0.811883	0.891226	1.80041	0.545243	0.170313	0.71382
Mphosph6	MPH6_MOUSE	MOUSE	Q9D1Q1	0.000141243	14.348	14.3447	14.3447	15.4242	51216.4	5.22222	5.22222	MPH6	FALSE	-0.075707	-0.10522	0.105008	-0.253651	-0.295781	-0.0421302	-0.0729362	-0.0855535	-0.0126173	0.524025	0.378877	0.379814	0.0450163	0.0221801	0.721645	0.539125	0.472349	0.914865	0.999981	0.999922	0.999652	0.0981818	0.0426699	0.824643	0.66017	0.555268	0.951106	MPH6	0.280648	0.421502	0.420429	1.34663	1.65404	0.141677	0.26831	0.325737
Prdm15	PRD15_MOUSE	MOUSE	E9Q8T2	0.000141243	12.0121	12.0099	12.0099	13.3992	20850.6	7.66667	7.66667	PRD15	FALSE	-0.0752969	0.0412607	-0.138031	0.222086	0.387619	0.165533	0.159352	0.208328	0.0489756	0.446703	0.6746	0.172448	0.0358091	0.00109453	0.106296	0.118864	0.047101	0.618668	0.999981	0.999922	0.999652	0.0826705	0.00349635	0.223839	0.214799	0.080721	0.743669	PRD15	0.349981	0.170954	0.763342	1.44601	2.96077	0.973483	0.92495	1.32697
Aspm	ASPM_MOUSE	MOUSE	Q8CJ27	0.000141243	14.3691	14.362	14.362	14.9425	46328.2	10.4444	10.4444	ASPM	FALSE	-0.07406	-0.0886016	-0.162605	0.0681317	0.128041	0.059909	-0.0204129	0.0540377	0.0744506	0.606419	0.538448	0.265949	0.6353	0.377288	0.676386	0.88661	0.706396	0.604539	0.999981	0.999922	0.999652	0.729592	0.457647	0.79257	0.927172	0.767372	0.733299	ASPM	0.217227	0.268856	0.575202	0.197021	0.423327	0.169806	0.0522673	0.150952
Ccnk	CCNK_MOUSE	MOUSE	O88874	0.000141243	14.9143	14.9077	14.9077	16.2463	110313	8.22222	9.16667	CCNK	FALSE	-0.139996	0.053391	0.0661359	-0.227239	-0.159357	0.067882	-0.0211071	-0.146613	-0.125505	0.316731	0.698429	0.631741	0.113359	0.256752	0.62284	0.878005	0.295179	0.367843	0.999981	0.999922	0.999652	0.201442	0.332283	0.75435	0.91991	0.377993	0.526202	CCNK	0.499309	0.155878	0.199461	0.945546	0.590486	0.205623	0.056503	0.529915
Grwd1	GRWD1_MOUSE	MOUSE	Q810D6	0.000141243	16.0043	15.9984	15.9984	17.0957	263518	12.3333	14.8889	GRWD1	FALSE	-0.113238	-0.197452	-0.262446	0.165278	0.0998822	-0.0653957	0.0160706	0.0348882	0.0188176	0.356131	0.117564	0.0432655	0.184866	0.414208	0.590541	0.894322	0.773301	0.876407	0.999981	0.999922	0.718435	0.293394	0.494541	0.729127	0.932657	0.824472	0.924428	GRWD1	0.448391	0.929725	1.36386	0.733143	0.382782	0.22875	0.0485059	0.111651
Ppp1ca;Ppp1cb;Ppp1cc	PP1(A|B|G)_MOUSE	MOUSE	P62137;P62141;P63087	0.000141243	17.6743	17.6699	17.6699	19.1296	1.02204e+06	10.2222	15.2778	PP1(A|B|G),0,0	FALSE	-0.0577355	-0.0606967	-0.291876	0.15845	0.210504	0.0520543	-0.0756901	-0.0206746	0.0550155	0.650382	0.633858	0.0335716	0.223637	0.112349	0.682613	0.553381	0.870681	0.665728	0.999981	0.999922	0.647611	0.337673	0.166171	0.796686	0.671525	0.902413	0.780039	PP1(A|B|G),0,0	0.186832	0.198008	1.47403	0.650456	0.949431	0.165826	0.256976	0.0601411
Thoc1	THOC1_MOUSE	MOUSE	Q8R3N6	0.000141243	16.2359	16.2311	16.2311	17.3864	552600	27.5556	30.1111	THOC1	FALSE	0.0830902	0.0565935	0.0751881	0.170137	0.0813583	-0.0887782	0.162234	0.0999529	-0.0622815	0.521237	0.661004	0.561128	0.198561	0.529841	0.493547	0.219081	0.441751	0.629614	0.999981	0.999922	0.999652	0.309081	0.604735	0.648117	0.337958	0.524681	0.752358	THOC1	0.282965	0.179796	0.250938	0.702106	0.275855	0.306671	0.659396	0.354822
Rab14	RAB14_MOUSE	MOUSE	Q91V41	0.000141243	17.587	17.5826	17.5826	18.9657	1.15161e+06	17.8889	24.9444	RAB14	FALSE	-0.0991617	-0.0789587	-0.0443315	-0.0497793	0.174221	0.224	0.00505088	0.208848	0.203797	0.409503	0.509578	0.709779	0.676218	0.156693	0.0744481	0.9661	0.0940727	0.101565	0.999981	0.999922	0.999652	0.75965	0.21928	0.172992	0.980201	0.143827	0.21266	RAB14	0.387743	0.292789	0.148877	0.169914	0.80495	1.12815	0.0149778	1.02654
Rpn1	RPN1_MOUSE	MOUSE	Q91YQ5	0.000141243	18.7294	18.7255	18.7255	19.9851	3.92485e+06	40.1111	51.6111	RPN1	FALSE	0.00482916	-0.00316868	-0.04387	0.321808	0.280761	-0.0410467	0.273109	0.24006	-0.0330489	0.95885	0.972992	0.640495	0.00322183	0.00805273	0.662	0.00954269	0.0197062	0.724555	0.999981	0.999922	0.999652	0.0129035	0.0181429	0.782412	0.0309687	0.0388404	0.823413	RPN1	0.0182493	0.0118908	0.193485	2.4919	2.09406	0.179142	2.02033	1.7054
Nckap1	NCKP1_MOUSE	MOUSE	P28660	0.000141243	16.1131	16.108	16.108	17.4175	785271	38.5	46.6667	NCKP1	FALSE	0.0278798	-0.0687455	-0.00039083	0.307321	0.133466	-0.173855	0.27905	0.201821	-0.0772299	0.801728	0.537989	0.997188	0.0129327	0.239894	0.131705	0.0217589	0.0839622	0.489749	0.999981	0.999922	0.999652	0.0377089	0.314449	0.260536	0.0584083	0.130882	0.637615	NCKP1	0.0959729	0.269226	0.00122283	1.88831	0.619981	0.880398	1.66236	1.07592
Zmpste24	FACE1_MOUSE	MOUSE	Q80W54	0.000141243	16.6059	16.6049	16.6049	17.8564	321358	12.3333	13.8333	FACE1	FALSE	-0.126404	0.105161	0.154362	-0.187016	-0.167535	0.0194815	0.0937503	-0.118334	-0.212084	0.350533	0.435288	0.257625	0.174403	0.22094	0.883932	0.485813	0.381286	0.126705	0.999981	0.999922	0.999652	0.280242	0.293214	0.931692	0.612352	0.466241	0.250409	FACE1	0.455272	0.361224	0.589012	0.758445	0.655725	0.0535812	0.313531	0.418749
Ap2a1;Ap2a2	AP2A(1|2)_MOUSE	MOUSE	P17426;P17427	0.000141243	17.0281	17.0229	17.0229	18.384	623243	10	12.4444	AP2A(1|2),0	FALSE	-0.183644	-0.137193	-0.0232609	-0.15704	-0.0291777	0.127862	0.00334287	0.0847543	0.0814114	0.183118	0.313653	0.862071	0.251225	0.827532	0.346626	0.98007	0.529279	0.545441	0.999981	0.999922	0.999652	0.368219	0.865579	0.514814	0.987738	0.609053	0.686721	AP2A(1|2),0	0.73727	0.50355	0.064457	0.599937	0.0822151	0.460138	0.00874281	0.276315
Wdr91	WDR91_MOUSE	MOUSE	Q7TMQ7	0.000141243	12.8119	12.8089	12.8089	14.0716	34792.9	9.44444	9.44444	WDR91	FALSE	-0.174876	0.105355	0.112703	-0.238383	-0.131254	0.107129	0.0491967	-0.123906	-0.173103	0.184712	0.415456	0.384445	0.077452	0.313276	0.407824	0.701255	0.340248	0.18895	0.999981	0.999922	0.999652	0.150222	0.392222	0.572365	0.790005	0.425504	0.333517	WDR91	0.733504	0.381475	0.415166	1.11097	0.504073	0.389528	0.154124	0.468205
Thoc7	THOC7_MOUSE	MOUSE	Q7TMY4	0.000141243	15.3111	15.3062	15.3062	16.7402	191894	10.9444	14.1111	THOC7	FALSE	0.113613	0.0377207	0.0685916	0.241255	0.123618	-0.117637	0.196234	0.154489	-0.0417452	0.363726	0.760094	0.58009	0.0651605	0.324239	0.347459	0.126434	0.222091	0.735501	0.999981	0.999922	0.999652	0.131001	0.403181	0.515392	0.225042	0.297492	0.830295	THOC7	0.439225	0.119133	0.236505	1.18602	0.489135	0.459097	0.898137	0.653469
Paxbp1	PAXB1_MOUSE	MOUSE	P58501	0.000141243	14.8661	14.8594	14.8594	16.148	225697	27.0556	29.1111	PAXB1	FALSE	0.0731869	0.000205231	0.0537809	-0.275722	-0.248431	0.0272918	-0.295129	-0.194855	0.100274	0.478713	0.998401	0.601266	0.0152209	0.0261259	0.790157	0.0103035	0.0720838	0.33531	0.999981	0.999922	0.999652	0.0428576	0.0490645	0.8721	0.0328595	0.115174	0.49361	PAXB1	0.319925	0.000694803	0.220934	1.81756	1.58293	0.102287	1.98702	1.14216
Polr2i	RPB9_MOUSE	MOUSE	P60898	0.000141243	15.6124	15.6102	15.6102	16.2806	100938	6	8.44444	RPB9	FALSE	-0.00142466	-0.116573	-0.0249895	-0.0427567	0.0299822	0.0727389	-0.0663215	0.121566	0.187887	0.991264	0.376683	0.847795	0.742912	0.817924	0.578152	0.611823	0.357136	0.162602	0.999981	0.999922	0.999652	0.812381	0.858501	0.718914	0.718359	0.442768	0.299692	RPB9	0.00381061	0.424024	0.0717091	0.129062	0.0872873	0.237958	0.213374	0.447166
Lsm8	LSM8_MOUSE	MOUSE	Q6ZWM4	0.000141243	17.2391	17.2346	17.2346	18.1344	331245	4.33333	5.66667	LSM8	FALSE	0.104611	-0.000574493	-0.0682097	-0.212823	-0.11408	0.0987428	-0.385644	-0.181715	0.203928	0.314457	0.995515	0.507736	0.0512692	0.274174	0.341484	0.00160143	0.0906409	0.060529	0.999981	0.999922	0.999652	0.108556	0.351146	0.509573	0.00786702	0.139505	0.14574	LSM8	0.502439	0.00195202	0.294362	1.29014	0.561974	0.46663	2.79549	1.04268
Gpatch1	GPTC1_MOUSE	MOUSE	Q9DBM1	0.000141243	13.1352	13.1201	13.1201	14.2724	33848.4	6.94444	6.94444	GPTC1	FALSE	0.0505267	0.0952765	0.10961	-0.161184	0.00435206	0.165536	-0.102101	0.0186852	0.120786	0.702102	0.473542	0.410929	0.232604	0.973654	0.220825	0.44303	0.887278	0.366039	0.999981	0.999922	0.999652	0.347557	0.98195	0.376158	0.572261	0.914959	0.524512	GPTC1	0.1536	0.324641	0.386233	0.633383	0.0115955	0.655952	0.353566	0.0519405
Rbbp4	RBBP4_MOUSE	MOUSE	Q60972	0.000141243	18.0835	18.0783	18.0783	19.1273	744034	6.66667	9	RBBP4	FALSE	-0.157277	-0.171741	-0.171467	0.0315895	-0.186128	-0.217718	0.0173989	-0.185855	-0.203254	0.163583	0.130505	0.131073	0.772661	0.103447	0.0606707	0.873451	0.103912	0.0777492	0.999981	0.999922	0.999652	0.835307	0.155153	0.149441	0.917662	0.156628	0.174348	RBBP4	0.786262	0.884372	0.882486	0.112011	0.985281	1.21702	0.0587614	0.983334
Wrap53	TCAB1_MOUSE	MOUSE	Q8VC51	0.000141243	12.559	12.5506	12.5506	13.7416	18726.7	4.66667	4.66667	TCAB1	FALSE	0.070947	0.013972	0.0132591	-0.26477	-0.194692	0.0700786	-0.322458	-0.195405	0.127053	0.523168	0.899273	0.904385	0.0275147	0.0928984	0.528198	0.00946409	0.0918153	0.259913	0.999981	0.999922	0.999652	0.067583	0.141537	0.678868	0.0308278	0.140916	0.415813	TCAB1	0.281359	0.0461086	0.0436468	1.56044	1.03199	0.277204	2.02392	1.03708
Pacc1	PACC1_MOUSE	MOUSE	Q9D771	0.000141243	13.578	13.5728	13.5728	14.851	39850.5	5.33333	5.33333	PACC1	FALSE	0.0179967	0.00710626	0.134867	0.166321	0.0754733	-0.0908475	0.283191	0.203234	-0.0799571	0.885479	0.954634	0.289515	0.19573	0.548158	0.470977	0.0357685	0.118715	0.524954	0.999981	0.999922	0.999652	0.306088	0.622335	0.628622	0.0864474	0.175439	0.669785	PACC1	0.0528218	0.020163	0.538329	0.708342	0.261095	0.327	1.4465	0.925493
Ap2a1	AP2A1_MOUSE	MOUSE	P17426	0.000141243	16.5827	16.5767	16.5767	18.0468	1.21637e+06	32.7778	36.7222	AP2A1	FALSE	0.00916847	-0.0170383	0.0010663	0.216065	0.260384	0.0443194	0.207962	0.278489	0.0705262	0.936138	0.881663	0.992564	0.0739563	0.0351665	0.69922	0.0842887	0.0256687	0.540221	0.999981	0.999922	0.999652	0.144756	0.0628234	0.808403	0.164796	0.0485599	0.682208	AP2A1	0.0286602	0.0546973	0.00324141	1.13103	1.45387	0.155386	1.07423	1.5906
Upf2	RENT2_MOUSE	MOUSE	A2AT37	0.000141243	14.4158	14.4109	14.4109	15.8203	254699	32	33.8333	RENT2	FALSE	-0.0579384	-0.0291895	0.0412458	-0.228173	-0.181544	0.046629	-0.128989	-0.111109	0.0178801	0.652411	0.820031	0.748065	0.0902915	0.170319	0.716653	0.322407	0.392013	0.889106	0.999981	0.999922	0.999652	0.168952	0.235675	0.820974	0.452269	0.476978	0.93411	RENT2	0.185479	0.0861698	0.126061	1.04435	0.768737	0.144691	0.491595	0.4067
D1Pas1;Ddx3x;Ddx3y	DDX3(L|X|Y)_MOUSE	MOUSE	P16381;Q62095;Q62167	0.000141243	18.0111	18.0059	18.0059	19.4591	2.24097e+06	23.1667	28.9444	DDX3(L|X|Y),0,0	FALSE	-0.20563	-0.121988	-0.17891	-0.145381	-0.168962	-0.0235804	-0.118662	-0.225884	-0.107222	0.0681584	0.261948	0.107885	0.185023	0.127198	0.824793	0.274643	0.0474396	0.321821	0.999981	0.999922	0.999652	0.293589	0.184275	0.894325	0.401401	0.0812363	0.479957	DDX3(L|X|Y),0,0	1.16648	0.581785	0.967037	0.732775	0.89552	0.0836553	0.561232	1.32386
Taf9;Taf9b	TAF9(.|B)_MOUSE	MOUSE	Q8VI33;Q6NZA9	0.000141243	14.5351	14.5288	14.5288	15.9077	86982.6	5.94444	5.94444	TAF9(.|B),0	FALSE	0.0261618	-0.107326	0.113722	0.157165	-0.182762	-0.339927	0.244725	0.0382859	-0.20644	0.813516	0.340237	0.313139	0.169686	0.114115	0.00698953	0.0401185	0.730214	0.0775051	0.999981	0.999922	0.999652	0.27417	0.168328	0.0315574	0.0935733	0.787581	0.173935	TAF9(.|B),0	0.0896339	0.468218	0.504263	0.770355	0.942658	2.15555	1.39666	0.13655
Agpat3	PLCC_MOUSE	MOUSE	Q9D517	0.000141243	13.7564	13.7492	13.7492	15.1885	87533.2	9.44444	10.3889	PLCC	FALSE	0.012488	0.0797115	0.0838366	0.189297	0.110844	-0.0784532	0.260646	0.114969	-0.145677	0.919837	0.523441	0.502487	0.141545	0.37797	0.52993	0.0494597	0.360951	0.25098	0.999981	0.999922	0.999652	0.238284	0.45841	0.680026	0.11001	0.446612	0.405511	PLCC	0.036289	0.281132	0.298875	0.849105	0.422543	0.275782	1.30575	0.442552
Rpl11	RL11_MOUSE	MOUSE	Q9CXW4	0.000141243	18.5179	18.5127	18.5127	19.7986	1.3873e+06	11.4444	12.4444	RL11	FALSE	-0.236516	-0.116593	-0.171148	-0.173271	-0.200806	-0.0275348	-0.107903	-0.255361	-0.147458	0.0304112	0.257276	0.104327	0.100456	0.0606092	0.784748	0.29297	0.0208861	0.157062	0.790468	0.999922	0.999652	0.18354	0.0992847	0.869087	0.421437	0.0407987	0.292766	RL11	1.51697	0.589601	0.981603	0.998025	1.21746	0.10527	0.533176	1.68014
Marchf6	MARH6_MOUSE	MOUSE	Q6ZQ89	0.000520427	13.0097	12.9918	12.9918	14.1734	19781.2	3.44444	3.44444	MARH6	FALSE	-0.0655239	-0.259501	-0.235158	0.024244	0.112519	0.0882749	-0.145391	0.136862	0.282252	0.542738	0.0260915	0.040941	0.820858	0.301684	0.414563	0.187126	0.212838	0.0169661	0.999981	0.85406	0.698295	0.872348	0.380373	0.577951	0.301134	0.286962	0.0568719	MARH6	0.265409	1.5835	1.38784	0.0857319	0.520448	0.382409	0.727865	0.671951
Adck1	ADCK1_MOUSE	MOUSE	Q9D0L4	0.000141243	13.6204	13.6071	13.6071	14.9227	56023.2	8.55556	8.77778	ADCK1	FALSE	0.0680399	0.0860134	0.0555216	-0.272323	-0.119726	0.152597	-0.284841	-0.150218	0.134623	0.541036	0.441403	0.617186	0.0242621	0.288344	0.180943	0.0193002	0.187439	0.234818	0.999981	0.999922	0.999652	0.0614908	0.366083	0.329565	0.0533113	0.256849	0.387559	ADCK1	0.266774	0.355164	0.209584	1.61507	0.540089	0.742459	1.71444	0.727141
Pot1	POTE1_MOUSE	MOUSE	Q91WC1	0.000141243	12.5204	12.5199	12.5199	13.8353	25469.8	6.5	6.5	POTE1	FALSE	0.105026	0.050092	-0.208188	0.381544	0.273061	-0.108483	0.0683295	0.0147812	-0.0535483	0.370016	0.665675	0.0868073	0.00428983	0.0295897	0.354906	0.556659	0.89825	0.644299	0.999981	0.999922	0.954477	0.0160713	0.0543802	0.523507	0.673915	0.923881	0.76397	POTE1	0.43178	0.176738	1.06144	2.36756	1.52886	0.449886	0.254411	0.0466027
Purb	PURB_MOUSE	MOUSE	O35295	0.000141243	15.6811	15.6761	15.6761	16.9181	212640	10.2222	12	PURB	FALSE	-0.219248	-0.0413607	0.0145259	-0.219734	0.0339597	0.253694	0.01404	0.0898462	0.0758062	0.0756618	0.723952	0.901103	0.0750804	0.771675	0.0431873	0.904393	0.446497	0.519499	0.999981	0.999922	0.999652	0.146498	0.820081	0.11715	0.938637	0.529559	0.665067	PURB	1.12112	0.14029	0.0452257	1.12447	0.112565	1.36464	0.0436429	0.350181
Trrap	TRRAP_MOUSE	MOUSE	Q80YV3	0.000141243	14.5778	14.572	14.572	16.0262	675715	79.2778	86	TRRAP	FALSE	-0.0542513	-0.058698	8.92762e-05	0.27539	0.107798	-0.167592	0.32973	0.166585	-0.163145	0.62474	0.596895	0.999355	0.0227917	0.33674	0.143636	0.00830478	0.145889	0.153817	0.999981	0.999922	0.999769	0.0586292	0.416185	0.277973	0.0281399	0.208286	0.28819	TRRAP	0.2043	0.224102	0.000280153	1.64222	0.472706	0.842737	2.08067	0.835979
Galnt2	GALT2_MOUSE	MOUSE	Q6PB93	0.000141243	15.8139	15.8093	15.8093	17.0723	339958	20.3333	23.8333	GALT2	FALSE	0.024312	-0.0490176	-0.0897817	-0.0115211	0.047608	0.0591291	-0.125615	0.00684391	0.132459	0.869329	0.74048	0.545823	0.937839	0.74766	0.689743	0.400802	0.963047	0.376266	0.999981	0.999922	0.999652	0.9554	0.800116	0.801313	0.532074	0.971812	0.533978	GALT2	0.0608156	0.130487	0.262948	0.0278718	0.126296	0.161313	0.39707	0.0163523
Krcc1	KRCC1_MOUSE	MOUSE	Q99JT5	0.002775	11.4909	11.465	11.465	11.756	3637.37	1.16667	1.16667	KRCC1	TRUE	0.120121	-0.44271	-0.00235824	-0.0587609	0.243867	0.302628	-0.18124	0.684219	0.86546	0.694458	0.168856	0.99382	0.847112	0.431384	0.419744	0.555602	0.0459309	0.0025003	0.999981	0.999922	0.999652	0.892667	0.510857	0.583048	0.673325	0.0791323	0.0141748	KRCC1	0.158354	0.772484	0.00269244	0.0720593	0.365136	0.377016	0.255236	1.3379
Arglu1	ARGL1_MOUSE	MOUSE	Q3UL36	0.000141243	17.062	17.0555	17.0555	18.3984	521650	6.22222	6.22222	ARGL1	FALSE	0.052182	0.107136	-0.0564194	0.09652	0.161046	0.0645258	-0.0120815	-0.00250964	0.00957184	0.719237	0.463601	0.697627	0.508335	0.27593	0.657042	0.933532	0.986176	0.947314	0.999981	0.999922	0.999652	0.622134	0.352931	0.778348	0.958032	0.989452	0.970244	ARGL1	0.143128	0.333856	0.156377	0.29385	0.559201	0.182407	0.0298709	0.00604559
Sf3a2	SF3A2_MOUSE	MOUSE	Q62203	0.000141243	16.892	16.8868	16.8868	18.0879	432074	7.27778	11.2778	SF3A2	FALSE	0.131052	0.0923753	0.0195752	0.236862	0.103021	-0.133841	0.125386	0.0302211	-0.0951649	0.292483	0.453845	0.872738	0.067283	0.404601	0.282711	0.313093	0.804795	0.440592	0.999981	0.999922	0.999652	0.134331	0.484745	0.446737	0.443035	0.84879	0.595455	SF3A2	0.5339	0.343092	0.059116	1.17209	0.392973	0.548658	0.504326	0.0943148
Sav1	SAV1_MOUSE	MOUSE	Q8VEB2	0.000141243	13.2941	13.2849	13.2849	14.4018	28979	4.77778	5.55556	SAV1	FALSE	-0.174298	-0.0924893	-0.0236201	0.067476	-0.0596356	-0.127112	0.218154	0.00923365	-0.20892	0.197649	0.485455	0.857522	0.609442	0.651308	0.341194	0.1122	0.944023	0.126936	0.999981	0.999922	0.999652	0.708159	0.717947	0.509377	0.205062	0.959245	0.25069	SAV1	0.704105	0.313851	0.0667547	0.215067	0.186213	0.466999	0.950007	0.0250175
Polr2d	RPB4_MOUSE	MOUSE	Q9D7M8	0.000141243	14.6092	14.6031	14.6031	15.7149	84030.1	6.33333	9.27778	RPB4	FALSE	0.0212074	-0.161988	-0.031999	-0.0562439	-0.105177	-0.0489331	-0.10945	0.0248116	0.134262	0.87485	0.239844	0.812254	0.676934	0.439221	0.71679	0.421242	0.853825	0.326468	0.999981	0.999922	0.999652	0.760163	0.518482	0.821023	0.551931	0.888729	0.484831	RPB4	0.0580664	0.620071	0.0903083	0.169453	0.357317	0.144608	0.375468	0.068631
Pgrmc2	PGRC2_MOUSE	MOUSE	Q80UU9	0.000141243	17.3319	17.3279	17.3279	18.3516	441866	9.72222	11.6111	PGRC2	FALSE	-0.0707521	0.0935694	-0.00935231	-0.192586	-0.155841	0.0367449	-0.131186	-0.258763	-0.127577	0.5954	0.484057	0.943775	0.16032	0.250555	0.781969	0.330329	0.065731	0.343395	0.999981	0.999922	0.999652	0.262917	0.325755	0.866943	0.460505	0.106776	0.501048	PGRC2	0.225191	0.315104	0.0251313	0.795014	0.601097	0.106811	0.481053	1.18223
Thoc5	THOC5_MOUSE	MOUSE	Q8BKT7	0.000141243	15.4813	15.4774	15.4774	16.6744	239601	19.8333	22.2222	THOC5	FALSE	0.0397503	-0.0447243	0.0025159	0.157781	0.0814875	-0.0762935	0.120547	0.128728	0.00818106	0.776717	0.749748	0.985659	0.269613	0.562685	0.587585	0.394967	0.364493	0.953394	0.999981	0.999922	0.999652	0.388851	0.636354	0.726313	0.526162	0.449851	0.973739	THOC5	0.109737	0.125085	0.00627314	0.569259	0.249734	0.23093	0.40344	0.438311
Mrps6	RT06_MOUSE	MOUSE	P58064	0.000141243	16.7948	16.7891	16.7891	17.8279	321396	7.16667	8.16667	RT06	FALSE	0.0313242	0.176314	-0.122531	0.0492566	0.0538784	0.00462183	-0.104599	-0.244966	-0.140368	0.816371	0.203228	0.369835	0.715364	0.690113	0.972643	0.44228	0.0842812	0.306282	0.999981	0.999922	0.999652	0.791346	0.751454	0.986382	0.57146	0.131286	0.464542	RT06	0.0881122	0.692016	0.431991	0.145473	0.16108	0.0120466	0.354303	1.07427
Sdf2	SDF2_MOUSE	MOUSE	Q9DCT5	0.000141243	13.8791	13.8686	13.8686	15.1071	54596.9	7.16667	8.11111	SDF2	FALSE	0.0881585	-0.0129942	-0.115757	0.294156	-0.01375	-0.307906	0.0902406	-0.116513	-0.206754	0.463456	0.913171	0.338827	0.0239323	0.908145	0.0189493	0.453158	0.335779	0.097899	0.999981	0.999922	0.999652	0.0608838	0.931324	0.0642923	0.58217	0.420877	0.206328	SDF2	0.333992	0.0394478	0.470022	1.62102	0.0418449	1.72241	0.34375	0.473946
Npm1	NPM_MOUSE	MOUSE	Q61937	0.000141243	20.4513	20.4495	20.4495	21.1376	3.67001e+06	15.3333	25.0556	NPM	FALSE	-0.186021	-0.116603	-0.0873524	0.034651	0.0396385	0.00498748	0.13332	0.0688886	-0.0644311	0.186515	0.399278	0.525561	0.800059	0.772101	0.970889	0.336923	0.61573	0.63858	0.999981	0.999922	0.999652	0.857004	0.820434	0.985271	0.466726	0.687117	0.760479	NPM	0.729287	0.398724	0.279377	0.0968779	0.112326	0.0128305	0.472469	0.210609
Cpsf3	CPSF3_MOUSE	MOUSE	Q9QXK7	0.000141243	16.3143	16.3083	16.3083	17.6485	573833	24.5556	30.3333	CPSF3	FALSE	0.00748363	0.0643412	0.00383858	-0.0425705	0.194046	0.236617	-0.0462155	0.133544	0.179759	0.951768	0.604669	0.975248	0.731294	0.131503	0.0707047	0.70939	0.289641	0.160163	0.999981	0.999922	0.999652	0.803185	0.189384	0.166917	0.796608	0.372591	0.296904	CPSF3	0.0214687	0.218482	0.0108848	0.135908	0.881065	1.15055	0.149115	0.538139
Cnot10	CNO10_MOUSE	MOUSE	Q8BH15	0.000141243	14.5448	14.5402	14.5402	15.4603	126093	14.5	16.3889	CNO10	FALSE	-0.110975	-0.018649	-0.00236623	-0.212337	-0.31145	-0.0991131	-0.103729	-0.295167	-0.191439	0.306988	0.861337	0.982309	0.061141	0.00953218	0.359878	0.338587	0.0130643	0.0880092	0.999981	0.999922	0.999652	0.125037	0.020894	0.527417	0.468439	0.0274478	0.191426	CNO10	0.512878	0.0648269	0.00775188	1.21367	2.02081	0.443844	0.470329	1.88391
Ruvbl2	RUVB2_MOUSE	MOUSE	Q9WTM5	0.000141243	17.7611	17.7556	17.7556	19.2591	2.10679e+06	29.1111	36.5556	RUVB2	FALSE	-0.014715	0.0162964	-0.0755196	-0.182494	-0.184259	-0.0017653	-0.243299	-0.276075	-0.0327767	0.900867	0.890284	0.525377	0.136884	0.133397	0.988074	0.053485	0.0311137	0.781647	0.999981	0.999922	0.999652	0.231863	0.191733	0.994171	0.116914	0.0568709	0.860972	RUVB2	0.0453392	0.0504714	0.279529	0.863648	0.874855	0.00521054	1.27177	1.50705
Ddx5	DDX5_MOUSE	MOUSE	Q61656	0.000141243	19.4175	19.4118	19.4118	20.8597	5.10415e+06	30.9444	39.7778	DDX5	FALSE	-0.0506068	-0.124826	-0.128241	0.242914	0.306715	0.0638005	0.16528	0.3033	0.13802	0.60888	0.216834	0.20515	0.0240219	0.00633634	0.519965	0.108371	0.0068115	0.174464	0.999981	0.999922	0.999652	0.0610056	0.0149073	0.672829	0.199836	0.0158887	0.315534	DDX5	0.215469	0.663872	0.687929	1.61939	2.19816	0.284026	0.965087	2.16676
Zmat2	ZMAT2_MOUSE	MOUSE	Q9CPW7	0.000141243	13.6478	13.6427	13.6427	15.0176	59563.9	6.5	8.5	ZMAT2	FALSE	-0.0461706	-0.00565578	-0.114861	0.22137	0.322944	0.101574	0.152679	0.213739	0.0610595	0.668639	0.958057	0.294532	0.0536433	0.00799844	0.352016	0.169304	0.0614005	0.572256	0.999981	0.999922	0.999652	0.112434	0.0180441	0.520038	0.279378	0.100959	0.708666	ZMAT2	0.174808	0.0186087	0.530867	1.27048	2.09699	0.453438	0.771332	1.21183
Esf1	ESF1_MOUSE	MOUSE	Q3V1V3	0.000141243	15.1565	15.1501	15.1501	16.5096	434114	34.6111	40.2778	ESF1	FALSE	0.0266996	0.0835566	-0.0434607	0.206386	0.279001	0.0726153	0.136225	0.151984	0.0157584	0.838222	0.525417	0.739927	0.129049	0.0463054	0.580409	0.305881	0.25532	0.904041	0.999981	0.999922	0.999652	0.221461	0.0791006	0.720775	0.435149	0.334462	0.944543	ESF1	0.076641	0.279496	0.130811	0.889246	1.33437	0.236266	0.514447	0.592915
Vps18	VPS18_MOUSE	MOUSE	Q8R307	0.000141243	13.9085	13.9077	13.9077	15.0523	95176.6	16.2222	16.2222	VPS18	FALSE	-0.0426579	0.0812092	0.128725	-0.243321	0.0165487	0.259869	-0.0719375	0.0640646	0.136002	0.731397	0.515628	0.307904	0.0644518	0.893882	0.049987	0.5641	0.607084	0.282323	0.999981	0.999922	0.999652	0.130047	0.919065	0.129647	0.680455	0.67972	0.439386	VPS18	0.135847	0.287663	0.511585	1.19076	0.0487198	1.30114	0.248644	0.216751
Aaas	AAAS_MOUSE	MOUSE	P58742	0.000141243	16.6944	16.6911	16.6911	17.7322	451027	14.9444	20.1111	AAAS	FALSE	-0.0353341	-0.11157	-0.0507082	0.0380871	-0.08501	-0.123097	0.022713	-0.0241484	-0.0468614	0.802327	0.433592	0.719703	0.787318	0.549009	0.388664	0.872079	0.864079	0.740088	0.999981	0.999922	0.999652	0.846981	0.62322	0.5549	0.916661	0.897588	0.83311	AAAS	0.0956484	0.362918	0.142846	0.10385	0.260421	0.410425	0.0594442	0.0634467
Rhoa;Rhob;Rhoc	RHO(A|B|C)_MOUSE	MOUSE	P62746;Q62159;Q9QUI0	0.000141243	16.5123	16.5067	16.5067	17.2382	157008	2	3	RHO(A|B|C),0,0	FALSE	-0.162771	-0.190655	-0.0452917	0.227151	0.0869849	-0.140166	0.34463	0.232348	-0.112282	0.120092	0.0726388	0.653172	0.0361758	0.392419	0.176288	0.00327253	0.032662	0.273466	0.999981	0.999922	0.999652	0.0832539	0.472792	0.323035	0.0138007	0.059268	0.430099	RHO(A|B|C),0,0	0.920485	1.13883	0.184973	1.44158	0.40625	0.753777	2.48512	1.48596
Taf2	TAF2_MOUSE	MOUSE	Q8C176	0.000141243	14.6142	14.6072	14.6072	15.5485	86610.1	12.3333	12.3333	TAF2	FALSE	-0.114242	-0.123857	0.0128201	-0.0944317	0.127977	0.222409	0.0326306	0.264654	0.232023	0.364042	0.326239	0.917736	0.451096	0.310926	0.0883064	0.792837	0.0465229	0.076582	0.999981	0.999922	0.999652	0.568674	0.390005	0.195619	0.861062	0.0799479	0.172482	TAF2	0.438849	0.486464	0.0372821	0.345731	0.507342	1.05401	0.100816	1.33233
Pdhb	ODPB_MOUSE	MOUSE	Q9D051	0.000141243	17.7585	17.7529	17.7529	19.0669	1.4004e+06	16.9444	25.8889	ODPB	FALSE	-0.038992	-0.141473	0.0327975	-0.10445	-0.109425	-0.00497502	-0.0326605	0.064845	0.0975055	0.787613	0.335401	0.820663	0.473818	0.453394	0.972545	0.821398	0.654825	0.50324	0.999981	0.999922	0.999652	0.590382	0.531915	0.986382	0.881586	0.721552	0.650225	ODPB	0.103687	0.474435	0.0858353	0.324389	0.343524	0.0120901	0.0854463	0.183875
Trim41	TRI41_MOUSE	MOUSE	Q5NCC3	0.00351363	11.576	11.5189	11.5189	12.1307	5279.09	1.66667	1.66667	TRI41	TRUE	0.227424	0.174798	0.0553816	0.215345	-0.0426825	-0.258027	0.0433021	-0.162099	-0.205401	0.357332	0.590633	0.819008	0.382396	0.871456	0.29925	0.857933	0.599043	0.528479	0.999981	0.999922	0.999652	0.502611	0.901715	0.464657	0.907236	0.672195	0.672714	TRI41	0.446928	0.228682	0.086712	0.417487	0.0597543	0.523966	0.0665466	0.222542
Nipsnap3b	NPS3B_MOUSE	MOUSE	Q9CQE1	0.000141243	15.2535	15.2496	15.2496	16.2714	118985	8.44444	8.44444	NPS3B	FALSE	0.022344	0.0161959	-0.0735023	0.271526	0.0541426	-0.217384	0.17568	-0.0355556	-0.211236	0.861806	0.899567	0.568832	0.0479924	0.673932	0.105346	0.184015	0.781944	0.114709	0.999981	0.999922	0.999652	0.103309	0.737779	0.222076	0.297213	0.831801	0.231933	NPS3B	0.0645907	0.0459666	0.245016	1.31883	0.171384	0.977382	0.735147	0.106824
Spast	SPAST_MOUSE	MOUSE	Q9QYY8	0.000141243	13.5247	13.5161	13.5161	14.7378	61667.8	10.6111	10.6111	SPAST	FALSE	-0.184628	-0.0834281	-0.113636	0.0880743	-0.0515686	-0.139643	0.159066	-0.0817767	-0.240842	0.151486	0.505151	0.36707	0.482107	0.67899	0.270969	0.212559	0.513494	0.0673637	0.999981	0.999922	0.999652	0.59745	0.742388	0.43279	0.330517	0.59454	0.157236	SPAST	0.819628	0.296578	0.435252	0.316857	0.168137	0.56708	0.672521	0.289465
Actb;Actg1	ACT(B|G)_MOUSE	MOUSE	P60710;P63260	0.000141243	21.7457	21.7447	21.7447	22.1974	6.33282e+06	14.3889	31.3333	ACT(B|G),0	FALSE	-0.244541	-0.208545	-0.207344	-0.0585265	-0.104436	-0.0459098	-0.0213289	-0.103235	-0.081906	0.0546948	0.0958709	0.0976285	0.62536	0.387727	0.70127	0.858278	0.393075	0.496064	0.998652	0.999922	0.996787	0.721582	0.468428	0.809636	0.907381	0.478054	0.643326	ACT(B|G),0	1.26205	1.01831	1.01042	0.20387	0.411474	0.154115	0.0663722	0.405525
Brk1	BRK1_MOUSE	MOUSE	Q91VR8	0.000141243	15.3107	15.3052	15.3052	16.3903	111410	6	6.83333	BRK1	FALSE	-0.141839	-0.191088	-0.134083	0.00384809	-0.0447356	-0.0485836	0.0116034	0.0122693	0.000665883	0.306121	0.173903	0.332427	0.97745	0.742903	0.721758	0.932083	0.928197	0.996097	0.999981	0.999922	0.999652	0.98481	0.796266	0.824648	0.957229	0.946789	0.997146	BRK1	0.514107	0.759694	0.478303	0.00990559	0.129068	0.141608	0.0305454	0.0323599
Kat5	KAT5_MOUSE	MOUSE	Q8CHK4	0.000141243	13.6056	13.6008	13.6008	15.0676	57981.4	9.61111	9.61111	KAT5	FALSE	-0.0134289	-0.0308911	-0.0579782	0.246752	0.23166	-0.0150924	0.202203	0.204573	0.00236976	0.91493	0.80605	0.64578	0.0642946	0.0804245	0.904444	0.122585	0.118595	0.984957	0.999981	0.999922	0.999652	0.12985	0.125456	0.94321	0.219857	0.17535	0.990498	KAT5	0.0386123	0.0936381	0.189915	1.19183	1.09461	0.0436185	0.911563	0.925933
D1Pas1;Ddx3x;Ddx3y;Ddx4	DDX(3L|3X|3Y|4)_MOUSE	MOUSE	P16381;Q61496;Q62095;Q62167	0.000141243	18.8356	18.8302	18.8302	19.2638	637697	2	3	DDX(3L|3X|3Y|4),0,0,0	FALSE	0.0446953	-0.00316158	-0.19492	-0.0674126	0.0668676	0.13428	-0.307028	-0.124891	0.182137	0.729756	0.980466	0.145517	0.603276	0.606182	0.30699	0.028722	0.340913	0.171915	0.999981	0.999922	0.999652	0.702579	0.676634	0.473319	0.0730052	0.42607	0.312089	DDX(3L|3X|3Y|4),0,0,0	0.136822	0.00856768	0.837086	0.219484	0.217397	0.512876	1.54179	0.467357
Tyw1	TYW1_MOUSE	MOUSE	Q8BJM7	0.000141243	14.3983	14.3925	14.3925	15.7338	158162	16.4444	18.0556	TYW1	FALSE	0.0496711	-0.0413768	-0.0121156	-0.086562	0.177843	0.264405	-0.148349	0.207104	0.355453	0.655039	0.70948	0.912945	0.439338	0.123381	0.0282403	0.193409	0.0766485	0.00521727	0.999981	0.999922	0.999652	0.557584	0.179458	0.0859474	0.308855	0.121514	0.0243819	TYW1	0.183733	0.14906	0.0395552	0.357201	0.908751	1.54913	0.713524	1.1155
Supt5h	SPT5H_MOUSE	MOUSE	O55201	0.000141243	15.6581	15.6529	15.6529	17.1176	726677	38.5556	48.0556	SPT5H	FALSE	-0.108976	-0.0220604	-0.0493714	-0.317203	-0.192743	0.124459	-0.257598	-0.220054	0.0375433	0.316795	0.836788	0.645722	0.00867221	0.086866	0.255305	0.0270846	0.0538688	0.726258	0.999981	0.999922	0.999652	0.0277834	0.13393	0.416195	0.0695349	0.0904422	0.824322	SPT5H	0.499222	0.0773844	0.189955	2.06187	1.06115	0.592941	1.56728	1.26866
Alg9	ALG9_MOUSE	MOUSE	Q8VDI9	0.000141243	14.0726	14.0726	14.0726	15.1499	70598.5	9.33333	10.2778	ALG9	FALSE	-0.0867592	0.00762619	0.0567232	0.112616	0.206687	0.0940716	0.256098	0.255784	-0.000313842	0.499078	0.952254	0.657118	0.382762	0.119587	0.464215	0.0587526	0.0590282	0.998034	0.999981	0.999922	0.999652	0.502919	0.175149	0.622864	0.125058	0.0976814	0.998376	ALG9	0.301832	0.0212473	0.182356	0.417071	0.922318	0.333281	1.23097	1.22894
Rbbp4;Rbbp7	RBBP(4|7)_MOUSE	MOUSE	Q60972;Q60973	0.000141243	18.9808	18.975	18.975	19.9983	1.29411e+06	5.72222	6.72222	RBBP(4|7),0	FALSE	-0.028345	-0.138227	-0.0306966	-0.054211	-0.375195	-0.320984	-0.0565627	-0.267665	-0.211102	0.759841	0.149665	0.740674	0.56043	0.000895828	0.00303385	0.543751	0.0100891	0.0348568	0.999981	0.999922	0.999652	0.666085	0.00296544	0.0170671	0.663847	0.0221869	0.0971523	RBBP(4|7),0	0.119277	0.824881	0.130373	0.251479	3.04778	2.51801	0.2646	1.99615
Cwc27	CWC27_MOUSE	MOUSE	Q3TKY6	0.000141243	15.1149	15.1099	15.1099	16.1905	102920	7.66667	7.66667	CWC27	FALSE	0.0839563	0.10823	0.101464	-0.0462034	-0.111341	-0.0651377	-0.0286962	-0.118107	-0.0894112	0.566846	0.461975	0.489961	0.751699	0.449444	0.656091	0.844049	0.422932	0.542219	0.999981	0.999922	0.999652	0.819431	0.527988	0.777948	0.8975	0.506697	0.683943	CWC27	0.246535	0.335381	0.309839	0.123956	0.347325	0.183036	0.0736322	0.373729
Snx33	SNX33_MOUSE	MOUSE	Q4VAA7	0.000141243	12.7554	12.7519	12.7519	14.1464	42405.5	9.38889	10	SNX33	FALSE	0.0235474	0.0716984	-0.00462715	0.0117048	0.0953559	0.0836512	-0.0164698	0.0190304	0.0355002	0.880394	0.647879	0.976403	0.940361	0.544669	0.594608	0.916166	0.903198	0.820627	0.999981	0.999922	0.999652	0.957413	0.619016	0.732307	0.945863	0.92799	0.887256	SNX33	0.0553231	0.188506	0.0103709	0.0267054	0.263867	0.225769	0.0380259	0.0442169
Smarcd2	SMRD2_MOUSE	MOUSE	Q99JR8	0.000141243	16.4372	16.4313	16.4313	17.2869	317674	16.8333	18.2222	SMRD2	FALSE	-0.0313137	0.0109252	-0.0493019	0.252504	0.310693	0.0581887	0.234516	0.250466	0.0159499	0.767421	0.917709	0.6422	0.0281242	0.00914264	0.583973	0.039377	0.029227	0.880127	0.999981	0.999922	0.999652	0.0687141	0.0201714	0.723316	0.0924118	0.0539749	0.927006	SMRD2	0.114966	0.0372951	0.19233	1.55092	2.03893	0.233607	1.40476	1.53422
Nfrkb	NFRKB_MOUSE	MOUSE	Q6PIJ4	0.000141243	14.7317	14.722	14.722	15.5845	131899	20.9444	21.8333	NFRKB	FALSE	0.00430595	0.0480316	0.0205275	0.0983781	0.201142	0.102764	0.1146	0.173638	0.0590382	0.975502	0.732452	0.883651	0.486535	0.16521	0.467647	0.418962	0.227147	0.674646	0.999981	0.999922	0.999652	0.601745	0.229402	0.625839	0.550095	0.302921	0.786324	NFRKB	0.0107717	0.135221	0.0537192	0.312886	0.781965	0.330082	0.377826	0.643692
Osbpl11	OSB11_MOUSE	MOUSE	Q8CI95	0.000141243	13.9548	13.949	13.949	15.3501	92796.1	10.7222	10.7222	OSB11	FALSE	0.0750559	-0.0412035	-0.0762393	0.33998	0.266231	-0.073749	0.188685	0.231195	0.0425103	0.507809	0.714772	0.501241	0.00768566	0.0293663	0.515119	0.108607	0.0539853	0.70618	0.999981	0.999922	0.999652	0.0251847	0.0540263	0.669226	0.200103	0.090603	0.809824	OSB11	0.2943	0.145833	0.299953	2.11432	1.53215	0.288093	0.964141	1.26772
Wdr48	WDR48_MOUSE	MOUSE	Q8BH57	0.000141243	14.2832	14.2772	14.2772	15.6969	183091	19.2778	21	WDR48	FALSE	0.0956494	-0.00486104	0.0173099	0.112815	0.264434	0.151619	0.0344756	0.286605	0.252129	0.421514	0.967055	0.883112	0.345133	0.037229	0.209851	0.7699	0.0256075	0.0456559	0.999981	0.999922	0.999652	0.466515	0.0657437	0.363761	0.843366	0.048465	0.118279	WDR48	0.375188	0.0145488	0.053984	0.462014	1.42912	0.67809	0.113566	1.59163
Ss18	SSXT_MOUSE	MOUSE	Q62280	0.000141243	13.6707	13.6584	13.6584	14.8593	33288.8	3.66667	3.66667	SSXT	FALSE	-0.268685	-0.172765	0.0473184	-0.0695009	0.0887675	0.158268	0.246503	0.308851	0.062348	0.027871	0.138453	0.674373	0.538556	0.43401	0.172218	0.0411785	0.013486	0.58068	0.774992	0.999922	0.999652	0.648147	0.513438	0.317678	0.0953935	0.0281649	0.715096	SSXT	1.55485	0.858698	0.1711	0.268769	0.362501	0.763922	1.38533	1.87012
Gmeb2	GMEB2_MOUSE	MOUSE	P58929	0.000141243	13.5294	13.5227	13.5227	14.4495	34478.9	7.94444	7.94444	GMEB2	FALSE	0.035923	0.105058	-0.0384091	0.229733	0.0946807	-0.135052	0.155401	-0.0487865	-0.204187	0.792144	0.444891	0.77816	0.106702	0.490339	0.329125	0.263905	0.72069	0.148002	0.999981	0.999922	0.999652	0.192385	0.567881	0.49695	0.389673	0.779806	0.28005	GMEB2	0.101196	0.351746	0.108931	0.971826	0.309503	0.482639	0.578553	0.142252
Mad1l1	MD1L1_MOUSE	MOUSE	Q9WTX8	0.000141243	15.0565	15.0508	15.0508	16.529	505495	36.1667	41.0556	MD1L1	FALSE	-0.00623645	-0.00289144	-0.0068695	0.343523	0.225409	-0.118113	0.34289	0.221431	-0.121459	0.949575	0.976608	0.944465	0.00293088	0.034472	0.241991	0.00297052	0.0373227	0.229517	0.999981	0.999922	0.999652	0.0120467	0.0617339	0.401744	0.0127793	0.0665803	0.381501	MD1L1	0.0224707	0.0102798	0.024814	2.533	1.46253	0.616201	2.52717	1.42803
Med19	MED19_MOUSE	MOUSE	Q8C1S0	0.000141243	12.9745	12.9682	12.9682	14.041	19334.3	3.33333	4.05556	MED19	FALSE	-0.15284	-0.124469	-0.224766	0.0252679	0.0188848	-0.00638303	-0.0466585	-0.0814128	-0.0347543	0.260486	0.356046	0.105986	0.849317	0.887053	0.961699	0.726106	0.542746	0.793957	0.999981	0.999922	0.999652	0.894346	0.914082	0.980146	0.809671	0.621996	0.869104	MED19	0.584215	0.448494	0.974751	0.0709301	0.0520504	0.0169609	0.139	0.265403
Mta1;Mta2;Mta3	MTA(1|2|3)_MOUSE	MOUSE	Q8K4B0;Q924K8;Q9R190	0.000141243	16.2146	16.2067	16.2067	16.8874	127286	2.61111	3.22222	MTA(1|2|3),0,0	FALSE	-0.0655089	-0.191687	-0.241004	-0.0501883	-0.0950716	-0.0448833	-0.225683	-0.144389	0.0812945	0.576996	0.115876	0.0531969	0.66846	0.420909	0.701547	0.0682048	0.228002	0.490048	0.999981	0.999922	0.783346	0.754224	0.500903	0.809636	0.140798	0.303876	0.637671	MTA(1|2|3),0,0	0.238827	0.936008	1.27411	0.174925	0.375811	0.153943	1.16618	0.642061
Timm8a1	TIM8A_MOUSE	MOUSE	Q9WVA2	0.000141243	17.3155	17.3091	17.3091	17.9275	269165	4.88889	4.88889	TIM8A	FALSE	0.0908666	0.128819	0.142701	-0.0751504	0.0367237	0.111874	-0.023316	0.050606	0.073922	0.524402	0.370082	0.32222	0.597767	0.79582	0.4348	0.869417	0.721681	0.603712	0.999981	0.999922	0.999652	0.697554	0.841249	0.596978	0.914412	0.780589	0.732804	TIM8A	0.280336	0.431702	0.491847	0.223468	0.099185	0.361711	0.0607719	0.141655
Cog4	COG4_MOUSE	MOUSE	Q8R1U1	0.000141243	14.5097	14.5073	14.5073	15.6417	165186	21.7222	24.3889	COG4	FALSE	0.0511602	-0.0677039	-0.0052052	-0.206954	-0.168824	0.0381293	-0.263319	-0.106325	0.156993	0.68394	0.590851	0.96687	0.11372	0.190821	0.761293	0.0494275	0.401849	0.222038	0.999981	0.999922	0.999652	0.201978	0.259615	0.853034	0.109966	0.486697	0.374293	COG4	0.164982	0.228522	0.0146321	0.944161	0.719374	0.118448	1.30603	0.395937
Luc7l	LUC7L_MOUSE	MOUSE	Q9CYI4	0.000141243	15.5664	15.5554	15.5554	16.5893	169427	8.77778	9	LUC7L	FALSE	-0.051444	0.0139228	0.0935192	-0.261488	-0.21136	0.0501284	-0.116525	-0.131763	-0.0152384	0.714884	0.921079	0.508832	0.0778081	0.146843	0.721838	0.412294	0.355387	0.913652	0.999981	0.999922	0.999652	0.150665	0.207586	0.824648	0.542723	0.440911	0.950437	LUC7L	0.145765	0.0357031	0.293425	1.10898	0.833146	0.14156	0.384793	0.449299
Hdac1	HDAC1_MOUSE	MOUSE	O09106	0.000141243	16.7968	16.7908	16.7908	17.4209	291453	10.8889	14.2778	HDAC1	FALSE	-0.2225	-0.157019	-0.0095566	-0.037696	-0.204182	-0.166486	0.175247	-0.0567191	-0.231966	0.078733	0.203037	0.936515	0.753755	0.10394	0.178539	0.158075	0.637639	0.0679795	0.999981	0.999922	0.999652	0.820958	0.155812	0.326068	0.26683	0.706168	0.158317	HDAC1	1.10384	0.692424	0.0284854	0.12277	0.983218	0.748267	0.801136	0.195425
Dym	DYM_MOUSE	MOUSE	Q8CHY3	0.000141243	13.4703	13.4606	13.4606	14.8012	47261	6.66667	6.66667	DYM	FALSE	-0.0964703	-0.0730297	0.19145	-0.0904868	-0.295426	-0.204939	0.197433	-0.0309461	-0.228379	0.449949	0.565773	0.144428	0.47804	0.0312011	0.120055	0.133141	0.806862	0.0860954	0.999981	0.999922	0.999652	0.593501	0.0568408	0.243642	0.233377	0.850254	0.187963	DYM	0.346836	0.247357	0.840348	0.320536	1.50583	0.920621	0.875687	0.0932005
Mecr	MECR_MOUSE	MOUSE	Q9DCS3	0.000141243	15.635	15.629	15.629	16.8024	195914	12.3889	17.0556	MECR	FALSE	-0.0517679	-0.00193147	0.0469028	0.00363574	-0.0460705	-0.0497062	0.102306	0.00276376	-0.0995427	0.745393	0.990316	0.768531	0.981773	0.772513	0.755169	0.523195	0.986144	0.53433	0.999981	0.999922	0.999652	0.987636	0.820771	0.849386	0.646082	0.989452	0.67724	MECR	0.127615	0.0042261	0.114339	0.00798898	0.112094	0.121956	0.281337	0.00605974
Acta1;Acta2;Actb;Actbl2;Actc1;Actg1;Actg2	ACT(A|B|BL|C|G|H|S)_MOUSE	MOUSE	P60710;P62737;P63260;P63268;P68033;P68134;Q8BFZ3	0.000141243	21.0733	21.0699	21.0699	22.1758	5.2212e+06	7.88889	13.4444	ACT(A|B|BL|C|G|H|S),0,0,0,0,0,0	FALSE	-0.147012	0.0335661	-0.136653	0.0213075	0.179988	0.158681	0.0316657	0.00976873	-0.021897	0.330146	0.821369	0.364323	0.885974	0.236799	0.294457	0.83131	0.947567	0.882844	0.999981	0.999922	0.999652	0.92077	0.310963	0.459987	0.888957	0.960729	0.929203	ACT(A|B|BL|C|G|H|S),0,0,0,0,0,0	0.481294	0.0854617	0.438513	0.052579	0.625621	0.530978	0.080237	0.02339
Ssb	LA_MOUSE	MOUSE	P32067	0.000141243	17.9728	17.9669	17.9669	19.3215	1.6025e+06	27.3333	32.2222	LA	FALSE	0.0872008	0.0715481	0.051349	-0.0942202	-0.255022	-0.160802	-0.130072	-0.275221	-0.145149	0.493537	0.573267	0.685264	0.460007	0.0579079	0.215115	0.311707	0.0425657	0.260911	0.999981	0.999922	0.999652	0.577431	0.0954309	0.370393	0.441663	0.0741662	0.416829	LA	0.30668	0.241643	0.164142	0.337236	1.23726	0.66733	0.506253	1.37094
Sf3b6	SF3B6_MOUSE	MOUSE	P59708	0.000141243	16.2867	16.2809	16.2809	17.3504	233956	5.5	7.5	SF3B6	FALSE	0.0333304	-0.108855	-0.0842119	0.188238	0.159753	-0.028485	0.0706954	0.184396	0.113701	0.794546	0.400211	0.51316	0.155006	0.22315	0.823828	0.582224	0.163045	0.380082	0.999981	0.999922	0.999652	0.255639	0.295565	0.893722	0.694592	0.228535	0.537565	SF3B6	0.0998811	0.397711	0.289748	0.809652	0.651402	0.0841634	0.23491	0.787691
Ssh1	SSH1_MOUSE	MOUSE	Q76I79	0.000761905	12.0902	12.0854	12.0854	13.1359	9673.3	3.72222	3.72222	SSH1	FALSE	0.0237263	0.0205642	-0.0822729	0.202588	0.0934145	-0.109173	0.0965885	-0.00942262	-0.106011	0.873989	0.890657	0.584123	0.188478	0.534868	0.46933	0.521269	0.949761	0.482078	0.999981	0.999922	0.999652	0.297563	0.609776	0.627421	0.644159	0.962031	0.630255	SSH1	0.0584942	0.0502893	0.233496	0.724739	0.271753	0.328521	0.282938	0.0223855
Drosha	RNC_MOUSE	MOUSE	Q5HZJ0	0.000141243	14.1851	14.1803	14.1803	15.3766	115324	17.6111	20.9444	RNC	FALSE	-0.149532	-0.160599	-0.169601	-0.110709	-0.26854	-0.157831	-0.130778	-0.277542	-0.146764	0.151727	0.125583	0.107263	0.281112	0.0160105	0.131732	0.206346	0.0133285	0.158938	0.999981	0.999922	0.999652	0.400889	0.032545	0.260536	0.323335	0.0279159	0.295133	RNC	0.818938	0.901069	0.969551	0.551121	1.79559	0.88031	0.685404	1.87522
U2af1;U2af1l4	U2AF(1|4)_MOUSE	MOUSE	Q8BGJ9;Q9D883	0.000141243	17.0864	17.0655	17.0655	18.0517	344517	4.38889	5.38889	U2AF(1|4),0	FALSE	0.0450657	0.0349911	-0.0475188	0.308356	0.19152	-0.116836	0.215771	0.10901	-0.106761	0.721189	0.781528	0.706764	0.0250022	0.142975	0.360678	0.10202	0.392889	0.402488	0.999981	0.999922	0.999652	0.0629838	0.202771	0.528379	0.190735	0.477894	0.559319	U2AF(1|4),0	0.141951	0.107056	0.150726	1.60202	0.844741	0.442881	0.991314	0.40573
Cnot1	CNOT1_MOUSE	MOUSE	Q6ZQ08	0.000141243	15.882	15.8768	15.8768	17.0738	1.13955e+06	77.1667	87.6667	CNOT1	FALSE	-0.13461	-0.0816832	-0.0782466	-0.151388	-0.306916	-0.155528	-0.0950245	-0.303479	-0.208454	0.207279	0.436376	0.455543	0.158951	0.00884235	0.148583	0.366938	0.00947062	0.059194	0.999981	0.999922	0.999652	0.260916	0.0196126	0.284841	0.498064	0.0209849	0.143193	CNOT1	0.683445	0.360139	0.341471	0.798737	2.05343	0.828031	0.435408	2.02362
Stx5	STX5_MOUSE	MOUSE	Q8K1E0	0.000141243	15.0906	15.0851	15.0851	16.3319	192424	14.8333	15.6667	STX5	FALSE	0.000269133	0.0159328	-0.00859621	0.0975358	0.328786	0.23125	0.0886704	0.304257	0.215586	0.998048	0.88487	0.937715	0.381466	0.00823577	0.0493179	0.425205	0.013064	0.0646915	0.999981	0.999922	0.999652	0.501993	0.0184825	0.128449	0.555002	0.0274478	0.152855	STX5	0.000848672	0.0531205	0.0279293	0.418544	2.0843	1.307	0.371402	1.88392
Sf1	SF01_MOUSE	MOUSE	Q64213	0.000141243	16.6802	16.6765	16.6765	18.0464	683567	16.3333	20.1667	SF01	FALSE	-0.0415394	-0.074113	-0.123303	-0.220208	-0.283534	-0.0633262	-0.301972	-0.332724	-0.0307526	0.681443	0.466685	0.233044	0.0422359	0.0119353	0.532992	0.00817457	0.00432784	0.760906	0.999981	0.999922	0.999652	0.0937992	0.0253146	0.682725	0.0277955	0.0109118	0.847448	SF01	0.16657	0.330976	0.632562	1.37432	1.92317	0.27328	2.08753	2.36373
Khdrbs1	KHDR1_MOUSE	MOUSE	Q60749	0.000141243	18.4377	18.433	18.433	18.9662	606557	9.55556	11.8889	KHDR1	FALSE	-0.247051	-0.0748936	-0.307596	0.0447727	0.123462	0.078689	-0.015773	-0.109241	-0.0934681	0.0632031	0.552301	0.0245774	0.721343	0.332089	0.532596	0.899821	0.389162	0.459745	0.999981	0.999922	0.582712	0.795949	0.41154	0.682418	0.936271	0.474254	0.611806	KHDR1	1.19926	0.257824	1.60946	0.141858	0.478746	0.273602	0.045844	0.409869
Gtf2h4	TF2H4_MOUSE	MOUSE	O70422	0.000141243	13.5825	13.5757	13.5757	14.753	60405.7	9.61111	9.61111	TF2H4	FALSE	0.145234	0.115867	0.039551	0.0246963	0.175811	0.151114	-0.0809865	0.099494	0.18048	0.306129	0.411256	0.776913	0.859452	0.21908	0.287651	0.563475	0.479143	0.207691	0.999981	0.999922	0.999652	0.901657	0.291099	0.452828	0.680286	0.562199	0.357248	TF2H4	0.514095	0.385888	0.109628	0.0657786	0.659397	0.541134	0.249125	0.319534
Hdac1;Hdac2	HDAC(1|2)_MOUSE	MOUSE	O09106;P70288	0.000141243	16.9093	16.9044	16.9044	17.913	282609	4.11111	6.55556	HDAC(1|2),0	FALSE	-0.239132	-0.0597027	-0.118328	-0.151848	-0.230725	-0.0788766	-0.0310442	-0.28935	-0.258305	0.0374384	0.577332	0.276555	0.167867	0.043679	0.46331	0.771131	0.014503	0.0261949	0.882398	0.999922	0.999652	0.272054	0.0754158	0.621936	0.844397	0.0299752	0.078409	HDAC(1|2),0	1.42668	0.238575	0.558219	0.775036	1.35973	0.334129	0.112872	1.83854
Scaf4	SCAF4_MOUSE	MOUSE	Q7TSH6	0.000141243	14.246	14.2407	14.2407	15.5556	87328.2	9.11111	11.0556	SCAF4	FALSE	0.00380139	0.12668	-0.0674042	0.0528893	0.196306	0.143417	-0.0183162	0.00222161	0.0205378	0.980261	0.414943	0.661901	0.731183	0.21342	0.357544	0.905128	0.988463	0.893691	0.999981	0.999922	0.999652	0.803185	0.285005	0.525546	0.938737	0.991406	0.937017	SCAF4	0.00865839	0.382011	0.179207	0.135974	0.670765	0.44667	0.0432902	0.00503952
Mul1	MUL1_MOUSE	MOUSE	Q8VCM5	0.000141243	13.0416	13.0367	13.0367	14.1707	27089	5.77778	5.77778	MUL1	FALSE	0.24375	0.144538	-0.0231127	0.323697	0.323634	-6.31698e-05	0.0568341	0.155983	0.099149	0.034112	0.187282	0.828145	0.00736648	0.00737559	0.999526	0.594958	0.156635	0.358284	0.832468	0.999922	0.999652	0.0243667	0.0168632	0.999892	0.704628	0.221177	0.517343	MUL1	1.46709	0.727504	0.0818937	2.13274	2.1322	0.000205806	0.225514	0.805112
Ywhah	1433F_MOUSE	MOUSE	P68510	0.000141243	17.0977	17.0922	17.0922	18.5889	631401	13.0556	14.6111	1433F	FALSE	0.044028	0.00598748	-0.0409433	-0.0430523	-0.0333166	0.00973574	-0.128024	-0.0802473	0.0477763	0.764004	0.967383	0.780053	0.769069	0.820164	0.946992	0.387987	0.585563	0.744653	0.999981	0.999922	0.999652	0.832358	0.860131	0.972301	0.51963	0.659587	0.8361	1433F	0.116904	0.0144013	0.107876	0.114035	0.0860995	0.0236538	0.411183	0.232426
Mfn1	MFN1_MOUSE	MOUSE	Q811U4	0.000141243	15.2708	15.266	15.266	16.3908	297270	27.7778	33.9444	MFN1	FALSE	-0.109056	-0.029097	-0.026647	-0.112009	0.0732663	0.185275	-0.0295994	0.0757163	0.105316	0.474736	0.847538	0.860223	0.463071	0.62945	0.231952	0.844942	0.61813	0.489768	0.999981	0.999922	0.999652	0.580097	0.698248	0.390031	0.897507	0.689356	0.637615	MFN1	0.323548	0.071841	0.0653891	0.334352	0.201039	0.634601	0.0731732	0.20892
Uso1	USO1_MOUSE	MOUSE	Q9Z1Z0	0.000141243	16.5941	16.5892	16.5892	18.0566	939413	34.4444	41.3889	USO1	FALSE	-0.0080864	0.0212559	-0.0274875	0.134486	-0.0021636	-0.13665	0.115085	-0.050907	-0.165992	0.952852	0.876536	0.840812	0.333164	0.987378	0.32569	0.405613	0.710364	0.236059	0.999981	0.999922	0.999652	0.4549	0.991566	0.493464	0.536347	0.770994	0.388436	USO1	0.0209745	0.0572304	0.0753012	0.477342	0.00551673	0.487196	0.391888	0.148519
Yipf3	YIPF3_MOUSE	MOUSE	Q3UDR8	0.000141243	15.5286	15.5216	15.5216	16.7302	139955	6.77778	6.77778	YIPF3	FALSE	0.0978806	0.0148091	0.158204	-0.0983683	0.141237	0.239605	-0.0380453	0.284632	0.322677	0.372347	0.891209	0.157856	0.370033	0.204343	0.0397312	0.725771	0.0172775	0.00837282	0.999981	0.999922	0.999652	0.491079	0.274811	0.110233	0.8094	0.0347974	0.0342379	YIPF3	0.429052	0.0500206	0.801739	0.431759	0.68964	1.40087	0.139201	1.76252
Kansl3	KANL3_MOUSE	MOUSE	A2RSY1	0.000141243	13.1807	13.1728	13.1728	14.5329	56176.1	12.2778	12.2778	KANL3	FALSE	-0.11159	-0.0562749	-0.188236	-0.0572764	-0.00396898	0.0533075	-0.133922	-0.13593	-0.00200802	0.450601	0.701569	0.21095	0.696545	0.978385	0.716538	0.367262	0.360319	0.989063	0.999981	0.999922	0.999652	0.776609	0.985133	0.820949	0.498427	0.446054	0.993316	KANL3	0.346207	0.15393	0.67582	0.157051	0.00949033	0.144761	0.435024	0.443313
Mtor	MTOR_MOUSE	MOUSE	Q9JLN9	0.000141243	14.9609	14.9547	14.9547	16.0057	365282	51.6111	54.3889	MTOR	FALSE	-0.0373891	-0.0364447	-0.0781293	0.0201079	0.0209763	0.00086845	-0.0206324	-0.0207083	-7.59766e-05	0.816224	0.820778	0.628281	0.900469	0.896197	0.995689	0.897889	0.897515	0.999623	0.999981	0.999922	0.999652	0.931429	0.920743	0.997856	0.93511	0.923233	0.999737	MTOR	0.0881906	0.0857742	0.201846	0.0455311	0.0475966	0.0018763	0.0467776	0.0469584
Rangap1	RAGP1_MOUSE	MOUSE	P46061	0.000141243	17.4054	17.4008	17.4008	18.8374	1.45332e+06	31.9444	40.8889	RAGP1	FALSE	-0.121153	-0.184894	-0.0676941	0.137575	-0.10192	-0.239495	0.191034	0.0152803	-0.175754	0.348765	0.160543	0.596855	0.289361	0.428568	0.0750907	0.147974	0.904535	0.180888	0.999981	0.999922	0.999652	0.409518	0.508235	0.173908	0.25367	0.929037	0.323347	RAGP1	0.457467	0.794409	0.224131	0.538561	0.36798	1.12441	0.829814	0.0435745
Mark1;Mark3	MARK(1|3)_MOUSE	MOUSE	Q03141;Q8VHJ5	0.000141243	13.7889	13.7836	13.7836	15.0376	35668.1	3.83333	3.83333	MARK(1|3),0	FALSE	-0.118773	-0.128226	0.15277	-0.0760559	-0.280988	-0.204932	0.195488	7.76956e-06	-0.19548	0.373918	0.338148	0.256812	0.566049	0.0465627	0.134599	0.152161	0.999953	0.152176	0.999981	0.999922	0.999652	0.670184	0.0794705	0.264576	0.258691	0.999953	0.285938	MARK(1|3),0	0.427223	0.470894	0.590385	0.247146	1.33196	0.870959	0.817697	2.04295e-05
Polr1a	RPA1_MOUSE	MOUSE	O35134	0.000141243	15.3513	15.3456	15.3456	16.7539	863126	61.5	68.5	RPA1	FALSE	-0.0267426	-0.0164275	0.0352865	0.106818	0.291514	0.184695	0.168848	0.343228	0.17438	0.810134	0.882601	0.751411	0.344147	0.0175672	0.111827	0.143346	0.00672346	0.131576	0.999981	0.999922	0.999652	0.46583	0.0352027	0.231942	0.247696	0.0157084	0.257097	RPA1	0.0914429	0.0542356	0.124123	0.463256	1.7553	0.951454	0.843613	2.17241
Arid1a;Arid1b	ARI1(A|B)_MOUSE	MOUSE	A2BH40;E9Q4N7	0.000141243	12.8856	12.8812	12.8812	14.0683	20120.3	3	3.94444	ARI1(A|B),0	FALSE	0.143751	0.0692753	0.156584	0.0927664	-0.079036	-0.171802	0.1056	0.00827286	-0.097327	0.289023	0.604107	0.249758	0.489036	0.554688	0.208673	0.432051	0.950404	0.468288	0.999981	0.999922	0.999652	0.604583	0.628364	0.362221	0.561474	0.962491	0.618538	ARI1(A|B),0	0.539068	0.218886	0.602481	0.310659	0.255951	0.680533	0.364465	0.0220919
Nsmce2	NSE2_MOUSE	MOUSE	Q91VT1	0.000141243	15.4421	15.4362	15.4362	15.8913	74986.5	7.05556	8.11111	NSE2	FALSE	-0.101408	-0.0847055	0.0769596	-0.0640499	-0.106173	-0.0421226	0.114318	0.0554926	-0.0588254	0.522549	0.592498	0.626479	0.685074	0.503484	0.789366	0.471844	0.725131	0.709423	0.999981	0.999922	0.999652	0.767238	0.580036	0.871964	0.599469	0.783255	0.812212	NSE2	0.281873	0.227313	0.203093	0.164262	0.298014	0.102721	0.326201	0.139584
C2cd2l	C2C2L_MOUSE	MOUSE	Q80X80	0.000141243	13.157	13.1338	13.1338	14.2459	36590.3	8.61111	8.61111	C2C2L	FALSE	0.113579	-0.0616467	0.0717255	0.0730761	0.0750173	0.00194122	0.0312229	0.20839	0.177167	0.444126	0.675748	0.626862	0.62044	0.611265	0.98946	0.83186	0.169774	0.239056	0.999981	0.999922	0.999652	0.717857	0.681248	0.994974	0.889111	0.236378	0.391527	C2C2L	0.352493	0.170215	0.202828	0.2073	0.213771	0.00460179	0.0799496	0.770128
Emc10	EMC10_MOUSE	MOUSE	Q3TAS6	0.000141243	15.024	15.0274	15.0274	15.5212	54555.8	3.66667	4.44444	EMC10	FALSE	0.167333	-0.189241	0.143693	-0.0686401	-0.205781	-0.137141	-0.0922803	0.127153	0.219433	0.24409	0.190464	0.314312	0.626202	0.156649	0.336161	0.513933	0.371498	0.132655	0.999981	0.999922	0.999652	0.722173	0.21928	0.504443	0.63707	0.456567	0.25878	EMC10	0.61245	0.720188	0.502639	0.203286	0.805072	0.473452	0.289094	0.430043
Abi1	ABI1_MOUSE	MOUSE	Q8CBW3	0.000141243	16.3857	16.3802	16.3802	17.5815	356394	13.3333	15.3333	ABI1	FALSE	-0.0147152	-0.0105727	-0.119901	0.347579	0.293125	-0.0544536	0.242393	0.183797	-0.0585961	0.896125	0.925254	0.296289	0.0067492	0.0182995	0.630257	0.0448734	0.117859	0.604693	0.999981	0.999922	0.999652	0.022816	0.0364451	0.759743	0.10201	0.174575	0.733361	ABI1	0.0476313	0.0337389	0.528285	2.17075	1.73756	0.200482	1.34801	0.928637
Tmf1	TMF1_MOUSE	MOUSE	B9EKI3	0.000141243	14.3449	14.339	14.339	15.6888	235326	32.6111	34.1667	TMF1	FALSE	0.0260943	0.0152004	-0.10815	0.103328	0.243252	0.139925	-0.0309166	0.119902	0.150819	0.856649	0.916165	0.45803	0.477965	0.107161	0.339975	0.830565	0.411649	0.304894	0.999981	0.999922	0.999652	0.593493	0.159991	0.50799	0.888594	0.496165	0.462996	TMF1	0.0671971	0.0380262	0.339106	0.320604	0.969965	0.468554	0.0806262	0.385473
Timm22	TIM22_MOUSE	MOUSE	Q9CQ85	0.000141243	14.7025	14.685	14.685	15.1791	41742.4	4.22222	4.22222	TIM22	FALSE	-0.00380669	-0.0646628	-0.0938559	0.122877	0.153207	0.0303295	0.0328278	0.124013	0.0911857	0.979791	0.667965	0.534953	0.418752	0.316284	0.840165	0.827219	0.414557	0.546489	0.999981	0.999922	0.999652	0.537729	0.394971	0.903499	0.885988	0.498795	0.687493	TIM22	0.00886646	0.175246	0.271684	0.378043	0.499923	0.0756356	0.0823797	0.382416
Hnrnpab	ROAA_MOUSE	MOUSE	Q99020	0.000141243	19.9192	19.9154	19.9154	20.8888	3.10645e+06	16.6667	23.4444	ROAA	FALSE	-0.224853	-0.083369	-0.0328611	-0.0981115	0.0712224	0.169334	0.0938807	0.12173	0.0278496	0.115593	0.545122	0.810515	0.477455	0.604603	0.227728	0.496343	0.380256	0.838937	0.999981	0.999922	0.999652	0.593196	0.674958	0.385255	0.621795	0.465241	0.899065	ROAA	0.937069	0.263507	0.091239	0.321068	0.21853	0.642584	0.304218	0.419924
	CS025_MOUSE	MOUSE	Q9D7E4	0.000141243	12.7932	12.7759	12.7759	13.7429	15125.9	2.83333	3.77778	CS025	FALSE	-0.0904019	-0.145705	0.106034	-0.00762904	-0.125106	-0.117477	0.188807	0.126633	-0.0621737	0.533047	0.32002	0.465781	0.95777	0.391139	0.419992	0.202478	0.385525	0.667045	0.999981	0.999922	0.999652	0.969951	0.471574	0.583182	0.319262	0.470243	0.780477	CS025	0.273235	0.494822	0.331818	0.018739	0.407669	0.376759	0.693623	0.413947
Heatr5b	HTR5B_MOUSE	MOUSE	Q8C547	0.000141243	13.4929	13.4849	13.4849	14.8493	149030	29.6667	32.6667	HTR5B	FALSE	-0.0705237	-0.0806382	0.0637384	-0.143349	-0.142526	0.00082302	-0.00908662	0.00185092	0.0109375	0.611618	0.562041	0.646034	0.308483	0.311174	0.995251	0.947612	0.989321	0.936963	0.999981	0.999922	0.999652	0.429845	0.390232	0.997856	0.967269	0.992039	0.964265	HTR5B	0.21352	0.250232	0.189744	0.510768	0.506997	0.00206728	0.0233695	0.00466297
Nop10	NOP10_MOUSE	MOUSE	Q9CQS2	0.000141243	17.2454	17.2359	17.2359	17.9983	341137	6	8.66667	NOP10	FALSE	-0.180345	-0.0760375	-0.047646	0.101935	0.259132	0.157197	0.234634	0.287523	0.0528895	0.130363	0.510198	0.678514	0.380084	0.0362139	0.18337	0.0548286	0.0220903	0.645663	0.999981	0.999922	0.999652	0.500701	0.064262	0.332809	0.119197	0.0427505	0.764548	NOP10	0.884846	0.292261	0.168441	0.42012	1.44112	0.736672	1.26099	1.6558
Edem3	EDEM3_MOUSE	MOUSE	Q2HXL6	0.000141243	13.8568	13.8515	13.8515	14.9994	102416	16.3889	18.1667	EDEM3	FALSE	-0.0168807	-0.138706	-0.0251555	0.213989	-0.127565	-0.341555	0.205715	-0.0140147	-0.219729	0.886441	0.251111	0.831542	0.0853235	0.289581	0.0101043	0.0969104	0.905611	0.0780269	0.999981	0.999922	0.999652	0.161618	0.367387	0.0411688	0.183731	0.930033	0.174703	EDEM3	0.0523503	0.600135	0.0801156	1.06893	0.53823	1.9955	1.01363	0.0430582
Emsy	EMSY_MOUSE	MOUSE	Q8BMB0	0.000141243	13.2033	13.2022	13.2022	14.349	55467.6	14.5	15.2222	EMSY	FALSE	0.0376978	-0.0111539	0.0132965	-0.0353829	-0.0869804	-0.0515975	-0.0597842	-0.06253	-0.0027458	0.795653	0.938858	0.927147	0.807923	0.552094	0.723255	0.681806	0.66813	0.984933	0.999981	0.999922	0.999652	0.863	0.626073	0.825836	0.77437	0.732825	0.990498	EMSY	0.099276	0.0273999	0.0328516	0.0926301	0.257987	0.140709	0.166339	0.175139
Acta1;Acta2;Actb;Actc1;Actg1;Actg2	ACT(A|B|C|G|H|S)_MOUSE	MOUSE	P60710;P62737;P63260;P63268;P68033;P68134	0.000141243	22.2563	22.2512	22.2512	22.9831	1.00004e+07	11.8333	18.6667	ACT(A|B|C|G|H|S),0,0,0,0,0	FALSE	-0.0812096	-0.00701498	-0.00225832	0.114032	-0.00313581	-0.117167	0.192983	0.00162084	-0.191362	0.586367	0.962325	0.987867	0.44705	0.983153	0.434903	0.206099	0.991292	0.209735	0.999981	0.999922	0.999652	0.565038	0.98857	0.596978	0.323217	0.99332	0.359722	ACT(A|B|C|G|H|S),0,0,0,0,0	0.23183	0.0166784	0.00530162	0.349644	0.00737889	0.361607	0.685924	0.00379859
Clock	CLOCK_MOUSE	MOUSE	O08785	0.000141243	12.8562	12.8348	12.8348	13.8465	21845.9	5.55556	5.55556	CLOCK	FALSE	-0.113068	-0.14255	0.0740043	-0.257742	-0.251942	0.00580035	-0.0706702	-0.0353875	0.0352826	0.39649	0.288449	0.576271	0.0650878	0.0706896	0.964878	0.593404	0.78845	0.789061	0.999981	0.999922	0.999652	0.130938	0.112905	0.982101	0.703332	0.836689	0.866226	CLOCK	0.401768	0.53993	0.239373	1.1865	1.15064	0.0155276	0.22665	0.103226
Tmem30a	CC50A_MOUSE	MOUSE	Q8VEK0	0.000141243	13.7514	13.746	13.746	14.9296	52647.1	7.38889	7.38889	CC50A	FALSE	-0.00294507	0.00138904	0.0952116	0.093781	0.0455118	-0.0482692	0.191938	0.139334	-0.0526033	0.984726	0.992796	0.53859	0.544633	0.76768	0.75409	0.223822	0.371603	0.732899	0.999981	0.999922	0.999652	0.653522	0.817151	0.848872	0.343518	0.456632	0.828846	CC50A	0.00668461	0.00314014	0.268742	0.263896	0.11482	0.122577	0.650098	0.42992
M6pr	MPRD_MOUSE	MOUSE	P24668	0.000141243	16.9446	16.9348	16.9348	18.045	443184	10.7778	14.9444	MPRD	FALSE	-0.071871	0.012781	-0.000931985	0.0170927	0.127589	0.110496	0.0880318	0.113876	0.0258438	0.617227	0.928887	0.994807	0.905007	0.379222	0.444864	0.541281	0.431343	0.856853	0.999981	0.999922	0.999652	0.934672	0.459541	0.605526	0.661664	0.515223	0.911154	MPRD	0.209555	0.032037	0.00226119	0.0433483	0.421106	0.351773	0.266577	0.365178
Rac1;Rac2	RAC(1|2)_MOUSE	MOUSE	P63001;Q05144	0.000141243	17.4118	17.4063	17.4063	17.8251	234548	2	3	RAC(1|2),0	FALSE	-0.0140135	-0.118862	-0.172552	0.276196	0.264759	-0.0114362	0.117657	0.211069	0.0934124	0.909456	0.342087	0.174779	0.03759	0.0450573	0.92605	0.346858	0.101854	0.452664	0.999981	0.999922	0.999652	0.0857231	0.0775204	0.958552	0.477023	0.153924	0.605603	RAC(1|2),0	0.0412183	0.465863	0.757511	1.42493	1.34624	0.0333657	0.459848	0.992021
Atp8b1	AT8B1_MOUSE	MOUSE	Q148W0	0.000141243	12.9264	12.8831	12.8831	14.0985	26802.4	2.44444	2.44444	AT8B1	TRUE	0.0244358	-0.801116	0.0471383	-0.157247	0.729576	0.886823	-0.134545	1.57783	1.71237	0.937235	0.000881846	0.796073	0.543802	0.00173378	0.00463319	0.602633	2.28169e-06	2.74347e-05	0.999981	0.120689	0.999652	0.652757	0.00508238	0.0234715	0.710904	2.58209e-05	0.000488416	AT8B1	0.0281513	3.05461	0.0990473	0.264559	2.76101	2.33412	0.219947	5.64174
Fbxw11	FBW1B_MOUSE	MOUSE	Q5SRY7	0.000141243	13.5227	13.5151	13.5151	14.7218	46515.7	7.55556	7.55556	FBW1B	FALSE	-0.136079	-0.244913	-0.179821	0.234097	-0.00991142	-0.244008	0.190355	0.0551807	-0.135174	0.232785	0.0407595	0.121101	0.0492184	0.929047	0.0414116	0.102386	0.621479	0.235761	0.999981	0.997241	0.999652	0.105278	0.946579	0.113316	0.191379	0.692034	0.388256	FBW1B	0.633045	1.38977	0.916853	1.30787	0.0319624	1.38288	0.989759	0.206573
Kpna3;Kpna4	IMA(3|4)_MOUSE	MOUSE	O35343;O35344	0.000141243	16.6216	16.6224	16.6224	17.4704	194380	3.88889	4.33333	IMA(3|4),0	FALSE	-0.193962	-0.137938	-0.0616139	-0.353469	-0.121132	0.232338	-0.221121	-0.0448077	0.176313	0.0742335	0.192576	0.551425	0.00322681	0.249477	0.0363031	0.04493	0.664006	0.101584	0.999981	0.999922	0.999652	0.0129176	0.324829	0.103307	0.102086	0.729191	0.21266	IMA(3|4),0	1.1294	0.715399	0.258513	2.49123	0.602969	1.44006	1.34746	0.177828
Sdhd	DHSD_MOUSE	MOUSE	Q9CXV1	0.000435856	15.2661	15.2605	15.2605	15.6536	51954.3	2	2	DHSD	FALSE	0.241083	0.0657033	0.107084	0.155477	0.166239	0.0107625	0.0214767	0.207619	0.186143	0.0754744	0.610456	0.409759	0.237147	0.207727	0.933211	0.867232	0.120855	0.161069	0.999981	0.999922	0.999652	0.352301	0.278719	0.962779	0.912443	0.178031	0.298139	DHSD	1.1222	0.214346	0.387472	0.624983	0.682508	0.0300202	0.0618647	0.917734
Mgat2	MGAT2_MOUSE	MOUSE	Q921V5	0.000141243	15.7117	15.7088	15.7088	16.903	270370	14.5556	18.3333	MGAT2	FALSE	-0.0359288	-0.0568163	-0.0351599	0.0558154	0.285214	0.229399	0.0565844	0.306871	0.250286	0.751943	0.618083	0.757065	0.624234	0.0218771	0.0575724	0.619506	0.0148331	0.040362	0.999981	0.999922	0.999652	0.720568	0.0421795	0.143874	0.724974	0.0305435	0.107551	MGAT2	0.123815	0.208953	0.120867	0.204653	1.66001	1.23979	0.207955	1.82877
Nipbl	NIPBL_MOUSE	MOUSE	Q6KCD5	0.000141243	14.9075	14.9024	14.9024	16.3252	619480	72	77.3889	NIPBL	FALSE	0.0580696	0.0515396	-0.0246358	0.353424	0.259415	-0.0940096	0.270719	0.183239	-0.0874796	0.610444	0.650855	0.828277	0.00634538	0.0344715	0.412809	0.0282857	0.121327	0.445328	0.999981	0.999922	0.999652	0.0217501	0.0617339	0.576747	0.0720426	0.178515	0.59939	NIPBL	0.214354	0.186516	0.0818244	2.19754	1.46254	0.384251	1.54843	0.916044
Snrpg	RUXG_MOUSE	MOUSE	P62309	0.000141243	16.9237	16.9201	16.9201	18.178	313025	3	4.38889	RUXG	FALSE	-0.10979	-0.182171	-0.0467579	0.129511	0.185683	0.0561727	0.192543	0.321096	0.128553	0.337276	0.12074	0.67892	0.2605	0.114287	0.619438	0.102544	0.0109675	0.263894	0.999981	0.999922	0.999652	0.378646	0.168525	0.751165	0.191592	0.0237901	0.419652	RUXG	0.472015	0.918149	0.168182	0.584192	0.942004	0.208002	0.989091	1.95989
Caap1	CAAP1_MOUSE	MOUSE	Q8VDY9	0.000141243	14.3676	14.3605	14.3605	14.9449	40273.1	6.38889	7.05556	CAAP1	FALSE	0.0729737	0.105784	-0.161228	0.194356	0.335645	0.141289	-0.0398454	0.0686333	0.108479	0.595271	0.443644	0.249007	0.168789	0.0246049	0.309915	0.771026	0.617151	0.432353	0.999981	0.999922	0.999652	0.273124	0.0464865	0.47632	0.844388	0.688352	0.587858	CAAP1	0.225285	0.352966	0.603788	0.772656	1.60898	0.508757	0.112931	0.209608
Acbd3	GCP60_MOUSE	MOUSE	Q8BMP6	0.000141243	15.7777	15.7719	15.7719	16.9748	336875	17.8333	23.2778	GCP60	FALSE	0.13231	0.139531	0.0590084	0.153707	0.329624	0.175917	0.0804061	0.249101	0.168695	0.245935	0.222246	0.598161	0.181017	0.00878368	0.129189	0.474423	0.0380701	0.144456	0.999981	0.999922	0.999652	0.288909	0.0195022	0.256883	0.601893	0.0677343	0.275003	GCP60	0.609179	0.653166	0.223182	0.74228	2.05632	0.888774	0.323834	1.41942
Cyfip1;Cyfip2	CYFP(1|2)_MOUSE	MOUSE	Q5SQX6;Q7TMB8	0.000141243	16.0509	16.0454	16.0454	17.482	470854	15.6111	16.9444	CYFP(1|2),0	FALSE	-0.0119359	-0.0428299	-0.0515889	0.323093	0.158602	-0.164491	0.28344	0.149843	-0.133597	0.920983	0.722408	0.669029	0.0154113	0.19996	0.184656	0.0300008	0.224593	0.276514	0.999981	0.999922	0.999652	0.0433176	0.269786	0.334311	0.0755757	0.299879	0.433504	CYFP(1|2),0	0.0357485	0.141218	0.174555	1.81216	0.699056	0.733638	1.52287	0.648604
Plrg1	PLRG1_MOUSE	MOUSE	Q922V4	0.000141243	16.3719	16.3674	16.3674	17.6827	722626	22.7778	28.5556	PLRG1	FALSE	-0.0331054	-0.0419598	-0.118337	0.278951	0.334695	0.0557441	0.193719	0.258317	0.0645985	0.767721	0.708391	0.29926	0.0228241	0.00821175	0.619902	0.0986838	0.0329945	0.565998	0.999981	0.999922	0.999652	0.058678	0.0184333	0.751331	0.186046	0.0597228	0.703502	PLRG1	0.114797	0.149727	0.523951	1.64161	2.08556	0.207677	1.00575	1.48156
Fip1l1	FIP1_MOUSE	MOUSE	Q9D824	0.000141243	16.9816	16.9761	16.9761	17.7888	330922	10.8889	12.8333	FIP1	FALSE	0.0146058	-0.0342872	-0.0475348	0.201685	0.000129362	-0.201556	0.139545	-0.0131183	-0.152663	0.912828	0.79737	0.722149	0.144929	0.999226	0.145169	0.304232	0.921672	0.262656	0.999981	0.999922	0.999652	0.242212	0.999569	0.280074	0.433366	0.941981	0.418292	FIP1	0.0396113	0.0983402	0.141373	0.838845	0.000336179	0.838126	0.516796	0.0354235
Cwc15	CWC15_MOUSE	MOUSE	Q9JHS9	0.000141243	15.7253	15.7192	15.7192	16.7049	184433	8.66667	9.61111	CWC15	FALSE	-0.0462593	0.00183287	0.0588094	0.21177	0.255094	0.0433238	0.316839	0.31207	-0.00476835	0.682486	0.987032	0.603658	0.0753989	0.0361181	0.701536	0.0119386	0.0130253	0.966271	0.999981	0.999922	0.999652	0.147021	0.064118	0.809636	0.0366014	0.0273857	0.980374	CWC15	0.165906	0.00566897	0.219209	1.12264	1.44228	0.15395	1.92305	1.88521
Ercc3	ERCC3_MOUSE	MOUSE	P49135	0.000141243	13.5479	13.543	13.543	15.0132	93774.3	14	15.8333	ERCC3	FALSE	-0.0261898	-0.0826609	0.00123405	-0.171433	0.0441029	0.215536	-0.144009	0.127998	0.272007	0.845825	0.541711	0.992685	0.21481	0.743624	0.124202	0.293767	0.348872	0.0576509	0.999981	0.999922	0.999652	0.327731	0.796844	0.24963	0.422097	0.43388	0.140737	ERCC3	0.0727193	0.266233	0.00318855	0.667946	0.128647	0.90587	0.531997	0.457333
Actr5	ARP5_MOUSE	MOUSE	Q80US4	0.000141243	13.4258	13.4211	13.4211	14.8057	51004.7	9.61111	10.3889	ARP5	FALSE	0.0259669	0.186052	0.0171369	0.0322357	0.130127	0.0978915	0.0234058	-0.0387875	-0.0621933	0.864782	0.233507	0.910495	0.832619	0.398961	0.523575	0.877998	0.799331	0.684072	0.999981	0.999922	0.999652	0.882064	0.479289	0.675702	0.91991	0.844859	0.793509	ARP5	0.0630932	0.6317	0.0407225	0.0795538	0.39907	0.281021	0.0565067	0.0972731
Aplf	APLF_MOUSE	MOUSE	Q9D842	0.000141243	13.3394	13.3341	13.3341	14.3584	31129.7	8.22222	8.22222	APLF	FALSE	0.0620575	0.10859	0.0225468	-0.141411	0.00139064	0.142802	-0.180922	-0.0846526	0.0962696	0.679002	0.47162	0.880187	0.351434	0.992579	0.346856	0.237451	0.57337	0.522583	0.999981	0.999922	0.999652	0.472674	0.995421	0.514847	0.359522	0.649108	0.667538	APLF	0.168129	0.326408	0.0554249	0.454156	0.00323472	0.459851	0.624425	0.241565
Zfp91	ZFP91_MOUSE	MOUSE	Q62511	0.000141243	13.8747	13.8536	13.8536	14.6423	32278.2	5.05556	5.05556	ZFP91	FALSE	-0.088442	-0.025597	-0.240254	0.12955	0.130737	0.00118706	-0.022262	-0.0839199	-0.0616579	0.549157	0.861595	0.116605	0.383504	0.379272	0.993546	0.879465	0.569534	0.675273	0.999981	0.999922	0.999652	0.503655	0.459541	0.997075	0.921109	0.645432	0.786846	ZFP91	0.260304	0.0646967	0.933283	0.41623	0.421049	0.00281216	0.0557815	0.244481
Cd302	CD302_MOUSE	MOUSE	Q9DCG2	0.000273748	13.5911	13.5874	13.5874	14.5193	24218.8	0.888889	0.888889	CD302	TRUE	-0.564936	-0.277684	-1.01596	0.438433	-1.38603	-1.82446	-0.0125916	-2.12431	-2.11172	0.166758	0.563669	0.0205623	0.276224	0.006593	0.000941865	0.97446	0.000263333	0.000277473	0.999981	0.999922	0.539238	0.395982	0.0153913	0.00722399	0.984577	0.00111047	0.00275867	CD302	0.777914	0.248976	1.68693	0.558738	2.18092	3.02601	0.0112358	3.5795
Snrnp48	SNR48_MOUSE	MOUSE	Q9D361	0.000761905	12.1443	12.1379	12.1379	13.2504	10437.6	3.38889	3.38889	SNR48	FALSE	-0.0427313	-0.0165317	-0.240653	0.304211	0.237856	-0.0663545	0.106289	0.013735	-0.0925541	0.734549	0.895459	0.0705993	0.0264701	0.0735869	0.599518	0.403678	0.913059	0.465864	0.999981	0.999922	0.87838	0.0656247	0.116745	0.735672	0.534676	0.936254	0.616483	SNR48	0.133979	0.0479545	1.1512	1.57724	1.1332	0.222197	0.393965	0.0395012
Prpf18	PRP18_MOUSE	MOUSE	Q8BM39	0.000141243	12.7798	12.7701	12.7701	14.1605	31945.7	6.72222	6.72222	PRP18	FALSE	-0.330122	-0.0654186	-0.0849969	-0.0558771	-0.037684	0.0181931	0.189248	-0.0572622	-0.24651	0.0202379	0.614602	0.514216	0.666777	0.771141	0.888196	0.157511	0.659083	0.0716358	0.681785	0.999922	0.999652	0.753393	0.819811	0.934387	0.266031	0.725057	0.164644	PRP18	1.69383	0.211406	0.288855	0.176019	0.112866	0.0514912	0.802689	0.18106
Ccdc115	CC115_MOUSE	MOUSE	Q8VE99	0.000141243	14.5711	14.5646	14.5646	15.8971	120202	8.55556	9.55556	CC115	FALSE	-0.075744	-0.0278887	-0.213866	0.127551	0.273031	0.14548	-0.0105714	0.0870536	0.097625	0.574786	0.835601	0.126106	0.349424	0.0563138	0.287966	0.937261	0.519777	0.471179	0.999981	0.999922	0.999652	0.471225	0.0932072	0.452993	0.960285	0.600465	0.62089	CC115	0.240494	0.0780009	0.899264	0.456647	1.24939	0.540659	0.0281393	0.284183
Diaph1	DIAP1_MOUSE	MOUSE	O08808	0.000141243	14.7288	14.7231	14.7231	16.2177	438792	35.8333	43.3889	DIAP1	FALSE	-0.0166914	-0.0229817	0.0263928	0.215295	0.105794	-0.109501	0.25838	0.155169	-0.103211	0.899647	0.862188	0.842011	0.118719	0.428933	0.413287	0.0655888	0.251576	0.440059	0.999981	0.999922	0.999652	0.208183	0.5086	0.576747	0.136556	0.330318	0.594827	DIAP1	0.0459277	0.0643979	0.0746823	0.92548	0.36761	0.383749	1.18317	0.599331
Wdr83	WDR83_MOUSE	MOUSE	Q9DAJ4	0.000141243	12.9509	12.9421	12.9421	14.2355	35339.6	8.27778	9.5	WDR83	FALSE	0.0514107	0.186493	-0.0586651	-0.141015	0.135204	0.276219	-0.25109	-0.109954	0.141137	0.697963	0.171702	0.658135	0.294948	0.314582	0.0504685	0.0723528	0.410761	0.294546	0.999981	0.999922	0.999652	0.41568	0.393073	0.130515	0.146937	0.495301	0.452381	WDR83	0.156168	0.765225	0.181685	0.530254	0.502266	1.29698	1.14054	0.386411
Cpsf1	CPSF1_MOUSE	MOUSE	Q9EPU4	0.000141243	15.8758	15.87	15.87	17.2557	829170	45.7778	53.3889	CPSF1	FALSE	0.0251199	0.028355	0.0411342	0.10226	0.235412	0.133152	0.118274	0.248191	0.129917	0.838104	0.817635	0.738246	0.410632	0.070233	0.287766	0.34312	0.0577236	0.299204	0.999981	0.999922	0.999652	0.529415	0.112309	0.452927	0.473141	0.0958667	0.45705	CPSF1	0.076702	0.0874407	0.131799	0.386547	1.15346	0.540961	0.464554	1.23865
Bop1	BOP1_MOUSE	MOUSE	P97452	0.000141243	16.4956	16.4912	16.4912	17.8501	730487	23.7778	28.7222	BOP1	FALSE	0.0530466	0.0215205	-0.125083	0.370377	0.318933	-0.0514442	0.192248	0.172329	-0.0199181	0.643574	0.850651	0.282982	0.00485505	0.0123823	0.653556	0.107514	0.14575	0.861642	0.999981	0.999922	0.999652	0.0176307	0.0260839	0.776624	0.198819	0.208157	0.915239	BOP1	0.191402	0.0702488	0.548241	2.31381	1.9072	0.184717	0.968536	0.836391
Kansl2	KANL2_MOUSE	MOUSE	Q8BQR4	0.000141243	13.328	13.3076	13.3076	14.377	37549.2	8.44444	8.94444	KANL2	FALSE	0.19105	0.184499	-0.0967059	0.0797599	0.0678936	-0.0118663	-0.207996	-0.213311	-0.00531507	0.19265	0.2075	0.500497	0.577516	0.634906	0.933613	0.158211	0.148526	0.970234	0.999981	0.999922	0.999652	0.679718	0.703141	0.962934	0.266876	0.211443	0.98246	KANL2	0.71523	0.682983	0.300598	0.238436	0.197291	0.029833	0.800763	0.828197
Snrpa1	RU2A_MOUSE	MOUSE	P57784	0.000141243	17.7223	17.7162	17.7162	18.9229	1.14768e+06	15.2222	17.9444	RU2A	FALSE	0.0758427	0.00947137	0.0326696	0.269718	0.147782	-0.121936	0.226544	0.17098	-0.0555645	0.535598	0.937938	0.788493	0.0394329	0.235601	0.324143	0.0775917	0.17331	0.648951	0.999981	0.999922	0.999652	0.0890647	0.309761	0.491463	0.15513	0.240459	0.7673	RU2A	0.271161	0.0278259	0.103202	1.40414	0.627823	0.489263	1.11018	0.761177
U2af2	U2AF2_MOUSE	MOUSE	P26369	0.000141243	18.3402	18.3344	18.3344	19.7585	1.50321e+06	11.8333	16.3889	U2AF2	FALSE	0.0468097	-0.0624375	0.0469228	0.239483	0.16206	-0.0774231	0.239596	0.27142	0.0318241	0.703612	0.612506	0.702933	0.0657637	0.199287	0.530917	0.0656499	0.039905	0.795639	0.999981	0.999922	0.999652	0.131786	0.268984	0.680864	0.136651	0.0703558	0.870052	U2AF2	0.152667	0.212889	0.153086	1.18201	0.70052	0.274973	1.18277	1.39897
Nup155	NU155_MOUSE	MOUSE	Q99P88	0.000141243	16.6607	16.6551	16.6551	18.024	1.49893e+06	45.6667	57.2222	NU155	FALSE	-0.0272122	-0.00475506	0.0175979	0.249925	0.24803	-0.00189511	0.294735	0.270383	-0.0243523	0.823716	0.968924	0.885395	0.0547714	0.0564187	0.987612	0.0266752	0.039603	0.841958	0.999981	0.999922	0.999652	0.114279	0.0933455	0.994152	0.068669	0.0698797	0.901113	NU155	0.0842227	0.0137105	0.0528629	1.26145	1.24858	0.00541379	1.57389	1.40227
Ptpra	PTPRA_MOUSE	MOUSE	P18052	0.000141243	14.9288	14.9235	14.9235	16.0258	170921	18.1667	19.3333	PTPRA	FALSE	-0.0868754	-0.252002	-0.169225	0.252727	0.0748399	-0.177887	0.170377	0.157617	-0.01276	0.470992	0.0486285	0.170187	0.0480628	0.533676	0.15066	0.167474	0.199577	0.914947	0.999981	0.999922	0.999652	0.103375	0.60863	0.288004	0.277087	0.271423	0.951106	PTPRA	0.326987	1.31311	0.769075	1.31819	0.272723	0.822001	0.776054	0.69989
Sin3a	SIN3A_MOUSE	MOUSE	Q60520	0.000141243	15.4886	15.4829	15.4829	16.7854	444234	36.1111	41.7222	SIN3A	FALSE	-0.0495177	0.0166358	-0.0764176	0.215936	0.282656	0.0667202	0.189036	0.189603	0.000566719	0.713521	0.901639	0.572214	0.123472	0.0494979	0.621479	0.173589	0.17238	0.99664	0.999981	0.999922	0.999652	0.214879	0.0837458	0.753118	0.284465	0.239284	0.997323	SIN3A	0.146593	0.0449674	0.242442	0.908433	1.30541	0.206573	0.760479	0.763512
Cstf1	CSTF1_MOUSE	MOUSE	Q99LC2	0.000141243	15.9019	15.8959	15.8959	16.9911	315255	14.4444	19.1667	CSTF1	FALSE	-0.0368467	-0.00511711	-0.0850722	0.183366	0.153392	-0.0299741	0.13514	0.0734366	-0.0617037	0.811234	0.973515	0.582916	0.245047	0.327558	0.845901	0.386679	0.635043	0.689705	0.999981	0.999922	0.999652	0.360977	0.406443	0.907126	0.518347	0.704094	0.797413	CSTF1	0.0908537	0.0116573	0.234394	0.610751	0.484711	0.0726803	0.412649	0.197197
Vps11	VPS11_MOUSE	MOUSE	Q91W86	0.000141243	14.2249	14.2201	14.2201	15.5356	172968	23.8889	24.5	VPS11	FALSE	0.0151504	0.0365351	0.0378945	-0.202323	0.0821713	0.284495	-0.179579	0.0835308	0.26311	0.901969	0.766722	0.758334	0.114952	0.507177	0.0326367	0.158185	0.500282	0.0458888	0.999981	0.999922	0.999652	0.203572	0.583753	0.0955751	0.266876	0.582399	0.118566	VPS11	0.0448082	0.115362	0.12014	0.939483	0.29484	1.48629	0.800834	0.300785
Cdk10	CDK10_MOUSE	MOUSE	Q3UMM4	0.000141243	13.721	13.7138	13.7138	14.6171	41205.3	7.33333	7.33333	CDK10	FALSE	0.103905	-0.0145539	0.102387	0.0468875	0.105311	0.0584239	0.0453695	0.222253	0.176883	0.462296	0.917253	0.468745	0.738275	0.456372	0.677471	0.746423	0.127365	0.21849	0.999981	0.999922	0.999652	0.808521	0.534836	0.793012	0.825495	0.185869	0.369807	CDK10	0.33508	0.0375109	0.329064	0.131782	0.340681	0.169109	0.127015	0.894952
Sympk	SYMPK_MOUSE	MOUSE	Q80X82	0.000141243	15.2318	15.2251	15.2251	16.6664	530414	33.7222	39.1111	SYMPK	FALSE	-0.0957782	-0.0526038	0.155178	-0.0857056	0.0277041	0.11341	0.165251	0.235486	0.0702353	0.463058	0.685025	0.241205	0.510643	0.830507	0.386616	0.213393	0.0837875	0.588927	0.999981	0.999922	0.999652	0.624246	0.867757	0.553147	0.331579	0.130701	0.721359	SYMPK	0.334365	0.164293	0.617613	0.291882	0.080657	0.412721	0.67082	1.07682
Gpnmb	GPNMB_MOUSE	MOUSE	Q99P91	0.000273748	12.9414	12.9967	12.9967	13.6622	13720.1	1.11111	1.11111	GPNMB	TRUE	-0.303003	-0.10142	-0.0096306	-0.297731	-1.38023	-1.0825	-0.00435875	-1.28844	-1.28408	0.405583	0.778473	0.978661	0.413616	0.00141182	0.00794155	0.990341	0.00240333	0.00246495	0.999981	0.999922	0.999652	0.532226	0.00430727	0.034457	0.993858	0.00671263	0.014038	GPNMB	0.39192	0.108757	0.00936788	0.383403	2.85022	2.10009	0.00421527	2.61919
Mrps25	RT25_MOUSE	MOUSE	Q9D125	0.000141243	16.1902	16.1852	16.1852	17.0854	224187	12.7222	15.6667	RT25	FALSE	-0.155971	0.0554598	0.0529316	-0.0525003	0.274995	0.327495	0.156402	0.272467	0.116065	0.187447	0.630509	0.646059	0.648729	0.0277833	0.0109509	0.186299	0.0290312	0.32037	0.999981	0.999922	0.999652	0.739102	0.0516067	0.0435261	0.300163	0.0537319	0.478819	RT25	0.727122	0.200309	0.189728	0.187937	1.55622	1.96055	0.729789	1.53713
Dock11;Dock9	DOC(11|K9)_MOUSE	MOUSE	A2AF47;Q8BIK4	0.000273748	14.7914	14.7873	14.7873	16.0109	66703.3	2.94444	2.94444	DOC(11|K9),0	FALSE	0.0152176	0.040749	0.0088167	0.0898244	0.124813	0.0349881	0.0834235	0.0928802	0.00945673	0.918272	0.783728	0.952588	0.547137	0.405486	0.813633	0.575736	0.533762	0.949151	0.999981	0.999922	0.999652	0.654786	0.485464	0.886915	0.689617	0.613626	0.97099	DOC(11|K9),0	0.0370289	0.105835	0.021095	0.261904	0.392024	0.0895712	0.239776	0.272653
Gpaa1	GPAA1_MOUSE	MOUSE	Q9WTK3	0.000141243	15.8052	15.7994	15.7994	16.9965	210657	8.77778	8.83333	GPAA1	FALSE	0.0769387	0.0582707	0.0536229	0.00604252	0.210218	0.204175	-0.0172733	0.20557	0.222843	0.556285	0.655073	0.680847	0.962927	0.12081	0.131014	0.894324	0.128595	0.101683	0.999981	0.999922	0.999652	0.973811	0.17649	0.25976	0.932657	0.187447	0.212818	GPAA1	0.254703	0.18371	0.16695	0.0164065	0.917897	0.882683	0.048505	0.890775
Lrrc59	LRC59_MOUSE	MOUSE	Q922Q8	0.000141243	19.9361	19.9319	19.9319	21.25	4.31119e+06	14.0556	20.6667	LRC59	FALSE	-0.0962953	-0.0607254	0.0428318	0.181879	0.17005	-0.011829	0.321006	0.273607	-0.0473989	0.451059	0.63263	0.735492	0.164424	0.191854	0.925533	0.0208656	0.0439229	0.708636	0.999981	0.999922	0.999652	0.267917	0.260616	0.958357	0.0564603	0.0761823	0.811577	LRC59	0.345767	0.198851	0.133422	0.784035	0.717029	0.0336081	1.68057	1.35731
Kat7	KAT7_MOUSE	MOUSE	Q5SVQ0	0.000141243	14.7542	14.7472	14.7472	15.7988	137533	16.2222	16.2222	KAT7	FALSE	-0.0554524	0.0284144	-0.0550616	0.202848	0.231749	0.0289012	0.203238	0.148273	-0.0549656	0.695295	0.84063	0.697325	0.164643	0.115793	0.837941	0.163883	0.302488	0.697824	0.999981	0.999922	0.999652	0.2681	0.170544	0.902033	0.272899	0.386111	0.803226	KAT7	0.157831	0.075395	0.156565	0.783456	0.936319	0.0767864	0.785467	0.519292
Tomm70	TOM70_MOUSE	MOUSE	Q9CZW5	0.000141243	17.8227	17.8199	17.8199	18.8162	1.23747e+06	26.7222	39.1111	TOM70	FALSE	-0.00195761	0.0138554	0.0534305	-0.0742031	0.140715	0.214918	-0.018815	0.18029	0.199105	0.988923	0.921734	0.705416	0.600411	0.326264	0.141919	0.893877	0.213098	0.171489	0.999981	0.999922	0.999652	0.700173	0.405317	0.275441	0.932524	0.287202	0.311505	TOM70	0.00483764	0.0353942	0.151555	0.221551	0.486431	0.847961	0.0487221	0.671421
Rab1A;Rab1b	RAB1(A|B)_MOUSE	MOUSE	P62821;Q9D1G1	0.000141243	18.6156	18.6103	18.6103	19.2574	637228	3	4	RAB1(A|B),0	FALSE	-0.0576838	-0.108525	-0.113699	0.135967	0.173907	0.0379401	0.0799518	0.168733	0.0887812	0.696979	0.466678	0.446099	0.364208	0.249891	0.797569	0.590264	0.263645	0.55035	0.999981	0.999922	0.999652	0.485629	0.32523	0.876306	0.700369	0.343846	0.690915	RAB1(A|B),0	0.15678	0.330983	0.350569	0.438651	0.602249	0.0982317	0.228954	0.57898
Wasf2	WASF2_MOUSE	MOUSE	Q8BH43	0.000141243	15.3448	15.3392	15.3392	16.7389	197936	9	9	WASF2	FALSE	0.00832289	-0.0355969	-0.150207	0.147895	0.234026	0.0861317	-0.0106353	0.119416	0.130051	0.955513	0.81159	0.322127	0.329391	0.131455	0.565896	0.943173	0.428406	0.389364	0.999981	0.999922	0.999652	0.451064	0.189347	0.709422	0.964536	0.512204	0.546457	WASF2	0.0197635	0.0906632	0.491973	0.482288	0.881222	0.247263	0.0254087	0.368144
Erc1	RB6I2_MOUSE	MOUSE	Q99MI1	0.000141243	14.283	14.2763	14.2763	15.5816	223760	30	31.8333	RB6I2	FALSE	0.0329903	0.020634	-0.0560232	0.0848626	-0.0245605	-0.109423	-0.00415087	-0.101218	-0.0970668	0.830532	0.893463	0.716672	0.583591	0.873363	0.481165	0.978501	0.514148	0.531315	0.999981	0.999922	0.999652	0.685854	0.902843	0.63702	0.987065	0.595218	0.674951	RB6I2	0.0806434	0.0489233	0.144679	0.233892	0.058805	0.317706	0.00943889	0.288912
Gpatch4	GPTC4_MOUSE	MOUSE	Q3TFK5	0.000141243	14.5553	14.5499	14.5499	16.0092	153558	13.8889	15.8333	GPTC4	FALSE	-0.0284862	-0.0633246	-0.0112229	0.259738	0.221746	-0.037992	0.277001	0.273848	-0.00315364	0.817489	0.609213	0.927501	0.0489608	0.0873602	0.75841	0.0372821	0.0391999	0.979599	0.999981	0.999922	0.999652	0.104878	0.13455	0.85111	0.0892955	0.0692801	0.987377	GPTC4	0.0875181	0.215231	0.0326858	1.31015	1.05869	0.120096	1.4285	1.40671
Pop4	RPP29_MOUSE	MOUSE	Q9CR08	0.000141243	13.6603	13.6578	13.6578	14.953	69878.1	9	13.1111	RPP29	FALSE	0.020425	0.147691	-0.149925	-0.127566	0.0618935	0.18946	-0.297916	-0.235723	0.0621931	0.874587	0.263734	0.256878	0.331828	0.633618	0.157041	0.0333171	0.0835621	0.631988	0.999981	0.999922	0.999652	0.45343	0.702158	0.296385	0.0819502	0.130444	0.75427	RPP29	0.0581972	0.578834	0.590274	0.479087	0.198172	0.803986	1.47733	1.07799
Wdr74	WDR74_MOUSE	MOUSE	Q8VCG3	0.000141243	15.2963	15.2904	15.2904	16.6511	310428	17.6667	23.2222	WDR74	FALSE	0.0120014	0.0555817	-0.164595	0.25315	0.472737	0.219587	0.0765541	0.252561	0.176007	0.894582	0.54187	0.0842518	0.0122858	8.56636e-05	0.0261264	0.403448	0.0124518	0.0666753	0.999981	0.999922	0.945161	0.0361837	0.000449029	0.0812069	0.534533	0.0263761	0.156278	WDR74	0.0483799	0.266105	1.07442	1.9106	4.0672	1.58292	0.394213	1.90477
Rnpc3	RNPC3_MOUSE	MOUSE	Q3UZ01	0.000141243	13.7163	13.7024	13.7024	14.9732	55660.5	6.83333	6.83333	RNPC3	FALSE	0.0657929	0.00983033	-0.00645751	0.368758	0.145196	-0.223563	0.296508	0.128908	-0.1676	0.554296	0.929186	0.953444	0.00400791	0.201749	0.0575928	0.0155599	0.254341	0.144091	0.999981	0.999922	0.999652	0.0152301	0.271731	0.143883	0.0449503	0.333349	0.274787	RNPC3	0.256259	0.0318975	0.0207049	2.39708	0.695188	1.23963	1.80799	0.594584
Atad2	ATAD2_MOUSE	MOUSE	Q8CDM1	0.000141243	15.11	15.105	15.105	16.4226	378203	34.5556	39	ATAD2	FALSE	0.01511	-0.167482	-0.0686947	0.223346	0.138151	-0.0851944	0.139541	0.236938	0.0973975	0.912005	0.231887	0.616808	0.117309	0.320377	0.535813	0.315694	0.0982608	0.479911	0.999981	0.999922	0.999652	0.206535	0.399173	0.685036	0.445939	0.14924	0.628273	ATAD2	0.0400028	0.634723	0.20985	0.930667	0.494339	0.270987	0.500734	1.00762
Tma16	TMA16_MOUSE	MOUSE	Q9CR02	0.000141243	14.4263	14.4204	14.4204	15.5795	76300.1	7.5	7.94444	TMA16	FALSE	-0.0981239	0.0304414	-0.285837	0.293395	0.128302	-0.165093	0.105682	-0.187977	-0.293658	0.403839	0.793496	0.024322	0.0213302	0.278967	0.168873	0.369499	0.120545	0.0212326	0.999981	0.999922	0.582712	0.0557373	0.356191	0.312785	0.500842	0.17762	0.0671309	TMA16	0.393792	0.100455	1.614	1.671	0.554447	0.77244	0.432386	0.918849
Dad1	DAD1_MOUSE	MOUSE	P61804	0.000141243	18.268	18.2624	18.2624	19.4393	810115	4	5.33333	DAD1	FALSE	0.192416	0.0702943	-0.000823454	0.409523	0.281896	-0.127627	0.216284	0.210778	-0.00550574	0.0719881	0.490465	0.993502	0.000900925	0.0124916	0.218749	0.0459505	0.0510404	0.956579	0.999981	0.999922	0.999652	0.00496615	0.0262761	0.374443	0.104	0.0864724	0.975057	DAD1	1.14274	0.309392	0.00283109	3.04531	1.90338	0.660053	1.33771	1.29209
Cyth1	CYH1_MOUSE	MOUSE	Q9QX11	0.000409165	12.331	12.3258	12.3258	13.6032	16011.1	4.33333	4.33333	CYH1	FALSE	-0.0431694	-0.22079	-0.212893	-0.0342834	-0.00455691	0.0297265	-0.204007	0.00334031	0.207347	0.756633	0.127203	0.140327	0.805479	0.973861	0.830872	0.156448	0.980838	0.150215	0.999981	0.999922	0.999652	0.861019	0.981997	0.898685	0.264492	0.985081	0.283226	CYH1	0.121115	0.895504	0.852858	0.0939456	0.011503	0.0804661	0.805629	0.00840275
Tfip11	TFP11_MOUSE	MOUSE	Q9ERA6	0.000141243	15.2334	15.2282	15.2282	16.314	434998	33.1111	40	TFP11	FALSE	0.0166526	0.0642505	-0.0589938	-0.311069	-0.124146	0.186922	-0.386715	-0.247391	0.139324	0.869339	0.528248	0.562121	0.00689838	0.231256	0.0798087	0.0014466	0.0251143	0.181754	0.999981	0.999922	0.999652	0.0231832	0.304872	0.181995	0.00726119	0.0476552	0.324366	TFP11	0.060811	0.277162	0.25017	2.16125	0.635908	1.09795	2.83965	1.60008
Ap1g1	AP1G1_MOUSE	MOUSE	P22892	0.000141243	16.1002	16.0949	16.0949	17.5059	514935	22.2222	24.8889	AP1G1	FALSE	0.00388206	0.0410285	0.170168	0.0673088	0.144612	0.0773035	0.233595	0.273752	0.0401571	0.976221	0.753139	0.203767	0.606904	0.276548	0.555154	0.0880703	0.0493546	0.7582	0.999981	0.999922	0.999652	0.706053	0.353529	0.699958	0.170364	0.0839248	0.845674	AP1G1	0.010452	0.123125	0.690867	0.21688	0.558229	0.255586	1.05517	1.30667
Ppie	PPIE_MOUSE	MOUSE	Q9QZH3	0.000141243	15.9165	15.9112	15.9112	16.5071	129089	9.33333	10.3333	PPIE	FALSE	-0.00467585	0.0463014	-0.103654	0.359197	0.35292	-0.0062767	0.260219	0.202965	-0.0572539	0.963859	0.654746	0.323213	0.00294778	0.00334794	0.9515	0.0215105	0.0638481	0.580968	0.999981	0.999922	0.999652	0.0120935	0.00870425	0.974417	0.0578835	0.10424	0.71522	PPIE	0.0159866	0.183927	0.490512	2.53051	2.47522	0.0215912	1.66735	1.19485
Rpl27a	RL27A_MOUSE	MOUSE	P14115	0.000141243	20.4303	20.4248	20.4248	21.109	2.70376e+06	8.5	9.88889	RL27A	FALSE	-0.223403	-0.0290907	-0.214913	-0.213464	-0.126301	0.0871623	-0.204974	-0.312124	-0.10715	0.0600753	0.794848	0.0693176	0.071019	0.268402	0.440066	0.0817578	0.0123582	0.344999	0.999981	0.999922	0.877388	0.140261	0.345168	0.601614	0.161215	0.0262522	0.503055	RL27A	1.2213	0.0997158	1.15916	1.14863	0.571214	0.356482	1.08747	1.90804
Kat2a	KAT2A_MOUSE	MOUSE	Q9JHD2	0.000141243	12.896	12.8892	12.8892	14.318	45551.6	8.94444	8.94444	KAT2A	FALSE	0.0724929	0.00350854	-0.0619069	0.0566045	-0.188585	-0.24519	-0.0777954	-0.254001	-0.176205	0.601593	0.979747	0.655289	0.682969	0.185476	0.0912537	0.575541	0.0812067	0.214348	0.999981	0.999922	0.999652	0.765467	0.253842	0.200108	0.689531	0.127312	0.365338	KAT2A	0.220698	0.00888627	0.183567	0.165599	0.731712	1.03975	0.239924	1.09041
Tmem30b	CC50B_MOUSE	MOUSE	Q8BHG3	0.000409165	13.6539	13.6298	13.6298	14.5425	24310.3	0.944444	0.944444	CC50B	TRUE	-0.0655902	0.340451	-0.179569	1.72864	2.22897	0.500332	1.61466	1.70895	0.0942906	0.762878	0.131509	0.41343	7.07893e-07	2.64384e-08	0.0331944	1.63644e-06	8.16052e-07	0.665009	0.999981	0.999922	0.999652	2.85734e-05	9.71821e-07	0.0967553	5.15595e-05	1.18313e-05	0.77976	CC50B	0.117545	0.881046	0.383599	6.15003	7.57776	1.47894	5.7861	6.08828
Ice2	ICE2_MOUSE	MOUSE	Q3UZ18	0.000141243	12.0446	12.0377	12.0377	13.4207	20669.2	7.5	7.5	ICE2	FALSE	-0.0457274	-0.180445	-0.160479	-0.0993918	-0.177645	-0.0782527	-0.214144	-0.157679	0.0564649	0.742745	0.20675	0.25887	0.478559	0.213514	0.575675	0.138156	0.266924	0.685549	0.999981	0.999922	0.999652	0.594061	0.285087	0.716954	0.240605	0.347398	0.794353	ICE2	0.12916	0.684554	0.586919	0.320065	0.670573	0.239823	0.859631	0.573612
Sart1	SNUT1_MOUSE	MOUSE	Q9Z315	0.000141243	16.3986	16.3931	16.3931	17.5937	857649	42.3889	52.2222	SNUT1	FALSE	-0.0270621	-0.064055	-0.127425	0.12337	0.226119	0.102749	0.0230073	0.162749	0.139742	0.838352	0.6303	0.343826	0.358949	0.103237	0.442873	0.862282	0.230963	0.300662	0.999981	0.999922	0.999652	0.480545	0.154865	0.603913	0.909858	0.306934	0.458819	SNUT1	0.0765734	0.200453	0.463661	0.444967	0.986163	0.353721	0.0643506	0.636458
Gen1	GEN_MOUSE	MOUSE	Q8BMI4	0.000520427	12.3074	12.2967	12.2967	13.439	12133.8	3.94444	3.94444	GEN	FALSE	0.0759587	-0.0651466	0.0998176	0.10131	-0.224191	-0.325501	0.125168	-0.059227	-0.184395	0.571613	0.627072	0.459019	0.452459	0.108345	0.0255002	0.355653	0.658481	0.180617	0.999981	0.999922	0.999652	0.570064	0.16142	0.0799987	0.485758	0.724528	0.323125	GEN	0.242898	0.202683	0.338169	0.344421	0.965193	1.59346	0.448973	0.181457
Cpsf4	CPSF4_MOUSE	MOUSE	Q8BQZ5	0.000141243	15.239	15.2319	15.2319	16.3711	146073	10.3889	12.8889	CPSF4	FALSE	-0.0509834	-0.0713796	-0.0296511	0.309374	0.237421	-0.0719526	0.330706	0.27915	-0.0515565	0.627319	0.49831	0.777093	0.00878608	0.0355701	0.494922	0.00574521	0.0159442	0.623486	0.999981	0.999922	0.999652	0.0280661	0.0633764	0.649441	0.0211319	0.0325442	0.747593	CPSF4	0.202511	0.3025	0.109527	2.0562	1.44892	0.305463	2.24069	1.7974
Yeats2	YETS2_MOUSE	MOUSE	Q3TUF7	0.000141243	13.7678	13.7594	13.7594	15.1318	101124	20.2222	22.4444	YETS2	FALSE	-0.219795	-0.139769	-0.144744	-0.250824	-0.244777	0.00604737	-0.175774	-0.249752	-0.0739785	0.0597255	0.214949	0.199887	0.0345417	0.0384959	0.95607	0.124219	0.0352137	0.503633	0.999981	0.999922	0.999652	0.080423	0.0677488	0.977203	0.222093	0.063295	0.650541	YETS2	1.22384	0.667665	0.699215	1.46166	1.41459	0.0195101	0.905811	1.45329
Ogg1	OGG1_MOUSE	MOUSE	O08760	0.000141243	12.8389	12.8327	12.8327	14.2186	37175	6.72222	7.72222	OGG1	FALSE	-0.151831	-0.019582	0.0208972	-0.229474	-0.0745334	0.154941	-0.056746	-0.0340541	0.0226919	0.304574	0.892785	0.885637	0.128911	0.60943	0.295125	0.696767	0.814795	0.875899	0.999981	0.999922	0.999652	0.221269	0.679394	0.460602	0.786162	0.856655	0.924226	OGG1	0.516307	0.0492531	0.0527443	0.889708	0.215076	0.529994	0.156913	0.0889516
Ybx1;Ybx2;Ybx3	YBOX(1|2|3)_MOUSE	MOUSE	P62960;Q9JKB3;Q9Z2C8	0.000141243	17.3966	17.391	17.391	18.6043	588570	4	7	YBOX(1|2|3),0,0	FALSE	-0.14338	-0.082556	-0.215396	-0.081605	-0.23447	-0.152865	-0.153621	-0.36731	-0.213689	0.174458	0.424655	0.048991	0.429897	0.0340397	0.149314	0.147448	0.00234172	0.0505908	0.999981	0.999922	0.758149	0.548183	0.0610721	0.286117	0.253207	0.0065814	0.127555	YBOX(1|2|3),0,0	0.758309	0.371964	1.30988	0.366636	1.46801	0.825899	0.831362	2.63047
Raver1	RAVR1_MOUSE	MOUSE	Q9CW46	0.000141243	16.6191	16.6133	16.6133	17.7857	674993	23.9444	28.0556	RAVR1	FALSE	-0.159103	-0.0970833	0.00237283	-0.0725245	0.0511665	0.123691	0.0889508	0.150623	0.0616718	0.251523	0.478011	0.986045	0.594709	0.706729	0.368522	0.515074	0.276595	0.65054	0.999981	0.999922	0.999652	0.695097	0.766498	0.536434	0.638213	0.357858	0.76872	RAVR1	0.599422	0.320562	0.00610317	0.225695	0.150747	0.433537	0.288131	0.558155
Polr2j	RPB11_MOUSE	MOUSE	O08740	0.000141243	13.9135	13.9065	13.9065	14.9843	40687.1	4.61111	5.38889	RPB11	FALSE	-0.368778	-0.208589	-0.124822	-0.232107	-0.0623294	0.169777	0.0118499	0.0214378	0.00958783	0.00325088	0.0668565	0.25557	0.0439893	0.563841	0.128668	0.91215	0.841871	0.928865	0.284745	0.999922	0.999652	0.0965911	0.637414	0.25608	0.942827	0.879317	0.959086	RPB11	2.488	1.17486	0.59249	1.35665	0.248844	0.890528	0.0399339	0.0747542
Dst;Macf1	(DYST|MACF1)_MOUSE	MOUSE	Q91ZU6;Q9QXZ0	0.000435856	13.3477	13.341	13.341	14.1196	18213.1	1.94444	1.94444	(DYST|MACF1),0	FALSE	0.0537816	-0.071912	0.16516	0.054813	0.0272927	-0.0275203	0.166191	0.264364	0.0981733	0.743693	0.627258	0.273245	0.710791	0.853248	0.85204	0.320156	0.0892688	0.552401	0.999981	0.999922	0.999652	0.788478	0.886759	0.911458	0.450027	0.137695	0.692398	(DYST|MACF1),0	0.128607	0.202553	0.563448	0.148258	0.0689246	0.06954	0.494638	1.0493
Glrx2	GLRX2_MOUSE	MOUSE	Q923X4	0.000141243	13.4815	13.4762	13.4762	14.865	47785.3	5.27778	7.22222	GLRX2	FALSE	0.145677	-0.0328478	0.218424	-0.170852	-0.108554	0.062298	-0.0981051	0.142717	0.240823	0.304635	0.813853	0.131798	0.231639	0.440702	0.655976	0.485132	0.314223	0.0992162	0.999981	0.999922	0.999652	0.346548	0.51974	0.777917	0.611935	0.398651	0.208492	GLRX2	0.51622	0.0894542	0.880093	0.635188	0.355855	0.183112	0.31414	0.502761
Zfyve21	ZFY21_MOUSE	MOUSE	Q8VCM3	0.00105116	13.3906	13.3855	13.3855	13.8913	15581.7	2.27778	2.27778	ZFY21	FALSE	-0.0752864	-0.036294	-0.0927445	0.116331	0.12705	0.0107186	0.0988734	0.0705995	-0.0282738	0.685224	0.844661	0.617985	0.53285	0.496474	0.948548	0.59542	0.703744	0.888636	0.999981	0.999922	0.999652	0.643136	0.573317	0.973134	0.704811	0.765156	0.934065	ZFY21	0.164168	0.0733178	0.209022	0.273395	0.304104	0.0229406	0.225176	0.152585
Ints11	INT11_MOUSE	MOUSE	Q9CWS4	0.000141243	16.8011	16.7974	16.7974	17.4914	269286	13.5556	14.0556	INT11	FALSE	0.0177792	0.0329831	0.144999	0.037152	0.0265312	-0.0106208	0.164372	0.138547	-0.0258247	0.904535	0.824031	0.335557	0.802268	0.858001	0.942875	0.27709	0.356856	0.86174	0.999981	0.999922	0.999652	0.858635	0.890958	0.969324	0.403832	0.442484	0.915239	INT11	0.0435746	0.0840566	0.474233	0.0956805	0.0665123	0.0255459	0.557379	0.447506
Slc25a28	MFRN2_MOUSE	MOUSE	Q8R0Z5	0.000141243	12.7347	12.702	12.702	13.8196	21221.3	4.88889	4.88889	MFRN2	FALSE	0.0902898	0.0043787	-0.0274017	0.10387	-0.00115207	-0.105022	-0.0138219	-0.0329325	-0.0191105	0.563899	0.977547	0.860268	0.507556	0.994092	0.50293	0.929218	0.832486	0.902263	0.999981	0.999922	0.999652	0.6216	0.996253	0.657487	0.95562	0.871072	0.94315	MFRN2	0.248798	0.00986222	0.0653663	0.294516	0.00257354	0.298493	0.0318826	0.0796231
Actr3;Actr3b	ARP3(.|B)_MOUSE	MOUSE	Q99JY9;Q641P0	0.000141243	15.0114	14.9995	14.9995	16.0532	79366.9	3.11111	4.11111	ARP3(.|B),0	FALSE	-0.16922	-0.329423	-0.237451	0.123134	0.0900074	-0.0331268	0.0549037	0.181979	0.127076	0.138317	0.00811142	0.0441278	0.272568	0.418176	0.763525	0.618978	0.11295	0.258129	0.999981	0.481897	0.725323	0.391638	0.49807	0.854551	0.724526	0.168282	0.413867	ARP3(.|B),0	0.859124	2.0909	1.35529	0.564525	0.378641	0.117177	0.208325	0.947114
Nfyc	NFYC_MOUSE	MOUSE	P70353	0.000141243	14.6725	14.6669	14.6669	16.0099	80659.7	5	5	NFYC	FALSE	0.0439151	0.117322	0.216162	0.0866064	-0.107115	-0.193721	0.258854	-0.00827411	-0.267128	0.726596	0.356238	0.0997874	0.493034	0.398504	0.136794	0.0529558	0.947368	0.0466346	0.999981	0.999922	0.999652	0.608237	0.478872	0.26763	0.116076	0.960729	0.119921	NFYC	0.138707	0.44826	1.00092	0.307123	0.399567	0.863933	1.27609	0.0234811
Rps16	RS16_MOUSE	MOUSE	P14131	0.000141243	19.9447	19.9404	19.9404	21.1448	4.04528e+06	10.2778	13.5	RS16	FALSE	-0.115034	-0.0582667	-0.233478	-0.169224	-0.221461	-0.0522372	-0.287668	-0.396672	-0.109004	0.251264	0.55462	0.028502	0.0995086	0.0363404	0.595887	0.00922424	0.000907631	0.275901	0.999981	0.999922	0.619048	0.182027	0.0644604	0.733368	0.030283	0.00304595	0.432947	RS16	0.59987	0.256004	1.54513	1.00214	1.43961	0.224836	2.03507	3.04209
Ganab	GANAB_MOUSE	MOUSE	Q8BHN3	0.000141243	18.4602	18.4546	18.4546	19.8253	3.55898e+06	39	52.3889	GANAB	FALSE	0.125743	0.112353	0.0330445	-0.0557315	0.0250348	0.0807664	-0.14843	-0.0542733	0.0941564	0.4308	0.480553	0.834382	0.724724	0.874098	0.610636	0.354347	0.731617	0.553417	0.999981	0.999922	0.999652	0.798372	0.903283	0.743888	0.484575	0.788899	0.692779	GANAB	0.365724	0.318259	0.0786351	0.139828	0.0584398	0.214218	0.450571	0.135716
Ttf2	TTF2_MOUSE	MOUSE	Q5NC05	0.000141243	17.4779	17.4752	17.4752	17.6095	287582	24.3333	25.3333	TTF2	FALSE	-0.301699	-0.134889	-0.0873251	-0.269113	-0.240475	0.028638	-0.0547388	-0.192911	-0.138172	0.0137713	0.23186	0.432508	0.0251375	0.0420746	0.794995	0.620502	0.0949436	0.221229	0.561035	0.999922	0.999652	0.0632519	0.0730199	0.874585	0.725728	0.145006	0.373434	TTF2	1.86103	0.634774	0.364006	1.59968	1.37598	0.0996356	0.207257	1.02253
Pdcd7	PDCD7_MOUSE	MOUSE	Q9WTY1	0.000835422	12.2422	12.233	12.233	13.2538	10639.7	2.94444	2.94444	PDCD7	FALSE	0.132063	-0.163723	0.054466	0.00972212	-0.0239818	-0.033704	-0.0678753	0.194207	0.262082	0.350854	0.251084	0.696889	0.94443	0.863542	0.809227	0.627865	0.177146	0.0752392	0.999981	0.999922	0.999652	0.960327	0.895226	0.884123	0.731973	0.24489	0.17051	PDCD7	0.454874	0.600182	0.156836	0.0248304	0.0637167	0.0919298	0.202134	0.751667
Exosc10	EXOSX_MOUSE	MOUSE	P56960	0.000141243	15.2828	15.277	15.277	16.7552	662643	45.3333	51.5	EXOSX	FALSE	-0.0208112	0.0118559	-0.149902	-0.1626	-0.191653	-0.0290533	-0.29169	-0.353411	-0.0617204	0.856506	0.917922	0.204896	0.171069	0.110792	0.800807	0.020907	0.00692465	0.593362	0.999981	0.999922	0.999652	0.276099	0.164413	0.87887	0.0565199	0.0161097	0.72457	EXOSX	0.0672693	0.0371942	0.688467	0.76683	0.955491	0.0964723	1.67971	2.1596
Glb1	BGAL_MOUSE	MOUSE	P23780	0.000141243	15.5269	15.521	15.521	16.7623	275489	13.8889	15.6667	BGAL	FALSE	0.00469195	-0.00482537	0.253595	-0.329686	-0.245926	0.0837597	-0.0807823	0.0124948	0.093277	0.970576	0.96974	0.0606997	0.0186594	0.0680033	0.513299	0.528179	0.921763	0.467389	0.999981	0.999922	0.828093	0.0504748	0.109332	0.667655	0.650403	0.941981	0.617706	BGAL	0.0129704	0.0133447	1.21681	1.7291	1.16747	0.289629	0.277219	0.0353809
Ncbp2	NCBP2_MOUSE	MOUSE	Q9CQ49	0.000141243	16.0503	16.0461	16.0461	16.6188	123929	7.11111	8.77778	NCBP2	FALSE	-0.0544875	0.0343201	-0.0674823	-0.264018	-0.266221	-0.00220285	-0.277013	-0.368024	-0.0910105	0.619795	0.754057	0.539805	0.0267121	0.0256553	0.98393	0.0210283	0.00375613	0.41072	0.999981	0.999922	0.999652	0.0659818	0.0482531	0.992515	0.0567777	0.00969069	0.567797	NCBP2	0.207752	0.122596	0.267763	1.57329	1.59082	0.0070359	1.6772	2.42526
Mob4	PHOCN_MOUSE	MOUSE	Q6PEB6	0.000141243	15.6826	15.6785	15.6785	16.6229	147956	7.44444	7.94444	PHOCN	FALSE	0.0124178	-0.0424625	0.0315734	-0.269095	-0.253338	0.0157569	-0.24994	-0.179302	0.0706372	0.922073	0.738437	0.803745	0.0476513	0.0604299	0.901224	0.063568	0.171315	0.579822	0.999981	0.999922	0.999652	0.102676	0.0990652	0.941472	0.133131	0.23803	0.714298	PHOCN	0.0352346	0.131687	0.0948816	1.32192	1.21875	0.045167	1.19676	0.766206
Bysl	BYST_MOUSE	MOUSE	O54825	0.000141243	16.2426	16.2373	16.2373	17.6205	552831	19.1667	21.8889	BYST	FALSE	0.041239	0.061052	0.114162	0.251148	0.260515	0.00936747	0.324071	0.313625	-0.0104455	0.714739	0.58944	0.318755	0.0384062	0.0325963	0.93369	0.0103534	0.0125398	0.926082	0.999981	0.999922	0.999652	0.0871953	0.0589534	0.962934	0.0329885	0.0265305	0.957472	BYST	0.145853	0.229561	0.496543	1.4156	1.48683	0.0297971	1.98492	1.90171
Ep400	EP400_MOUSE	MOUSE	Q8CHI8	0.000141243	14.0621	14.0554	14.0554	15.5127	285430	47.5	51.3889	EP400	FALSE	-0.126427	-0.0888738	-0.0878669	0.2909	0.167091	-0.123809	0.32946	0.168098	-0.161363	0.283889	0.446824	0.451891	0.0218204	0.162484	0.2936	0.0110329	0.160127	0.176445	0.999981	0.999922	0.999652	0.056764	0.226227	0.459222	0.0345874	0.225345	0.318	EP400	0.546852	0.349864	0.344967	1.66114	0.78919	0.532244	1.95731	0.795536
Hspa5	BIP_MOUSE	MOUSE	P20029	0.000141243	20.6362	20.6318	20.6318	21.9411	1.19632e+07	55.8333	86.3333	BIP	FALSE	0.0585389	0.148035	0.0199734	0.158733	-0.0811726	-0.239906	0.120168	-0.209234	-0.329402	0.638324	0.243746	0.872163	0.212855	0.515983	0.0679747	0.340289	0.106872	0.0164084	0.999981	0.999922	0.999652	0.325805	0.592022	0.162364	0.470124	0.160318	0.0554909	BIP	0.194959	0.613062	0.0594025	0.671916	0.287365	1.16765	0.468153	0.971135
Syf2	SYF2_MOUSE	MOUSE	Q9D198	0.000141243	14.724	14.7157	14.7157	15.8658	101128	10.3333	11.3333	SYF2	FALSE	-0.0925961	-0.136417	-0.136852	0.332753	0.20987	-0.122883	0.288497	0.209434	-0.0790625	0.383392	0.20563	0.204262	0.00560979	0.0598131	0.251869	0.013468	0.0602859	0.455157	0.999981	0.999922	0.999652	0.0197651	0.0980907	0.412283	0.0400427	0.0993709	0.608102	SYF2	0.416357	0.686914	0.689812	2.25105	1.2232	0.598825	1.8707	1.21978
Mettl17	MET17_MOUSE	MOUSE	Q3U2U7	0.000273748	12.6262	12.6204	12.6204	13.4344	11977.7	2.66667	2.66667	MET17	FALSE	0.0217261	-0.017865	0.10688	0.156959	0.153921	-0.00303732	0.242113	0.278667	0.0365538	0.887166	0.907106	0.442163	0.26523	0.323918	0.984168	0.130715	0.0591517	0.81145	0.999981	0.999922	0.999652	0.384119	0.403068	0.992553	0.230395	0.0978303	0.88022	MET17	0.0519949	0.0423418	0.354418	0.576377	0.489565	0.00693087	0.883674	1.22803
Trip12	TRIPC_MOUSE	MOUSE	G5E870	0.000141243	15.3083	15.3018	15.3018	16.6924	718756	57.6111	65.5	TRIPC	FALSE	-0.132631	-0.137512	-0.107175	0.112629	0.0946903	-0.0179384	0.138085	0.125027	-0.0130576	0.367264	0.350387	0.464149	0.442156	0.51696	0.901619	0.348443	0.394655	0.928293	0.999981	0.999922	0.999652	0.56013	0.592736	0.94161	0.478426	0.479576	0.958947	TRIPC	0.435022	0.455453	0.333342	0.354424	0.286543	0.0449768	0.457868	0.403782
Pop5	POP5_MOUSE	MOUSE	Q9DB28	0.000273748	13.7971	13.7915	13.7915	14.7598	28042	3	3	POP5	FALSE	0.0377548	0.218887	-0.101534	-0.103763	-0.0796281	0.0241346	-0.243052	-0.400049	-0.156998	0.759112	0.0901763	0.414136	0.404197	0.520076	0.844447	0.062616	0.00473517	0.213595	0.999981	0.999922	0.999652	0.523104	0.595548	0.906213	0.13165	0.0117432	0.364339	POP5	0.119694	1.04491	0.382857	0.393406	0.283933	0.0734277	1.20331	2.32466
Tm9sf3	TM9S3_MOUSE	MOUSE	Q9ET30	0.000141243	17.9515	17.9454	17.9454	19.0018	914928	17.8333	23.7222	TM9S3	FALSE	0.0267481	0.0491018	0.0237701	0.146918	0.306872	0.159954	0.14394	0.281541	0.1376	0.834186	0.701272	0.852399	0.260188	0.0272911	0.222036	0.26957	0.0404075	0.29039	0.999981	0.999922	0.999652	0.378318	0.050871	0.3778	0.395704	0.0710273	0.448179	TM9S3	0.0787369	0.154114	0.069357	0.584713	1.56398	0.653576	0.569328	1.39354
Rpl26	RL26_MOUSE	MOUSE	P61255	0.000141243	20.2838	20.2781	20.2781	21.0223	3.17779e+06	14.8889	16.7778	RL26	FALSE	-0.203711	0.0306105	-0.246964	-0.212212	-0.110857	0.101355	-0.255464	-0.388431	-0.132967	0.0593451	0.763488	0.0258036	0.0505759	0.28452	0.32632	0.0218021	0.00143947	0.202957	0.999981	0.999922	0.594773	0.107367	0.361752	0.494163	0.0584883	0.00443485	0.351255	RL26	1.22662	0.117198	1.58832	1.29606	0.545888	0.486356	1.6615	2.8418
Ints4	INT4_MOUSE	MOUSE	Q8CIM8	0.000141243	14.7711	14.7649	14.7649	16.0698	342680	34.8889	41.6111	INT4	FALSE	0.0535479	0.0702773	0.132327	0.104973	0.19996	0.0949873	0.183751	0.262009	0.0782579	0.683852	0.593789	0.321056	0.428355	0.141753	0.47273	0.174583	0.0601911	0.553023	0.999981	0.999922	0.999652	0.547093	0.201332	0.629564	0.285666	0.0993056	0.692506	INT4	0.165038	0.226368	0.493419	0.368196	0.848467	0.325387	0.757998	1.22047
Chtop	CHTOP_MOUSE	MOUSE	Q9CY57	0.000141243	16.8221	16.8165	16.8165	17.8909	322339	6.33333	9.22222	CHTOP	FALSE	0.0668207	0.10468	0.00346151	0.295453	0.367678	0.072225	0.232094	0.26646	0.0343661	0.534298	0.334782	0.974149	0.0130668	0.00319722	0.502229	0.0430272	0.022726	0.748085	0.999981	0.999922	0.999652	0.037986	0.00837883	0.656865	0.098581	0.0437199	0.838635	CHTOP	0.272216	0.475238	0.0113747	1.88383	2.49523	0.299098	1.36626	1.64348
Ufsp2	UFSP2_MOUSE	MOUSE	Q99K23	0.000141243	14.4129	14.4092	14.4092	15.6115	161959	15.9444	19.5	UFSP2	FALSE	0.0886355	0.0570541	0.0676907	-0.122	-0.0592283	0.0627715	-0.142945	-0.0485917	0.094353	0.558154	0.705264	0.653941	0.422619	0.694641	0.677472	0.349371	0.747194	0.533364	0.999981	0.999922	0.999652	0.541345	0.755821	0.793012	0.47927	0.802437	0.676474	UFSP2	0.253246	0.151649	0.184462	0.374051	0.15824	0.169108	0.456714	0.126566
Nop16	NOP16_MOUSE	MOUSE	Q9CPT5	0.000141243	16.5014	16.4982	16.4982	17.7238	392631	10.6111	13.8333	NOP16	FALSE	-0.085338	0.0698834	-0.143557	0.306104	0.360159	0.0540553	0.247885	0.146719	-0.101166	0.476897	0.559134	0.238582	0.0193684	0.00759564	0.650637	0.0510857	0.228872	0.400716	0.999981	0.999922	0.999652	0.0519913	0.0173031	0.775048	0.112852	0.30485	0.557653	NOP16	0.321575	0.252484	0.622363	1.71291	2.11944	0.186661	1.2917	0.640407
Ints2	INT2_MOUSE	MOUSE	Q80UK8	0.000141243	15.1038	15.0959	15.0959	16.0252	133986	17.3333	17.5	INT2	FALSE	0.128334	-0.0956559	0.226969	0.0527406	0.042676	-0.0100646	0.151376	0.365301	0.213925	0.328366	0.463096	0.0941172	0.683901	0.741574	0.937901	0.251867	0.0114984	0.112779	0.999981	0.999922	0.983739	0.766316	0.795231	0.965371	0.375955	0.0247334	0.229409	INT2	0.483641	0.334329	1.02633	0.165007	0.129845	0.027843	0.598829	1.93936
Bet1	BET1_MOUSE	MOUSE	O35623	0.000273748	13.608	13.6019	13.6019	14.3709	21406.4	1.61111	2.61111	BET1	FALSE	0.323784	0.0585935	-0.126724	0.0556971	-0.122918	-0.178615	-0.394811	-0.308235	0.0865755	0.21937	0.755229	0.614894	0.785788	0.552269	0.393881	0.193635	0.216205	0.71716	0.999981	0.999922	0.999652	0.845958	0.62619	0.559339	0.30916	0.291031	0.818024	BET1	0.658823	0.121922	0.211199	0.104695	0.25785	0.404635	0.713015	0.665135
Timm13	TIM13_MOUSE	MOUSE	P62075	0.000141243	18.4374	18.4319	18.4319	19.3523	787457	6.55556	7.5	TIM13	FALSE	0.158698	-0.0687601	0.221303	0.0201249	-0.0517573	-0.0718822	0.0827292	0.238306	0.155576	0.235123	0.599909	0.105033	0.877468	0.692381	0.583616	0.528836	0.0829359	0.244034	0.999981	0.999922	0.999652	0.915296	0.753643	0.723142	0.65112	0.129674	0.397935	TIM13	0.628704	0.221914	0.978674	0.0567688	0.159655	0.233873	0.276679	1.08126
Stag1	STAG1_MOUSE	MOUSE	Q9D3E6	0.000141243	14.934	14.9285	14.9285	16.3812	274995	24.1667	25.3333	STAG1	FALSE	0.0493414	0.036791	0.0218075	-0.0641495	0.00888209	0.0730316	-0.0916834	-0.00610143	0.085582	0.769217	0.826718	0.896703	0.703153	0.957819	0.664641	0.586966	0.971017	0.611866	0.999981	0.999922	0.999652	0.782824	0.96898	0.784627	0.697874	0.978952	0.738404	STAG1	0.113951	0.0826425	0.0473511	0.15295	0.0187165	0.177413	0.231387	0.0127733
Zmym4	ZMYM4_MOUSE	MOUSE	A2A791	0.000141243	14.2477	14.2419	14.2419	15.4713	195219	33.0556	37.6667	ZMYM4	FALSE	0.0163845	0.00569325	-0.0551337	0.279658	0.0441985	-0.235459	0.20814	-0.0166285	-0.224768	0.897826	0.964402	0.666579	0.0414218	0.729506	0.0800243	0.117753	0.896314	0.0932803	0.999981	0.999922	0.999652	0.0924838	0.785753	0.182392	0.21332	0.922107	0.199424	ZMYM4	0.0468076	0.0157417	0.176148	1.38277	0.136971	1.09678	0.929027	0.0475397
Cers5	CERS5_MOUSE	MOUSE	Q9D6K9	0.000141243	15.0603	15.0529	15.0529	16.2011	136326	9.72222	12.6667	CERS5	FALSE	-0.0963876	-0.0951114	-0.124886	0.105692	0.0172607	-0.088431	0.0771932	-0.0125139	-0.0897071	0.51692	0.522408	0.403308	0.477924	0.906966	0.551664	0.60281	0.932471	0.546008	0.999981	0.999922	0.999652	0.593493	0.930232	0.69686	0.710922	0.949932	0.687138	CERS5	0.286576	0.28199	0.394364	0.320641	0.042409	0.258325	0.219819	0.0303647
Rprd2	RPRD2_MOUSE	MOUSE	Q6NXI6	0.000141243	14.5486	14.5448	14.5448	15.8846	218681	28.6667	30.2222	RPRD2	FALSE	-0.064938	-0.00349672	-0.0380125	-0.331032	-0.230623	0.100409	-0.304107	-0.265139	0.0389677	0.578385	0.976001	0.744093	0.0110346	0.0618092	0.393565	0.0177541	0.0348033	0.737919	0.999981	0.999922	0.999652	0.0332938	0.100967	0.559072	0.0499544	0.0626859	0.831662	RPRD2	0.237783	0.0105497	0.128373	1.95724	1.20895	0.404983	1.7507	1.45838
Ssr4	SSRD_MOUSE	MOUSE	Q62186	0.000141243	17.8609	17.8553	17.8553	19.1566	755799	5	7	SSRD	FALSE	0.141735	0.04215	-0.0477458	-0.00724693	-0.239286	-0.232039	-0.196728	-0.329182	-0.132454	0.226785	0.713085	0.677216	0.949477	0.050278	0.0567632	0.100596	0.0103611	0.257214	0.999981	0.999922	0.999652	0.963893	0.0848363	0.142298	0.188757	0.0226713	0.412928	SSRD	0.644386	0.146859	0.169273	0.0225155	1.29862	1.24593	0.99742	1.98459
Kin	KIN17_MOUSE	MOUSE	Q8K339	0.000141243	13.9817	13.9742	13.9742	15.337	95348.9	12.2222	13	KIN17	FALSE	0.0120691	-0.0652867	0.0322964	-0.013038	0.0227053	0.0357433	0.00718928	0.120288	0.113099	0.938719	0.678358	0.837102	0.933811	0.885029	0.820028	0.96347	0.447957	0.475057	0.999981	0.999922	0.999652	0.953505	0.912265	0.891698	0.978301	0.530941	0.624327	KIN17	0.0274646	0.168541	0.0772218	0.0297412	0.0530423	0.0861713	0.0161616	0.348764
Cdc5l	CDC5L_MOUSE	MOUSE	Q6A068	0.000141243	17.3077	17.3045	17.3045	18.2329	1.26571e+06	49.8333	56.5	CDC5L	FALSE	-0.0555651	-0.0328948	-0.0817774	0.22488	0.344636	0.119756	0.198668	0.295753	0.0970858	0.641905	0.782577	0.495542	0.0738758	0.0100114	0.322532	0.110266	0.0231976	0.419939	0.999981	0.999922	0.999652	0.144663	0.0217886	0.489781	0.202138	0.0444515	0.576257	CDC5L	0.19253	0.106473	0.304919	1.1315	1.9995	0.491428	0.95756	1.63456
Taf3	TAF3_MOUSE	MOUSE	Q5HZG4	0.000141243	14.5265	14.5172	14.5172	15.1646	41857.9	4.55556	4.55556	TAF3	FALSE	0.0484754	-0.132555	-0.0538175	-0.0559173	-0.0530995	0.00281783	-0.15821	0.0256381	0.183848	0.750618	0.389975	0.724306	0.714059	0.727823	0.985235	0.307387	0.866346	0.238387	0.999981	0.999922	0.999652	0.790357	0.784229	0.992943	0.437007	0.899197	0.390898	TAF3	0.124581	0.408963	0.140078	0.146266	0.137975	0.00646029	0.512315	0.0623088
Stx18	STX18_MOUSE	MOUSE	Q8VDS8	0.000141243	13.9563	13.9517	13.9517	15.1889	93022.6	11.1111	12.1111	STX18	FALSE	0.145177	0.0872308	-0.00193541	0.0812173	-0.062971	-0.144188	-0.0658954	-0.152137	-0.0862418	0.365992	0.583688	0.990249	0.609651	0.691688	0.369178	0.678232	0.344108	0.587919	0.999981	0.999922	0.999652	0.708308	0.752982	0.536927	0.772012	0.428984	0.720697	STX18	0.436528	0.233819	0.00425549	0.214919	0.16009	0.432764	0.168622	0.463305
Gtf2h1	TF2H1_MOUSE	MOUSE	Q9DBA9	0.000141243	13.0669	13.059	13.059	14.3481	38544.2	7.38889	9.22222	TF2H1	FALSE	0.13456	-0.118844	0.0470378	0.0973606	0.0449159	-0.0524448	0.00983878	0.210798	0.200959	0.377538	0.434435	0.754974	0.520546	0.765663	0.727974	0.94787	0.174695	0.194463	0.999981	0.999922	0.999652	0.632468	0.815554	0.829302	0.967419	0.242036	0.341137	TF2H1	0.42304	0.362075	0.122068	0.283541	0.115962	0.137884	0.0232513	0.757721
Rfc1	RFC1_MOUSE	MOUSE	P35601	0.000141243	15.2716	15.2662	15.2662	16.5471	452225	37.0556	43.3333	RFC1	FALSE	-0.196065	-0.141726	-0.244836	-0.0345914	0.126215	0.160806	-0.0833623	0.0231048	0.106467	0.126631	0.260664	0.0616183	0.77934	0.31437	0.204553	0.502258	0.851441	0.393747	0.999981	0.999922	0.830741	0.840462	0.393073	0.357519	0.626321	0.886985	0.550667	RFC1	0.897459	0.583919	1.21029	0.108273	0.502559	0.689194	0.299073	0.0698455
Sdhc	C560_MOUSE	MOUSE	Q9CZB0	0.000141243	15.2285	15.2234	15.2234	16.4217	132029	4.38889	6.94444	C560	FALSE	0.153131	0.147537	0.0938969	-0.0698578	0.0437641	0.113622	-0.129092	-0.00987602	0.119216	0.309196	0.326606	0.528436	0.638058	0.767706	0.446976	0.388919	0.946781	0.425379	0.999981	0.999922	0.999652	0.731416	0.817151	0.607293	0.520162	0.960546	0.581898	C560	0.509766	0.485976	0.277007	0.19514	0.114805	0.349715	0.410141	0.0237507
Rc3h1	RC3H1_MOUSE	MOUSE	Q4VGL6	0.000141243	12.4516	12.4449	12.4449	13.7979	34767.4	10.3889	10.9444	RC3H1	FALSE	0.000724724	-0.031425	-0.19583	-0.199045	-0.0318742	0.167171	-0.3956	-0.196279	0.199321	0.994964	0.78461	0.103308	0.0982396	0.781617	0.159406	0.00317768	0.102586	0.0978156	0.999981	0.999922	0.999652	0.180243	0.828435	0.29943	0.0135244	0.15487	0.206201	RC3H1	0.00219246	0.105346	0.985867	1.00771	0.107006	0.797494	2.49789	0.988911
Gpam	GPAT1_MOUSE	MOUSE	Q61586	0.000141243	13.9798	13.9747	13.9747	15.3491	93069.4	12.4444	14.3333	GPAT1	FALSE	-0.0534431	-0.0599924	-0.0343665	0.0929553	0.111329	0.0183741	0.112032	0.136955	0.0249233	0.726929	0.695208	0.822108	0.545261	0.469982	0.90426	0.467234	0.376237	0.870423	0.999981	0.999922	0.999652	0.653522	0.548225	0.943195	0.595112	0.460839	0.920888	GPAT1	0.138508	0.157885	0.0850709	0.263396	0.327919	0.0437067	0.330466	0.424539
Srp9	SRP09_MOUSE	MOUSE	P49962	0.000141243	15.6887	15.6831	15.6831	16.8898	163583	5	5	SRP09	FALSE	-0.0890192	-0.0706379	-0.106082	-0.107684	-0.290712	-0.183028	-0.124747	-0.326157	-0.201409	0.469783	0.564983	0.390765	0.383829	0.0285017	0.148048	0.315128	0.0158429	0.113992	0.999981	0.999922	0.999652	0.503966	0.0527348	0.284002	0.44533	0.0323845	0.231017	SRP09	0.328103	0.247964	0.408084	0.415863	1.54513	0.829597	0.501514	1.80017
Tbrg1	TBRG1_MOUSE	MOUSE	Q3UB74	0.000835422	14.1721	14.1638	14.1638	14.7055	27590.1	2.55556	2.55556	TBRG1	FALSE	-0.00136623	0.134424	0.00681819	-0.152069	-0.188787	-0.0367181	-0.143885	-0.316393	-0.172508	0.992357	0.403266	0.961873	0.296001	0.246099	0.817301	0.321772	0.040309	0.238404	0.999981	0.999922	0.999652	0.416704	0.321154	0.889726	0.451595	0.0708968	0.390898	TBRG1	0.00333208	0.394408	0.0168823	0.528707	0.60889	0.087618	0.492451	1.3946
Stub1	CHIP_MOUSE	MOUSE	Q9WUD1	0.000141243	15.4471	15.4417	15.4417	16.8525	361475	17.0556	18.0556	CHIP	FALSE	-0.00138387	-0.0612903	-0.0570095	-0.0871125	-0.247297	-0.160185	-0.142738	-0.243016	-0.100278	0.991444	0.636124	0.659716	0.502935	0.0702154	0.226104	0.278351	0.0746917	0.441752	0.999981	0.999922	0.999652	0.617336	0.112309	0.383288	0.405063	0.11882	0.596329	CHIP	0.00373177	0.196458	0.180643	0.298489	1.15357	0.645691	0.555407	1.12673
Gtf3c5	TF3C5_MOUSE	MOUSE	Q8R2T8	0.000141243	14.3649	14.359	14.359	15.7551	173667	18.2222	20.7222	TF3C5	FALSE	-0.0430488	0.0156836	-0.0427508	0.236623	0.259127	0.0225034	0.236921	0.200692	-0.0362291	0.751431	0.907992	0.75309	0.0963668	0.0710557	0.868326	0.0959851	0.153231	0.789696	0.999981	0.999922	0.999652	0.177588	0.113432	0.921341	0.182214	0.217142	0.866568	TF3C5	0.124111	0.0419178	0.123153	1.01607	1.1484	0.0613172	1.0178	0.814652
Gosr1	GOSR1_MOUSE	MOUSE	O88630	0.000141243	14.6494	14.6426	14.6426	16.0333	122460	9.77778	11	GOSR1	FALSE	0.173101	0.0302782	-0.0538978	0.223469	0.126841	-0.096628	-0.00352989	0.0426649	0.0461948	0.272305	0.844693	0.727678	0.161851	0.416803	0.534293	0.981768	0.782659	0.765236	0.999981	0.999922	0.999652	0.264593	0.497087	0.683998	0.98854	0.832258	0.850488	GOSR1	0.564945	0.073301	0.138061	0.790884	0.380069	0.272221	0.00799112	0.106428
Ap2a2	AP2A2_MOUSE	MOUSE	P17427	0.000141243	16.7423	16.7371	16.7371	18.2053	1.32544e+06	31.4444	39.5556	AP2A2	FALSE	-0.0435103	-0.0563845	-0.0523781	-0.17682	0.00417527	0.180995	-0.185687	0.00818164	0.193869	0.758811	0.691028	0.711863	0.223086	0.976457	0.212882	0.20186	0.953888	0.183743	0.999981	0.999922	0.999652	0.337131	0.983984	0.367697	0.318622	0.964929	0.327382	AP2A2	0.119866	0.160504	0.147603	0.651527	0.0103468	0.671862	0.69495	0.0205027
Armc1	ARMC1_MOUSE	MOUSE	Q9D7A8	0.000141243	15.3828	15.3784	15.3784	16.4826	161036	9.38889	11	ARMC1	FALSE	-0.0377615	0.0690331	-0.213707	-0.0892894	0.0829766	0.172266	-0.265235	-0.199763	0.0654713	0.793906	0.633864	0.152981	0.538905	0.567645	0.243741	0.0813287	0.179764	0.651345	0.999981	0.999922	0.999652	0.648388	0.640721	0.403542	0.160685	0.247766	0.768989	ARMC1	0.100231	0.198004	0.815362	0.268488	0.245924	0.613071	1.08976	0.745298
Nudt21	CPSF5_MOUSE	MOUSE	Q9CQF3	0.000141243	17.6323	17.6269	17.6269	18.7365	843928	11	15.5	CPSF5	FALSE	0.0334135	0.045822	-0.102266	-0.174532	-0.285404	-0.110872	-0.310211	-0.433492	-0.123281	0.746379	0.657887	0.329255	0.105743	0.0130281	0.29152	0.00791871	0.000656774	0.242897	0.999981	0.999922	0.999652	0.191089	0.0272933	0.456784	0.0271043	0.00234516	0.396189	CPSF5	0.127041	0.181848	0.482467	0.975747	1.88512	0.535332	2.10135	3.18258
Brd2	BRD2_MOUSE	MOUSE	Q7JJ13	0.000141243	14.8555	14.8467	14.8467	16.1975	221290	20.4444	22.6667	BRD2	FALSE	-0.176709	-0.206745	-0.24891	-0.177262	-0.0777042	0.0995578	-0.249463	-0.119869	0.129594	0.148485	0.0949343	0.0486232	0.147304	0.513225	0.404352	0.0481851	0.31789	0.281559	0.999981	0.999922	0.758149	0.245479	0.589259	0.569499	0.107915	0.40237	0.438466	BRD2	0.828316	1.02258	1.31316	0.831784	0.289693	0.393241	1.31709	0.497723
Cdk8	CDK8_MOUSE	MOUSE	Q8R3L8	0.000520427	12.5578	12.5445	12.5445	13.5019	13215.7	3.38889	3.38889	CDK8	FALSE	-0.0448769	-0.0118947	-0.0623498	-0.209387	-0.3655	-0.156112	-0.22686	-0.415955	-0.189094	0.6784	0.912232	0.605467	0.0681217	0.00388048	0.162764	0.0749853	0.00333086	0.0959483	0.999981	0.999922	0.999652	0.135578	0.00983198	0.304366	0.15079	0.0087718	0.203391	CDK8	0.168514	0.0398949	0.21791	1.16671	2.41111	0.788442	1.12502	2.47744
Pdia3	PDIA3_MOUSE	MOUSE	P27773	0.000141243	20.6595	20.6553	20.6553	21.7774	1.22095e+07	46	64.0556	PDIA3	FALSE	0.135547	0.0936414	0.0904153	0.121854	-0.114426	-0.23628	0.0767221	-0.117652	-0.194374	0.341671	0.507866	0.522386	0.391281	0.420119	0.107457	0.586547	0.407427	0.179414	0.999981	0.999922	0.999652	0.511451	0.500134	0.225494	0.697691	0.492296	0.321498	PDIA3	0.466392	0.294251	0.282008	0.407511	0.376628	0.968767	0.231697	0.38995
Sap130	SP130_MOUSE	MOUSE	Q8BIH0	0.000141243	14.5814	14.5746	14.5746	15.9344	110743	7.88889	8.16667	SP130	FALSE	-0.0579588	-0.0492294	-0.035711	0.313749	0.145674	-0.168076	0.335997	0.159192	-0.176805	0.607071	0.661858	0.750681	0.0122729	0.206483	0.148413	0.00814006	0.16957	0.12983	0.999981	0.999922	0.999652	0.0361704	0.277347	0.284639	0.0276888	0.236169	0.254574	SP130	0.21676	0.179235	0.124545	1.91105	0.685116	0.828529	2.08937	0.77065
Qrfp	OX26_MOUSE	MOUSE	Q8CE23	0.00593715	10.4556	10.4589	10.4589	10.6542	1822.26	0.777778	0.777778	OX26	TRUE	-1.16251	0.872261	-0.800105	0.178686	0.888596	0.70991	0.54109	-0.783771	-1.32486	0.010078	0.095902	0.0375324	0.611392	0.0905054	0.167206	0.181542	0.0409284	0.00456742	0.46954	0.999922	0.676284	0.709671	0.138493	0.310318	0.294263	0.0717414	0.022115	OX26	1.99662	1.01817	1.42559	0.213681	1.04333	0.776748	0.741023	1.38798
Odr4	ODR4_MOUSE	MOUSE	Q4PJX1	0.000141243	14.4282	14.4218	14.4218	15.7392	158849	15.6111	19.4444	ODR4	FALSE	0.0471512	0.150233	0.107928	-0.310716	-0.064547	0.246169	-0.249939	-0.106851	0.143087	0.697055	0.225277	0.377986	0.0194279	0.594911	0.0558257	0.0525914	0.38264	0.247049	0.999981	0.999922	0.999652	0.0521225	0.666346	0.140713	0.115509	0.4677	0.401168	ODR4	0.156733	0.647282	0.422524	1.71157	0.225548	1.25317	1.27909	0.41721
Tmed2	TMED2_MOUSE	MOUSE	Q9R0Q3	0.000141243	17.1451	17.1422	17.1422	17.4755	217800	4.88889	6.33333	TMED2	FALSE	-0.0728703	-0.0401033	-0.144522	0.046318	0.235491	0.189173	-0.0253333	0.131073	0.156406	0.610944	0.77884	0.319086	0.745782	0.113749	0.197333	0.859081	0.364785	0.282267	0.999981	0.999922	0.999652	0.814807	0.167866	0.349463	0.907499	0.450148	0.439378	TMED2	0.213999	0.108552	0.496092	0.127388	0.944053	0.7048	0.0659659	0.437963
Mydgf	MYDGF_MOUSE	MOUSE	Q9CPT4	0.000141243	17.4479	17.4424	17.4424	18.3633	368214	5.5	7.33333	MYDGF	FALSE	0.228566	0.17306	0.17526	0.133027	0.0529324	-0.080095	0.0797217	0.0551326	-0.0245892	0.122629	0.234524	0.228906	0.356174	0.710156	0.575022	0.576786	0.698744	0.862681	0.999981	0.999922	0.999652	0.477607	0.769453	0.716548	0.690163	0.761042	0.915906	MYDGF	0.911406	0.629813	0.640343	0.448338	0.148646	0.240316	0.238985	0.155682
Napa;Napb	SNA(A|B)_MOUSE	MOUSE	P28663;Q9DB05	0.000141243	15.2115	15.207	15.207	15.8304	60359.7	2.94444	3.94444	SNA(A|B),0	FALSE	-0.136679	0.0969749	0.124465	-0.130674	-0.12441	0.00626411	0.13047	-0.0969202	-0.22739	0.340151	0.495267	0.383817	0.361164	0.384021	0.964585	0.361894	0.495506	0.121936	0.999981	0.999922	0.999652	0.482672	0.464463	0.982101	0.49221	0.577761	0.242958	SNA(A|B),0	0.468328	0.305161	0.415876	0.442296	0.415645	0.0156594	0.441418	0.304951
Nepro	NEPRO_MOUSE	MOUSE	Q8R2U2	0.000141243	14.3794	14.3744	14.3744	15.6701	115268	15.7222	16.2222	NEPRO	FALSE	0.0410235	-0.0559019	-0.144222	0.288574	0.168178	-0.120396	0.103329	0.0798581	-0.0234709	0.774501	0.696586	0.321309	0.0579493	0.250231	0.405363	0.473792	0.578519	0.869679	0.999981	0.999922	0.999652	0.119768	0.325382	0.570506	0.601354	0.653899	0.920435	NEPRO	0.110978	0.157025	0.493077	1.23695	0.601659	0.392156	0.324412	0.237682
Lig3	DNLI3_MOUSE	MOUSE	P97386	0.000141243	14.8113	14.8059	14.8059	16.2792	352669	26.7222	28.7222	DNLI3	FALSE	0.0936951	0.161384	0.0483034	-0.0157709	0.0832755	0.0990464	-0.0611625	-0.029805	0.0313575	0.524001	0.278735	0.741276	0.914015	0.570615	0.500921	0.676244	0.838387	0.830106	0.999981	0.999922	0.999652	0.940758	0.643494	0.655378	0.770496	0.8762	0.89356	DNLI3	0.280668	0.554808	0.13002	0.0390468	0.243657	0.300231	0.169897	0.0765556
Eftud2	U5S1_MOUSE	MOUSE	O08810	0.000141243	17.3626	17.357	17.357	18.8618	2.69395e+06	48.8333	62.2222	U5S1	FALSE	-0.0103027	-0.0309726	0.0154829	0.227321	0.261441	0.0341198	0.253106	0.307896	0.0547897	0.935214	0.807116	0.902788	0.0880545	0.0531954	0.788007	0.0602964	0.0259014	0.666493	0.999981	0.999922	0.999652	0.165722	0.0889196	0.871044	0.127723	0.0488735	0.780039	U5S1	0.029089	0.0930643	0.0444143	1.05525	1.27413	0.10347	1.21971	1.58668
Ylpm1	YLPM1_MOUSE	MOUSE	Q9R0I7	0.000141243	15.3177	15.3118	15.3118	16.754	467239	30.4444	34.8333	YLPM1	FALSE	0.0615802	0.0933302	-0.0727727	0.311498	0.43394	0.122442	0.177145	0.267837	0.0906915	0.56234	0.383355	0.494518	0.00897875	0.000802446	0.257061	0.10883	0.0209693	0.396613	0.999981	0.999922	0.999652	0.0285359	0.00272216	0.417659	0.200302	0.0409187	0.553438	YLPM1	0.250001	0.416399	0.305818	2.04678	3.09558	0.589963	0.963252	1.67842
Abi1;Abi2	ABI(1|2)_MOUSE	MOUSE	P62484;Q8CBW3	0.000141243	15.3007	15.2959	15.2959	16.4431	108242	4.55556	5.5	ABI(1|2),0	FALSE	0.16824	-0.00654415	-0.13415	0.495755	0.304264	-0.191491	0.193364	0.176658	-0.0167061	0.10875	0.948005	0.194038	0.00014839	0.00752966	0.0712667	0.0688221	0.0935391	0.867835	0.999981	0.999922	0.999652	0.00127324	0.0171706	0.167622	0.141755	0.143111	0.919372	ABI(1|2),0	0.963571	0.0231892	0.712113	3.82859	2.12322	1.14711	1.16227	1.02901
Bcas2	SPF27_MOUSE	MOUSE	Q9D287	0.000141243	15.4237	15.4189	15.4189	16.7268	279499	14.8333	18.1667	SPF27	FALSE	-0.00189515	-0.0404554	-0.200454	0.325715	0.357948	0.0322333	0.127156	0.19795	0.0707936	0.987758	0.743713	0.119582	0.0170183	0.00994854	0.794349	0.311721	0.123907	0.56868	0.999981	0.999922	0.999652	0.0469786	0.0216872	0.874575	0.441663	0.181549	0.705234	SPF27	0.00534938	0.128595	0.922336	1.76908	2.00224	0.0999884	0.506234	0.906904
Srsf6	SRSF6_MOUSE	MOUSE	Q3TWW8	0.000141243	17.7575	17.7521	17.7521	19.0652	833334	13.1667	14.5	SRSF6	FALSE	-0.0349342	-0.0401222	-0.096995	0.34227	0.291536	-0.0507346	0.280209	0.234663	-0.0455466	0.768545	0.735497	0.418414	0.0101685	0.0243905	0.66961	0.0295311	0.0623302	0.701511	0.999981	0.999922	0.999652	0.0312963	0.0461419	0.787466	0.0746718	0.102259	0.806035	SRSF6	0.114331	0.133419	0.378393	1.99274	1.61278	0.174178	1.52972	1.2053
Tbp;Tbpl2	TBP(.|L2)_MOUSE	MOUSE	P29037;Q6SJ95	0.000273748	13.6793	13.6737	13.6737	14.9397	31713.4	3	3	TBP(.|L2),0	FALSE	0.0929672	0.0985321	0.0675753	0.11477	0.358124	0.243353	0.0893785	0.327167	0.237788	0.382186	0.355106	0.522777	0.283852	0.00341608	0.0323825	0.400373	0.00632699	0.0359565	0.999981	0.999922	0.999652	0.403875	0.00885512	0.0950531	0.531826	0.0149415	0.0992885	TBP(.|L2),0	0.417725	0.449642	0.281684	0.546909	2.46647	1.48969	0.397536	2.1988
Nol12	NOL12_MOUSE	MOUSE	Q8BG17	0.000141243	14.947	14.9431	14.9431	16.0059	87742.9	6.5	6.5	NOL12	FALSE	-0.0155132	0.0915512	0.0929794	0.0883766	0.123504	0.0351272	0.196869	0.124932	-0.0719372	0.920455	0.557882	0.551828	0.571466	0.431405	0.821232	0.216916	0.426208	0.644459	0.999981	0.999922	0.999652	0.674228	0.510857	0.892453	0.335425	0.509994	0.764052	NOL12	0.0359976	0.253457	0.258196	0.24301	0.365115	0.0855342	0.663709	0.370378
Cpsf7	CPSF7_MOUSE	MOUSE	Q8BTV2	0.000141243	16.4714	16.4659	16.4659	17.476	404000	13.8889	14.8889	CPSF7	FALSE	-0.0534495	-0.041906	-0.0400996	0.249843	0.278466	0.0286239	0.263192	0.280273	0.0170804	0.681264	0.74716	0.757675	0.0690195	0.0453231	0.825548	0.056831	0.0441149	0.895304	0.999981	0.999922	0.999652	0.137053	0.0778249	0.894591	0.122305	0.0764699	0.938318	CPSF7	0.166684	0.126587	0.120517	1.16103	1.34368	0.0832574	1.24542	1.35541
Stx6	STX6_MOUSE	MOUSE	Q9JKK1	0.000141243	14.4215	14.416	14.416	15.7451	99460	9	9	STX6	FALSE	0.00137683	-0.0180186	0.0331625	0.119573	0.28779	0.168218	0.151358	0.338972	0.187613	0.991187	0.885101	0.790444	0.344777	0.0329425	0.190078	0.235859	0.0143773	0.146623	0.999981	0.999922	0.999652	0.466322	0.0594935	0.340329	0.35773	0.0297567	0.278125	STX6	0.00384447	0.0530073	0.102129	0.462462	1.48224	0.721069	0.627347	1.84232
Sgf29	SGF29_MOUSE	MOUSE	Q9DA08	0.000141243	14.2669	14.2643	14.2643	15.179	47802	5.77778	6.27778	SGF29	FALSE	-0.010244	-0.1891	0.0236167	0.0202228	-0.222745	-0.242968	0.0540835	-0.010028	-0.0641116	0.94643	0.226408	0.876939	0.8945	0.157993	0.125848	0.723335	0.947558	0.67501	0.999981	0.999922	0.999652	0.92732	0.220888	0.25184	0.808145	0.960729	0.786643	SGF29	0.0239114	0.645108	0.0570306	0.0484195	0.801361	0.900154	0.14066	0.0233943
Arpc4	ARPC4_MOUSE	MOUSE	P59999	0.000141243	18.1902	18.1863	18.1863	19.591	1.05694e+06	8.22222	8.22222	ARPC4	FALSE	-0.155521	-0.093613	0.163874	0.120523	-0.17791	-0.298433	0.439918	0.0795774	-0.360341	0.117333	0.333166	0.10037	0.21741	0.076687	0.00607773	0.000280571	0.408661	0.00156097	0.999981	0.999922	0.999652	0.330837	0.120788	0.0284831	0.00209508	0.493379	0.00994367	ARPC4	0.930579	0.47734	0.998395	0.66272	1.11528	2.21626	3.55196	0.388636
Sp1	SP1_MOUSE	MOUSE	O89090	0.000141243	13.7611	13.7548	13.7548	14.7022	31157.7	5	5	SP1	FALSE	-0.0693078	-0.0197019	0.0030586	-0.246312	-0.107902	0.13841	-0.173945	-0.0851413	0.0888039	0.62415	0.888811	0.982678	0.0956021	0.448173	0.33358	0.228426	0.548056	0.531197	0.999981	0.999922	0.999652	0.176625	0.526848	0.50186	0.348933	0.626115	0.674899	SP1	0.204711	0.0511904	0.00758871	1.01953	0.348554	0.4768	0.641255	0.261175
Ddrgk1	DDRGK_MOUSE	MOUSE	Q80WW9	0.000141243	15.1585	15.153	15.153	15.7962	61800.5	4	5.05556	DDRGK	FALSE	-0.0721555	0.0735467	-0.154917	0.109902	-0.0548877	-0.164789	0.0271396	-0.283352	-0.310491	0.567713	0.560354	0.228811	0.387527	0.663063	0.20191	0.829022	0.03653	0.0237538	0.999981	0.999922	0.999652	0.507639	0.728155	0.35477	0.887486	0.0652594	0.072925	DDRGK	0.245871	0.251537	0.640524	0.411698	0.178445	0.694842	0.0814338	1.43735
Taok1	TAOK1_MOUSE	MOUSE	Q5F2E8	0.000141243	13.9625	13.9578	13.9578	15.4007	159505	21.2222	23.5	TAOK1	FALSE	-0.0990093	-0.0379306	-0.0550984	-0.029436	0.129471	0.158907	0.014475	0.112303	0.0978282	0.546645	0.816419	0.736203	0.856974	0.432539	0.337905	0.92935	0.494901	0.551382	0.999981	0.999922	0.999652	0.899833	0.511905	0.50602	0.955644	0.577362	0.691616	TAOK1	0.262295	0.0880869	0.133003	0.0670326	0.363975	0.471205	0.0318208	0.305482
Zc3h11a	ZC11A_MOUSE	MOUSE	Q6NZF1	0.000141243	15.4947	15.4888	15.4888	16.8431	439686	33.3333	38.7222	ZC11A	FALSE	-0.0180482	-0.0291548	0.055904	0.124775	0.143445	0.0186699	0.198728	0.228504	0.0297766	0.890805	0.824582	0.671509	0.349616	0.284488	0.88707	0.144889	0.0973003	0.82091	0.999981	0.999922	0.999652	0.471259	0.361752	0.933988	0.249918	0.148063	0.887335	ZC11A	0.0502175	0.0837664	0.172948	0.456409	0.545936	0.0520419	0.838965	1.01189
Sde2	SDE2_MOUSE	MOUSE	Q8K1J5	0.000141243	14.3454	14.3387	14.3387	15.3928	76080	10.3333	11.1667	SDE2	FALSE	0.0789686	-0.0703065	0.0333725	-0.270183	-0.310519	-0.0403366	-0.315779	-0.20684	0.108938	0.531273	0.576738	0.790215	0.0444255	0.0234827	0.747932	0.0215752	0.113841	0.390574	0.999981	0.999922	0.999652	0.097232	0.0446849	0.845089	0.0580224	0.169495	0.547529	SDE2	0.274682	0.239022	0.102255	1.35237	1.62925	0.126138	1.66605	0.9437
Acin1	ACINU_MOUSE	MOUSE	Q9JIX8	0.000141243	17.3253	17.32	17.32	18.3674	1.26798e+06	45.3889	54	ACINU	FALSE	-0.0414623	0.0366675	0.0247109	0.207696	0.328897	0.121201	0.273869	0.31694	0.0430716	0.729791	0.759914	0.836694	0.0981775	0.0136301	0.319861	0.0344578	0.0167226	0.719781	0.999981	0.999922	0.999652	0.180167	0.0283964	0.486813	0.0840012	0.0338817	0.820159	ACINU	0.136801	0.119236	0.0774335	1.00799	1.8655	0.495039	1.46271	1.7767
Nsun2	NSUN2_MOUSE	MOUSE	Q1HFZ0	0.000141243	16.6611	16.6568	16.6568	18.1313	1.46815e+06	41.8889	49.1111	NSUN2	FALSE	-0.00397119	0.0378801	-0.040845	-0.155794	-0.154187	0.0016077	-0.192668	-0.232912	-0.0402436	0.977899	0.791829	0.775996	0.286477	0.291293	0.991052	0.191794	0.119191	0.7792	0.999981	0.999922	0.999652	0.406357	0.369184	0.995906	0.306944	0.175994	0.859739	NSUN2	0.00970578	0.101369	0.11014	0.54291	0.535671	0.00390367	0.717165	0.923755
Bfar	BFAR_MOUSE	MOUSE	Q8R079	0.000141243	13.3622	13.3355	13.3355	14.1721	26888.5	6.27778	6.72222	BFAR	FALSE	0.000595179	-0.0558628	0.150238	-0.104402	-0.0899825	0.0144197	0.0452408	0.116118	0.0708776	0.997033	0.727586	0.354898	0.517174	0.57598	0.928217	0.77771	0.472023	0.658915	0.999981	0.999922	0.999652	0.630062	0.648959	0.960115	0.849266	0.55496	0.774482	BFAR	0.0012906	0.138116	0.449896	0.286363	0.239593	0.0323506	0.109182	0.326037
Ttn	TITIN_MOUSE	MOUSE	A2ASS6	0.00973387	14.6115	14.5756	14.5756	15.5308	73410.9	8.61111	8.61111	TITIN	FALSE	-0.267262	-0.155703	-0.234118	-0.0558953	0.0959225	0.151818	-0.0227516	0.0175077	0.0402593	0.0575528	0.249578	0.0917748	0.673356	0.471995	0.261074	0.863422	0.894669	0.761078	0.999981	0.999922	0.9693	0.757673	0.55042	0.422118	0.910622	0.920955	0.847448	TITIN	1.23993	0.602793	1.03728	0.171755	0.326063	0.583236	0.0637769	0.0483376
Bicral	BICRL_MOUSE	MOUSE	Q8CHH5	0.000141243	13.0506	13.0507	13.0507	14.2855	33558.6	7.16667	7.16667	BICRL	FALSE	-0.0535979	-0.160952	0.0806167	-0.265571	-0.0301539	0.235417	-0.131356	0.211415	0.342771	0.663363	0.202226	0.514357	0.0437974	0.806129	0.0699867	0.293628	0.100188	0.0123679	0.999981	0.999922	0.999652	0.0962181	0.84897	0.16581	0.422037	0.151746	0.0454977	BICRL	0.178249	0.694163	0.288735	1.35855	0.0935955	1.15498	0.532202	0.999185
Ice1	ICE1_MOUSE	MOUSE	E9Q286	0.000141243	13.0435	13.034	13.034	14.3313	57595.9	14.5	14.5	ICE1	FALSE	-0.109337	-0.0199615	-0.0868391	-0.0374582	-0.157595	-0.120136	-0.0149603	-0.224472	-0.209512	0.438328	0.886367	0.536671	0.788757	0.269059	0.395437	0.914697	0.122852	0.147819	0.999981	0.999922	0.999652	0.848112	0.345809	0.56064	0.944569	0.180365	0.279763	ICE1	0.3582	0.0523864	0.270292	0.103057	0.570153	0.402923	0.0387227	0.910618
Rbm5	RBM5_MOUSE	MOUSE	Q91YE7	0.000141243	15.3198	15.3131	15.3131	16.4151	254055	20.9444	21.2222	RBM5	FALSE	-0.0136411	-0.0605718	-0.078513	0.226823	0.370762	0.14394	0.161951	0.352821	0.19087	0.901587	0.584766	0.480264	0.0538391	0.00378242	0.204249	0.156042	0.0053153	0.098718	0.999981	0.999922	0.999652	0.112763	0.00963087	0.3573	0.264162	0.0129288	0.207751	RBM5	0.0449922	0.233018	0.31852	1.2689	2.42223	0.689841	0.806757	2.27447
Pno1	PNO1_MOUSE	MOUSE	Q9CPS7	0.000141243	16.1402	16.1361	16.1361	17.23	235728	10.5556	13.9444	PNO1	FALSE	-0.159986	-0.17001	-0.00849955	0.0587843	0.0978786	0.0390943	0.210271	0.259389	0.0491177	0.257781	0.230418	0.951	0.671761	0.482819	0.777727	0.142873	0.0757586	0.723054	0.999981	0.999922	0.999652	0.756904	0.560648	0.864116	0.247013	0.120299	0.822605	PNO1	0.58875	0.637484	0.0218194	0.172785	0.316215	0.109173	0.84505	1.12057
Ago1;Ago2;Ago3	AGO(1|2|3)_MOUSE	MOUSE	Q8CJF9;Q8CJG0;Q8CJG1	0.000435856	14.1068	14.1012	14.1012	14.9591	32311.5	2	2	AGO(1|2|3),0,0	FALSE	0.0974822	0.00771683	-0.101558	-0.140532	-0.260362	-0.11983	-0.339572	-0.369637	-0.0300643	0.427725	0.949404	0.409082	0.258207	0.0457609	0.332191	0.0123724	0.00741218	0.804924	0.999981	0.999922	0.999652	0.376312	0.0783463	0.500372	0.0376115	0.0170313	0.876579	AGO(1|2|3),0,0	0.368835	0.022549	0.38819	0.588032	1.33951	0.478612	1.90755	2.13005
Nln	NEUL_MOUSE	MOUSE	Q91YP2	0.000141243	15.8138	15.8107	15.8107	17.0059	495970	25.3889	30	NEUL	FALSE	-0.0729578	-0.0938416	-0.148997	0.146991	0.235371	0.0883795	0.0709519	0.180215	0.109263	0.611617	0.514879	0.30628	0.312613	0.114953	0.539315	0.621361	0.219589	0.449428	0.999981	0.999922	0.999652	0.434003	0.169463	0.687833	0.726636	0.294952	0.603486	NEUL	0.21352	0.288295	0.513881	0.504993	0.939478	0.268157	0.206656	0.658389
Marchf5	MARH5_MOUSE	MOUSE	Q3KNM2	0.000141243	14.4257	14.4214	14.4214	15.8527	113305	10.4444	13.4444	MARH5	FALSE	0.038589	-0.0451062	0.120577	0.031594	0.22443	0.192836	0.113582	0.390114	0.276532	0.749783	0.709481	0.326134	0.79389	0.0782406	0.125246	0.354111	0.004986	0.0342344	0.999981	0.999922	0.999652	0.851854	0.122837	0.251037	0.484408	0.0122952	0.0959122	MARH5	0.125064	0.149059	0.486604	0.10024	1.10657	0.902235	0.45086	2.30225
Ppcdc	COAC_MOUSE	MOUSE	Q8BZB2	0.00576666	11.3342	11.3418	11.3418	11.7479	3645.04	0.833333	0.833333	COAC	TRUE	-0.284639	0.154504	0.544262	-0.489446	-0.434969	0.0544772	0.339456	-0.0452108	-0.384667	0.268322	0.416083	0.00676965	0.0214043	0.0364223	0.789846	0.170812	0.787889	0.124974	0.999981	0.999922	0.301228	0.0558643	0.0645403	0.871976	0.281282	0.836297	0.247601	COAC	0.571344	0.38082	2.16943	1.6695	1.43863	0.102458	0.767482	0.103535
Prpf8	PRP8_MOUSE	MOUSE	Q99PV0	0.000141243	17.1862	17.181	17.181	18.6509	4.12626e+06	108.222	129.222	PRP8	FALSE	0.00447325	0.00293852	-0.00330968	0.253029	0.306964	0.0539352	0.245246	0.300716	0.0554699	0.969967	0.980268	0.977777	0.0467835	0.0189741	0.650994	0.0530714	0.0211099	0.641816	0.999981	0.999922	0.999652	0.101279	0.0375411	0.775079	0.116271	0.0411167	0.762108	PRP8	0.013243	0.00865508	0.00976035	1.32991	1.72184	0.186423	1.27514	1.67551
Wiz	WIZ_MOUSE	MOUSE	O88286	0.000141243	15.2274	15.2223	15.2223	16.6525	328100	25.5556	27.6667	WIZ	FALSE	0.00102395	0.0485787	0.0440628	0.150083	0.188955	0.0388719	0.193122	0.18444	-0.00868278	0.994278	0.734197	0.758013	0.302021	0.198348	0.785704	0.189165	0.208702	0.951514	0.999981	0.999922	0.999652	0.42313	0.267859	0.869926	0.303684	0.2823	0.972499	WIZ	0.00249204	0.134188	0.120323	0.519962	0.702572	0.104741	0.723159	0.680474
Timm10b	T10B_MOUSE	MOUSE	Q9WV96	0.000141243	14.7609	14.7555	14.7555	16.1676	121695	7	9.5	T10B	FALSE	-0.0097524	-0.0765777	0.0424418	0.191999	0.15025	-0.0417489	0.244193	0.269269	0.0250764	0.940873	0.562483	0.747258	0.158175	0.263303	0.751233	0.0783333	0.0547234	0.848822	0.999981	0.999922	0.999652	0.25979	0.339557	0.847398	0.156327	0.0916661	0.905696	T10B	0.0264692	0.249891	0.12653	0.800861	0.579544	0.124226	1.10605	1.26183
U2surp	SR140_MOUSE	MOUSE	Q6NV83	0.000141243	16.3777	16.372	16.372	17.8005	1.0462e+06	38.3333	46.2778	SR140	FALSE	-0.035457	0.0321447	0.0312403	0.1047	0.313062	0.208361	0.171398	0.312157	0.14076	0.771463	0.792246	0.79795	0.396196	0.0195764	0.102578	0.173205	0.0198734	0.258571	0.999981	0.999922	0.999652	0.515797	0.0385411	0.21755	0.283996	0.0391083	0.414272	SR140	0.112685	0.10114	0.0980241	0.40209	1.70827	0.988945	0.761439	1.70173
Frg1	FRG1_MOUSE	MOUSE	P97376	0.000141243	15.1709	15.1659	15.1659	16.4462	151407	10.7778	10.7778	FRG1	FALSE	0.0210504	-0.123419	-0.212989	0.287987	0.348638	0.0606518	0.0539472	0.259069	0.205122	0.858043	0.302831	0.0853548	0.0249405	0.00867624	0.60772	0.647662	0.0406067	0.096397	0.999981	0.999922	0.945161	0.0628824	0.0193077	0.742091	0.748301	0.071306	0.204058	FRG1	0.0664909	0.5188	1.06877	1.6031	2.06167	0.216297	0.188652	1.3914
Kdm1a	KDM1A_MOUSE	MOUSE	Q6ZQ88	0.000141243	16.6837	16.6873	16.6873	17.4086	473549	25.6667	30.3333	KDM1A	FALSE	-0.0768695	-0.0737773	0.0140375	-0.414841	-0.21202	0.202821	-0.323934	-0.124205	0.199729	0.45265	0.470705	0.889904	0.000825886	0.0503664	0.0598976	0.00535715	0.231877	0.063455	0.999981	0.999922	0.999652	0.00464607	0.0849048	0.148079	0.0199588	0.307823	0.150747	KDM1A	0.344237	0.327251	0.0506568	3.08308	1.29786	1.22259	2.27107	0.634742
Vps33a	VP33A_MOUSE	MOUSE	Q9D2N9	0.000141243	13.8321	13.8274	13.8274	15.2089	75752	11	11.9444	VP33A	FALSE	0.0325736	-0.139049	0.0433072	-0.180459	-0.147343	0.0331152	-0.169725	0.0350127	0.204738	0.829443	0.36418	0.774704	0.243287	0.337085	0.826656	0.271215	0.816912	0.188384	0.999981	0.999922	0.999652	0.359169	0.416494	0.895348	0.397319	0.858262	0.332874	VP33A	0.0812136	0.438684	0.110864	0.613881	0.472261	0.0826753	0.566686	0.0878248
Rfc3	RFC3_MOUSE	MOUSE	Q8R323	0.000141243	16.4335	16.4287	16.4287	17.2561	393687	22.6111	27.4444	RFC3	FALSE	-0.136063	-0.109609	-0.306864	-0.113061	-0.056705	0.0563563	-0.283863	-0.253961	0.0299025	0.246425	0.346647	0.0157498	0.332125	0.62253	0.624654	0.023665	0.0397204	0.794584	0.999981	0.999922	0.458478	0.453694	0.691797	0.755757	0.0625661	0.0700726	0.869318	RFC3	0.608315	0.460113	1.80273	0.478698	0.20584	0.20436	1.62589	1.40099
Leng1	LENG1_MOUSE	MOUSE	Q9DB98	0.000141243	13.021	13.0154	13.0154	14.07	18312.4	3.83333	3.83333	LENG1	FALSE	-0.0881315	-0.100446	0.0299179	0.00963957	-0.317796	-0.327435	0.127689	-0.187432	-0.315121	0.447106	0.387599	0.794603	0.933082	0.0129972	0.0109301	0.275713	0.117507	0.0136353	0.999981	0.999922	0.999652	0.952993	0.0272351	0.0434774	0.402563	0.174212	0.0488272	LENG1	0.349589	0.411617	0.0998499	0.0300802	1.88615	1.96137	0.559542	0.929936
Eny2	ENY2_MOUSE	MOUSE	Q9JIX0	0.000141243	15.7795	15.7707	15.7707	16.9285	158904	5.27778	6.66667	ENY2	FALSE	-0.022441	-0.0537601	-0.130267	-0.0353713	-0.145049	-0.109677	-0.143197	-0.221556	-0.0783584	0.884631	0.728578	0.40503	0.819192	0.355178	0.481775	0.361179	0.165602	0.613811	0.999981	0.999922	0.999652	0.871106	0.434802	0.637539	0.491543	0.231304	0.740241	ENY2	0.0532376	0.137524	0.392513	0.0866143	0.449554	0.317155	0.442277	0.780934
Arhgap23	RHG23_MOUSE	MOUSE	Q69ZH9	0.000141243	13.1424	13.1259	13.1259	14.1618	25566	6.05556	6.05556	RHG23	FALSE	-0.0334613	-0.198309	-0.0402027	0.0703256	0.150493	0.0801678	0.0635843	0.308599	0.245015	0.806731	0.160599	0.76891	0.608373	0.280295	0.559669	0.642895	0.0363809	0.0881397	0.999981	0.999922	0.999652	0.707104	0.35747	0.704231	0.744354	0.0650328	0.19152	RHG23	0.0932712	0.794256	0.114124	0.21583	0.552385	0.252069	0.19186	1.43913
Ints9	INT9_MOUSE	MOUSE	Q8K114	0.000141243	14.3187	14.313	14.313	15.7381	191394	18.1111	19.9444	INT9	FALSE	0.0493404	0.023523	0.117144	-0.0658917	0.119481	0.185373	0.00191225	0.213103	0.21119	0.730887	0.869549	0.418428	0.646518	0.409413	0.207663	0.989343	0.150837	0.154289	0.999981	0.999922	0.999652	0.737351	0.489496	0.36147	0.993085	0.214303	0.288826	INT9	0.13615	0.060706	0.378379	0.189419	0.387839	0.682641	0.00465309	0.821493
Gtf2i	GTF2I_MOUSE	MOUSE	Q9ESZ8	0.000141243	16.5077	16.5011	16.5011	17.805	1.17178e+06	47.8333	57.4444	GTF2I	FALSE	-0.104154	-0.0990117	-0.112171	0.0578295	0.34355	0.285721	0.0498121	0.330391	0.280579	0.317711	0.341418	0.28316	0.574589	0.0038567	0.0124824	0.628277	0.00504505	0.0138398	0.999981	0.999922	0.999652	0.677	0.0097802	0.0476397	0.732041	0.0124093	0.0493177	GTF2I	0.497968	0.466714	0.547967	0.240643	2.41378	1.9037	0.201849	2.29713
Stk38;Stk38l	ST38(L|STK38)_MOUSE	MOUSE	Q7TSE6;Q91VJ4	0.000141243	13.0381	13.0204	13.0204	14.0251	17794.9	3	3	ST38(L|STK38),0	FALSE	-0.168011	-0.0573497	-0.124699	-0.0487382	-0.114228	-0.0654894	-0.00542556	-0.181577	-0.176151	0.257127	0.693306	0.395739	0.737323	0.435709	0.65272	0.97016	0.222324	0.235773	0.999981	0.999922	0.999652	0.80803	0.515239	0.775841	0.982888	0.297712	0.388256	ST38(L|STK38),0	0.589853	0.159075	0.402591	0.132342	0.360803	0.185273	0.0131566	0.653014
Borcs8	BORC8_MOUSE	MOUSE	Q9D6Y4	0.00111469	13.4513	13.4457	13.4457	14.0725	17535.5	1.94444	1.94444	BORC8	FALSE	0.226919	0.0968985	0.217302	-0.0671828	0.0504928	0.117676	-0.0767997	0.170897	0.247696	0.106544	0.473686	0.160098	0.617653	0.706983	0.386304	0.608352	0.262866	0.0806535	0.999981	0.999922	0.999652	0.715611	0.766583	0.552973	0.715368	0.342932	0.178983	BORC8	0.972471	0.324509	0.795614	0.209256	0.150591	0.41307	0.215845	0.580266
Ccnq	CCNQ_MOUSE	MOUSE	Q8QZR8	0.00136768	12.2204	12.1898	12.1898	12.8526	7932.15	1.94444	1.94444	CCNQ	FALSE	0.158658	0.0639588	-0.133186	0.358113	0.317272	-0.0408408	0.0662688	0.120128	0.0538588	0.292859	0.636771	0.33356	0.019842	0.0345274	0.78146	0.653554	0.381225	0.690447	0.999981	0.999922	0.999652	0.0529135	0.0618204	0.866761	0.753518	0.466232	0.797945	CCNQ	0.533342	0.196017	0.476826	1.70242	1.46184	0.107093	0.184719	0.418818
Ppp1cc	PP1G_MOUSE	MOUSE	P63087	0.000141243	16.3574	16.3509	16.3509	17.0462	157417	3.77778	4.77778	PP1G	FALSE	-0.141305	-0.246656	-0.250072	0.201066	0.137519	-0.0635471	0.0922991	0.134103	0.0418042	0.270432	0.0641814	0.0609671	0.124239	0.282965	0.614367	0.466388	0.29464	0.739688	0.999981	0.999922	0.82921	0.215914	0.360194	0.747186	0.594256	0.377677	0.832874	PP1G	0.567943	1.19259	1.2149	0.905743	0.548267	0.211572	0.331252	0.530709
Smarcc1	SMRC1_MOUSE	MOUSE	P97496	0.000141243	16.3025	16.2981	16.2981	17.6042	607788	26.9444	32.7778	SMRC1	FALSE	-0.0723379	-0.0554389	-0.0986421	0.0410669	-0.0943329	-0.1354	0.0147627	-0.137536	-0.152299	0.6365	0.716784	0.520634	0.787938	0.538771	0.380818	0.922885	0.373544	0.325884	0.999981	0.999922	0.999652	0.84744	0.613427	0.547536	0.950335	0.458503	0.48421	SMRC1	0.196201	0.144612	0.283468	0.103508	0.268596	0.419282	0.0348522	0.427658
Rpp14	RPP14_MOUSE	MOUSE	Q9CQH8	0.000141243	13.593	13.587	13.587	14.6361	34298.8	4.61111	5.61111	RPP14	FALSE	0.0967197	0.172248	0.0113124	0.0318898	-0.0633735	-0.0952633	-0.0535176	-0.224309	-0.170792	0.536596	0.277656	0.94201	0.837621	0.684441	0.54267	0.731236	0.162998	0.281581	0.999981	0.999922	0.999652	0.886185	0.746299	0.69004	0.813837	0.228505	0.438466	RPP14	0.270353	0.556492	0.0259443	0.0769523	0.164664	0.265464	0.135942	0.787818
Rps19bp1	AROS_MOUSE	MOUSE	Q8C6B9	0.000141243	16.1257	16.1196	16.1196	16.9444	187017	7.94444	9.55556	AROS	FALSE	0.052257	0.213815	0.0435817	0.275215	0.309077	0.0338618	0.26654	0.138844	-0.127696	0.669668	0.0951801	0.721754	0.0367296	0.0211124	0.781835	0.0422103	0.265663	0.304428	0.999981	0.999922	0.999652	0.0842625	0.0409799	0.866943	0.0972691	0.346013	0.462391	AROS	0.17414	1.02145	0.141611	1.43498	1.67546	0.106885	1.37458	0.575669
Paf1	PAF1_MOUSE	MOUSE	Q8K2T8	0.000141243	15.7303	15.7253	15.7253	16.7189	271290	20.8333	23.2778	PAF1	FALSE	0.101769	0.0320079	-0.00898006	0.201168	0.06388	-0.137288	0.090419	0.0228921	-0.067527	0.504112	0.832457	0.952638	0.196027	0.673571	0.370407	0.552195	0.879693	0.656215	0.999981	0.999922	0.999652	0.306497	0.737476	0.538221	0.670456	0.90885	0.772864	PAF1	0.297473	0.0796382	0.021072	0.707685	0.171617	0.43132	0.257908	0.0556687
Suds3	SDS3_MOUSE	MOUSE	Q8BR65	0.000141243	14.5168	14.5088	14.5088	15.7778	72628.2	5.5	5.94444	SDS3	FALSE	0.00131236	-0.122318	-0.0128429	0.280935	0.0464455	-0.234489	0.26678	0.155921	-0.110859	0.992473	0.385406	0.926459	0.0578119	0.738968	0.107041	0.070041	0.272265	0.430437	0.999981	0.999922	0.999652	0.119537	0.793603	0.225014	0.143641	0.353195	0.586071	SDS3	0.00328109	0.414081	0.0331739	1.23798	0.131374	0.970448	1.15465	0.565008
Bzw2	5MP1_MOUSE;5MP1_MUSMM	MOUSE;MUSMM	Q2L4X1;Q91VK1	0.000141243	16.7387	16.7341	16.7341	17.9	522507	18.8889	22.7778	5MP1_MOUSE;5MP1_MUSMM-0,0	FALSE	-0.127794	-0.156358	0.0162577	-0.0831696	-0.294468	-0.211298	0.0608823	-0.121852	-0.182734	0.346691	0.25302	0.903286	0.536747	0.0406936	0.128975	0.650145	0.36893	0.185006	0.999981	0.999922	0.999652	0.647037	0.07089	0.256631	0.750181	0.453984	0.328962	5MP1_MOUSE;5MP1_MUSMM-0,0	0.460058	0.596845	0.0441746	0.27023	1.39047	0.889495	0.186989	0.433056
Cux1	C(ASP|UX1)_MOUSE	MOUSE	P53564;P70403	0.000141243	15.1141	15.1091	15.1091	16.3905	247104	22.1667	24.5556	C(ASP|UX1),0	FALSE	0.0371326	0.0594756	-0.0080286	0.386938	0.233229	-0.153708	0.341776	0.165725	-0.176051	0.742118	0.599211	0.943183	0.0032442	0.0524253	0.185464	0.00749751	0.155302	0.132764	0.999981	0.999922	0.999652	0.0129694	0.087847	0.335013	0.0259465	0.219614	0.258879	C(ASP|UX1),0	0.129527	0.22242	0.0254043	2.48889	1.28046	0.73174	2.12508	0.808822
Xrcc1	XRCC1_MOUSE	MOUSE	Q60596	0.000141243	15.0485	15.0431	15.0431	16.2468	175409	12.7778	14.2778	XRCC1	FALSE	0.0120169	0.0610392	0.0369735	-0.142138	0.0142789	0.156417	-0.117181	-0.0097868	0.107395	0.935948	0.683935	0.804882	0.349006	0.923928	0.304213	0.437904	0.947814	0.476401	0.999981	0.999922	0.999652	0.470891	0.943093	0.470114	0.567061	0.960851	0.625231	XRCC1	0.0287484	0.164985	0.0942679	0.457167	0.034362	0.516822	0.358621	0.023277
Capzb	CAPZB_MOUSE	MOUSE	P47757	0.000141243	18.0406	18.0342	18.0342	19.3098	1.42679e+06	18.1667	23.3889	CAPZB	FALSE	-0.0140782	-0.00603477	-0.0957232	0.0613151	-0.0757612	-0.137076	-0.0203299	-0.16545	-0.14512	0.928244	0.969204	0.542829	0.695616	0.629261	0.386602	0.896547	0.29876	0.360078	0.999981	0.999922	0.999652	0.776066	0.698214	0.553147	0.934398	0.38202	0.519079	CAPZB	0.0323377	0.0135848	0.265337	0.157631	0.201169	0.412736	0.0474267	0.524677
Pcnt	PCNT_MOUSE	MOUSE	P48725	0.000141243	13.844	13.8385	13.8385	15.1907	318887	67.3889	70.5	PCNT	FALSE	-0.0990886	-0.0296119	-0.00878156	-0.154689	-0.122154	0.0325357	-0.0643823	-0.101323	-0.036941	0.546016	0.856017	0.957066	0.350129	0.458141	0.841998	0.693816	0.537114	0.82098	0.999981	0.999922	0.999652	0.471812	0.53644	0.90425	0.783641	0.61659	0.887335	PCNT	0.262794	0.0675175	0.0190583	0.455772	0.339001	0.0746889	0.158756	0.269933
Wdr81	WDR81_MOUSE	MOUSE	Q5ND34	0.000141243	13.6658	13.6519	13.6519	14.6848	48910.9	10.2778	10.7222	WDR81	FALSE	-0.108081	-0.154652	0.0836452	-0.0345808	-0.192555	-0.157975	0.157145	0.0457418	-0.111403	0.484994	0.321805	0.587674	0.821906	0.221441	0.311861	0.314323	0.766046	0.471899	0.999981	0.999922	0.999652	0.873349	0.293745	0.477885	0.444415	0.818567	0.621652	WDR81	0.314264	0.492408	0.230864	0.0851777	0.654742	0.506039	0.502624	0.115745
Mark3	MARK3_MOUSE	MOUSE	Q03141	0.000141243	13.2507	13.2449	13.2449	14.6732	65547.8	15.0556	15.0556	MARK3	FALSE	-0.262379	-0.152277	-0.0996217	-0.181897	-0.220965	-0.0390675	-0.0191404	-0.168309	-0.149169	0.0608383	0.25793	0.453675	0.180445	0.108486	0.767053	0.884476	0.213278	0.267363	0.999981	0.999922	0.999652	0.288311	0.161549	0.856748	0.925803	0.287401	0.424092	MARK3	1.21582	0.588499	0.343256	0.743655	0.964625	0.115175	0.0533141	0.671054
Ube2i	UBC9_MOUSE	MOUSE	P63280	0.000141243	16.9566	16.9506	16.9506	17.8857	404032	7.88889	12	UBC9	FALSE	-0.0233579	-0.1174	-0.111956	-0.120169	-0.333371	-0.213203	-0.208767	-0.327927	-0.11916	0.842325	0.325092	0.347325	0.314185	0.0111948	0.0843995	0.0904332	0.0123194	0.318128	0.999981	0.999922	0.999652	0.435711	0.0239802	0.189455	0.174012	0.0262035	0.47664	UBC9	0.0745205	0.487994	0.459264	0.502814	1.95098	1.07366	1.04367	1.90941
Mmaa	MMAA_MOUSE	MOUSE	Q8C7H1	0.000141243	13.8878	13.8824	13.8824	15.1398	76411.1	10.6667	10.6667	MMAA	FALSE	-0.0915668	-0.0264276	0.0568486	-0.0422685	0.00384235	0.0461109	0.106147	0.0871185	-0.0190284	0.552858	0.863255	0.711519	0.783121	0.980012	0.764022	0.492345	0.572094	0.901283	0.999981	0.999922	0.999652	0.843605	0.985865	0.854825	0.618096	0.647831	0.94272	MMAA	0.257387	0.0638611	0.147813	0.106171	0.00876852	0.116894	0.30773	0.242533
Taf12	TAF12_MOUSE	MOUSE	Q8VE65	0.000435856	13.9078	13.9023	13.9023	14.6744	26603.3	2	2	TAF12	FALSE	0.0730617	-0.017452	-0.010006	0.0848892	0.00251793	-0.0823712	0.0018215	0.00996395	0.00814245	0.657686	0.915441	0.951451	0.607081	0.987775	0.617693	0.991156	0.951655	0.960484	0.999981	0.999922	0.999652	0.706165	0.991852	0.749567	0.994337	0.963424	0.977341	TAF12	0.181981	0.0383698	0.0216135	0.216753	0.00534186	0.209227	0.00385785	0.0215205
Polr2l	RPAB5_MOUSE	MOUSE	P62876	0.000141243	15.5356	15.5303	15.5303	15.8005	57530.7	2	2.83333	RPAB5	FALSE	0.0998144	-0.146502	0.321689	0.107031	-0.186601	-0.293631	0.328905	0.28159	-0.0473147	0.393809	0.217005	0.0126277	0.36139	0.121451	0.0207359	0.011102	0.025581	0.683193	0.999981	0.999922	0.415812	0.4829	0.177121	0.0684175	0.0347542	0.0484253	0.79291	RPAB5	0.404714	0.663529	1.89868	0.442024	0.915598	1.68328	1.9546	1.59208
Rab4b	RAB4B_MOUSE	MOUSE	Q91ZR1	0.000141243	14.3721	14.3664	14.3664	15.7206	95214.1	8.94444	9.88889	RAB4B	FALSE	0.0983257	0.198067	0.0586748	-0.0248062	0.0692472	0.0940533	-0.0644572	-0.0701448	-0.00568767	0.529645	0.214444	0.706394	0.873215	0.656927	0.547455	0.679152	0.652798	0.970801	0.999981	0.999922	0.999652	0.911946	0.722506	0.693644	0.772369	0.719783	0.982812	RAB4B	0.276015	0.668687	0.150953	0.0588789	0.182483	0.261652	0.168033	0.185221
Lypla1	LYPA1_MOUSE	MOUSE	P97823	0.000141243	15.7782	15.7725	15.7725	16.6329	131335	5	5	LYPA1	FALSE	-0.0538554	-0.0626052	0.144827	-0.364385	-0.300243	0.0641419	-0.165703	-0.092811	0.0728917	0.700989	0.655611	0.309131	0.0181832	0.0453198	0.647778	0.247055	0.510209	0.604014	0.999981	0.999922	0.999652	0.0495387	0.0778249	0.773115	0.371147	0.591518	0.733034	LYPA1	0.154289	0.183354	0.509857	1.74033	1.34371	0.188574	0.607207	0.292252
Taf6	TAF6_MOUSE	MOUSE	Q62311	0.000141243	13.8151	13.8091	13.8091	15.2439	115944	19.1667	20.8333	TAF6	FALSE	-0.0790693	-0.150942	-0.0372176	0.122899	0.1775	0.0546006	0.164751	0.291224	0.126474	0.575497	0.291675	0.791261	0.387611	0.218191	0.698191	0.251429	0.0521292	0.374308	0.999981	0.999922	0.999652	0.507639	0.290137	0.807958	0.375493	0.0880447	0.532062	TAF6	0.239957	0.5351	0.101681	0.411603	0.661164	0.156026	0.599585	1.28292
Pes1	PESC_MOUSE	MOUSE	Q9EQ61	0.000141243	16.8079	16.8047	16.8047	18.2236	827693	22.7222	27.9444	PESC	FALSE	-0.00381793	-0.0741463	-0.0845417	0.383533	0.324456	-0.0590774	0.302809	0.31406	0.011251	0.969838	0.466778	0.407921	0.00151868	0.00515958	0.560748	0.00806789	0.00639696	0.911295	0.999981	0.999922	0.999652	0.00735736	0.0125257	0.705283	0.0275016	0.0150742	0.948548	PESC	0.0133008	0.33089	0.389424	2.81853	2.28739	0.251233	2.09324	2.19403
Mia3	TGO1_MOUSE	MOUSE	Q8BI84	0.000141243	16.2495	16.2463	16.2463	17.2954	798335	57.6667	65.6667	TGO1	FALSE	0.0213157	0.0371721	0.0872141	-0.0128962	-0.0538515	-0.0409553	0.0530022	-0.00380942	-0.0568117	0.892597	0.813969	0.582477	0.934882	0.733448	0.795477	0.73748	0.980743	0.719459	0.999981	0.999922	0.999652	0.953739	0.788932	0.874884	0.818913	0.985081	0.819899	TGO1	0.0493448	0.0893922	0.234721	0.0292431	0.134631	0.0993726	0.13225	0.00844468
Edc4	EDC4_MOUSE	MOUSE	Q3UJB9	0.000141243	16.3137	16.3087	16.3087	17.7176	912003	38.8333	49.6667	EDC4	FALSE	-0.0582852	-0.0218138	-0.236304	-0.181789	-0.208754	-0.0269641	-0.359808	-0.423244	-0.0634355	0.579523	0.834992	0.0364079	0.0975612	0.0605595	0.796881	0.00322223	0.000911064	0.546864	0.999981	0.999922	0.676284	0.179374	0.099222	0.875989	0.0136606	0.0030563	0.68782	EDC4	0.236929	0.0783178	1.4388	1.01072	1.21782	0.0986065	2.49184	3.04045
Prpf4b	PRP4B_MOUSE	MOUSE	Q61136	0.000141243	15.6405	15.6361	15.6361	16.8681	367905	22.4444	27.2778	PRP4B	FALSE	0.118517	0.07216	0.0176897	0.249626	0.23387	-0.0157559	0.148798	0.1794	0.0306016	0.439309	0.635585	0.907187	0.114899	0.13772	0.91729	0.334341	0.247731	0.840234	0.999981	0.999922	0.999652	0.203542	0.196752	0.952412	0.464693	0.32571	0.899996	PRP4B	0.35723	0.196826	0.0423033	0.939684	0.861004	0.0374931	0.47581	0.606019
Cnot7	CNOT7_MOUSE	MOUSE	Q60809	0.000141243	13.7367	13.7319	13.7319	14.9178	49412.8	7.11111	8.11111	CNOT7	FALSE	-0.0237369	-0.112107	-0.251714	-0.193003	-0.149911	0.0430924	-0.420981	-0.289519	0.131462	0.83387	0.329397	0.0387957	0.103069	0.197615	0.703859	0.00177891	0.0199025	0.255532	0.999981	0.999922	0.683725	0.187231	0.266993	0.810984	0.00855077	0.039153	0.410982	CNOT7	0.0789019	0.482281	1.41122	0.986872	0.704179	0.152514	2.74985	1.70109
Mios	MIO_MOUSE	MOUSE	Q8VE19	0.000141243	13.6206	13.6151	13.6151	14.9535	88987.7	16.5	17.3333	MIO	FALSE	0.021181	0.0297911	-0.00784007	-0.225991	-0.124616	0.101374	-0.255012	-0.162247	0.0927642	0.879676	0.831456	0.955301	0.12109	0.379247	0.472482	0.0834192	0.256493	0.510309	0.999981	0.999922	0.999652	0.211703	0.459541	0.629536	0.16368	0.335717	0.656936	MIO	0.0556774	0.0801608	0.0198599	0.91689	0.421078	0.325615	1.07873	0.590925
Ppp2cb	PP2AB_MOUSE	MOUSE	P62715	0.000435856	14.1155	14.11	14.11	15.0256	33634.4	2	2	PP2AB	FALSE	-0.0444353	-0.0689478	-0.289595	0.0276315	0.100386	0.0727543	-0.217529	-0.120262	0.0972667	0.760997	0.637692	0.0616487	0.849836	0.494734	0.61939	0.150101	0.414947	0.508034	0.999981	0.999922	0.830741	0.89457	0.571836	0.751165	0.25621	0.49911	0.655163	PP2AB	0.118617	0.195389	1.21008	0.0706648	0.305629	0.208036	0.823616	0.382008
Yap1	YAP1_MOUSE	MOUSE	P46938	0.000141243	14.7161	14.6993	14.6993	15.4564	73837.6	8.27778	8.5	YAP1	FALSE	-0.154432	-0.109322	-0.120519	0.0421	-0.0634398	-0.10554	0.0760123	-0.0746376	-0.15065	0.28052	0.440448	0.396085	0.764439	0.652223	0.456117	0.589759	0.59644	0.292016	0.999981	0.999922	0.999652	0.829029	0.718865	0.615867	0.700149	0.669857	0.450311	YAP1	0.552036	0.356105	0.402212	0.116657	0.185604	0.340924	0.229325	0.224434
Zeb1	ZEB1_MOUSE	MOUSE	Q64318	0.000141243	12.6153	12.2713	12.2713	13.2345	18946.7	4.72222	4.72222	ZEB1	TRUE	-0.135451	0.058897	-0.0717058	-0.907316	-0.804628	0.102687	-0.843571	-0.935231	-0.0916602	0.465478	0.749197	0.697349	0.000150435	0.000461955	0.578593	0.000300633	0.000111603	0.619669	0.999981	0.999922	0.999652	0.00128803	0.00175011	0.719064	0.00220819	0.000555098	0.744537	ZEB1	0.332101	0.125404	0.15655	3.82265	3.3354	0.237627	3.52196	3.95233
Adnp	ADNP_MOUSE	MOUSE	Q9Z103	0.000141243	15.2209	15.2144	15.2144	16.6592	736238	46.7222	54.5	ADNP	FALSE	-0.0363326	0.0026979	0.0683123	0.117857	0.11851	0.000653292	0.222502	0.184125	-0.0383772	0.812383	0.985925	0.656181	0.445432	0.442963	0.996592	0.159635	0.239674	0.80206	0.999981	0.999922	0.999652	0.563562	0.521634	0.998351	0.268446	0.316732	0.874362	ADNP	0.0902391	0.00615622	0.182976	0.351218	0.353632	0.00148281	0.796871	0.62038
Clk3	CLK3_MOUSE	MOUSE	O35492	0.000141243	14.5929	14.5877	14.5877	15.4154	94832.8	11.8889	12.7778	CLK3	FALSE	0.0781543	0.0424559	-0.12528	0.317684	0.371006	0.053322	0.11425	0.20327	0.0890204	0.558218	0.74945	0.352282	0.0278182	0.012292	0.688639	0.395133	0.140112	0.505571	0.999981	0.999922	0.999652	0.0681946	0.0259247	0.800822	0.526223	0.201385	0.652564	CLK3	0.253196	0.125257	0.453109	1.55567	1.91038	0.162008	0.403257	0.853526
Runx1	RUNX1_MOUSE	MOUSE	Q03347	0.000141243	14.2656	14.2601	14.2601	15.5328	97142.2	9.5	10.5	RUNX1	FALSE	-0.00644662	0.0655489	-0.015424	0.342861	0.20598	-0.136882	0.333884	0.125007	-0.208877	0.955939	0.576281	0.89486	0.00914615	0.0927111	0.251368	0.0107264	0.293106	0.0886164	0.999981	0.999922	0.999652	0.0289001	0.141276	0.411924	0.0338568	0.376065	0.192126	RUNX1	0.0195696	0.239365	0.0482448	2.03876	1.03287	0.599689	1.96955	0.532975
Sf3b4	SF3B4_MOUSE	MOUSE	Q8QZY9	0.000141243	16.0331	16.0296	16.0296	16.3013	89035.3	4	5.38889	SF3B4	FALSE	-0.277601	-0.348077	-0.0261537	-0.0475694	-0.180739	-0.13317	0.203878	0.141184	-0.0626936	0.0451267	0.0151572	0.839715	0.713405	0.175338	0.311226	0.129397	0.284017	0.62892	0.941107	0.647619	0.999652	0.789877	0.24197	0.477426	0.22869	0.366324	0.751863	SF3B4	1.34557	1.81938	0.0758679	0.146664	0.756124	0.506924	0.888076	0.546655
Srsf1	SRSF1_MOUSE	MOUSE	Q6PDM2	0.000141243	19.473	19.4675	19.4675	20.3152	2.48712e+06	17.1667	19.1667	SRSF1	FALSE	0.0916674	0.017575	-0.0784752	0.319239	0.394503	0.0752638	0.149096	0.298452	0.149356	0.419638	0.87572	0.488352	0.0111701	0.00276191	0.506047	0.197065	0.0163396	0.196329	0.999981	0.999922	0.999652	0.0336332	0.00745044	0.660477	0.313266	0.0331984	0.343585	SRSF1	0.377125	0.0576347	0.311267	1.95194	2.55879	0.29581	0.70539	1.78676
Ring1	RING1_MOUSE	MOUSE	O35730	0.000141243	13.0887	13.0758	13.0758	14.3	33460.8	7.94444	7.94444	RING1	FALSE	-0.219856	-0.132004	-0.171719	-0.0947347	0.0858431	0.180578	-0.0465986	0.046128	0.0927266	0.141875	0.366722	0.244684	0.514324	0.55407	0.222277	0.74705	0.74951	0.523155	0.999981	0.999922	0.999652	0.627554	0.627826	0.377905	0.825876	0.804431	0.668074	RING1	0.848094	0.435663	0.611395	0.288764	0.256436	0.653106	0.12665	0.125222
Sec22b	SC22B_MOUSE	MOUSE	O08547	0.000141243	17.7716	17.7701	17.7701	19.0116	1.00554e+06	15.7222	19.7222	SC22B	FALSE	-0.0730866	-0.0414649	0.0847112	-0.253576	-0.0607598	0.192816	-0.0957779	0.0654164	0.161194	0.613842	0.774021	0.559226	0.093911	0.674449	0.194001	0.509748	0.651249	0.273508	0.999981	0.999922	0.999652	0.174199	0.738253	0.345104	0.632858	0.718243	0.430099	SC22B	0.211943	0.111247	0.252413	1.02728	0.171051	0.712196	0.292644	0.186253
Gcc1	GCC1_MOUSE	MOUSE	Q9D4H2	0.000141243	13.8231	13.8152	13.8152	15.0096	85579.4	15.3889	15.7778	GCC1	FALSE	0.0839377	0.125141	-0.118392	0.18807	0.30222	0.11415	-0.0142589	0.0586876	0.0729465	0.567309	0.396919	0.422288	0.209663	0.0523729	0.438755	0.922171	0.68836	0.618631	0.999981	0.999922	0.999652	0.322295	0.0877792	0.600759	0.949711	0.75104	0.743669	GCC1	0.246181	0.401298	0.374391	0.678478	1.28089	0.357778	0.0351886	0.162184
Polr2c	RPB3_MOUSE	MOUSE	P97760	0.000141243	15.3332	15.328	15.328	16.7196	168839	8.55556	9.55556	RPB3	FALSE	-0.13036	-0.182342	-0.186944	-0.0665505	0.0465459	0.113096	-0.123135	0.0419442	0.165079	0.368689	0.214384	0.203625	0.642936	0.745296	0.433915	0.395131	0.769651	0.258799	0.999981	0.999922	0.999652	0.734988	0.798049	0.596183	0.526223	0.821332	0.414485	RPB3	0.43334	0.668807	0.691168	0.191832	0.127671	0.362595	0.403259	0.113706
Lap3	AMPL_MOUSE	MOUSE	Q9CPY7	0.000141243	16.8004	16.7937	16.7937	18.2083	1.16674e+06	23.9444	34	AMPL	FALSE	0.0252181	0.0145455	0.0526665	-0.0156192	-0.299699	-0.28408	0.0118292	-0.261578	-0.273408	0.842696	0.908831	0.679229	0.902138	0.0297633	0.0379564	0.925796	0.053519	0.0447222	0.999981	0.999922	0.999652	0.932349	0.0546305	0.106637	0.952547	0.0899538	0.116411	AMPL	0.0743291	0.0415167	0.167984	0.0447271	1.52632	1.42071	0.0334846	1.27149
L3mbtl3	LMBL3_MOUSE	MOUSE	Q8BLB7	0.000141243	12.8769	12.8669	12.8669	14.1961	26217	5.77778	5.77778	LMBL3	FALSE	-0.137011	-0.219574	-0.136662	0.0161288	0.00706765	-0.00906114	0.0164773	0.0899789	0.0735016	0.352521	0.14489	0.353712	0.911577	0.961182	0.950247	0.909675	0.538117	0.614265	0.999981	0.999922	0.999652	0.939021	0.971945	0.974278	0.941355	0.617579	0.740686	LMBL3	0.452815	0.83896	0.45135	0.0402069	0.0171944	0.0221636	0.0411139	0.269124
Kat8	KAT8_MOUSE	MOUSE	Q9D1P2	0.000141243	13.084	13.0792	13.0792	14.2667	33193.7	7.5	7.5	KAT8	FALSE	0.0198226	-0.0738003	0.0447379	0.0346604	0.0303574	-0.00430292	0.0595756	0.148896	0.08932	0.906249	0.662007	0.790592	0.836927	0.856914	0.9796	0.723875	0.382457	0.597306	0.999981	0.999922	0.999652	0.885772	0.890041	0.990456	0.808154	0.467543	0.72765	KAT8	0.0427524	0.179137	0.102048	0.0773123	0.0670626	0.00895122	0.140336	0.417417
Eif4a3	IF4A3_MOUSE	MOUSE	Q91VC3	0.000141243	18.2329	18.2279	18.2279	19.6263	2.22085e+06	22.8889	30.3333	IF4A3	FALSE	0.0488869	0.0199117	-0.00937632	0.322481	0.391903	0.0694215	0.264218	0.362615	0.0983967	0.633542	0.845544	0.926873	0.0058038	0.00140255	0.500071	0.0188582	0.00255156	0.342831	0.999981	0.999922	0.999652	0.0202411	0.00428196	0.654532	0.0523216	0.00703245	0.500643	IF4A3	0.198224	0.0728637	0.0329798	2.23629	2.85308	0.300968	1.7245	2.59319
Iws1	IWS1_MOUSE	MOUSE	Q8C1D8	0.000141243	15.6276	15.621	15.621	16.8599	287172	14.0556	17.6111	IWS1	FALSE	0.0414401	0.0336486	-0.0327344	-0.144451	-0.128305	0.0161454	-0.218625	-0.194688	0.023937	0.774004	0.815556	0.820472	0.324236	0.379608	0.910819	0.143691	0.189663	0.868145	0.999981	0.999922	0.999652	0.446117	0.459824	0.948503	0.248145	0.259653	0.919589	IWS1	0.111257	0.0885461	0.0859363	0.489139	0.420664	0.040568	0.84257	0.722017
Stt3b	STT3B_MOUSE	MOUSE	Q3TDQ1	0.000141243	16.0844	16.0793	16.0793	17.484	324923	12.1667	13.1667	STT3B	FALSE	0.0638904	0.0156938	0.0175308	-0.0221632	-0.153425	-0.131261	-0.0685228	-0.151588	-0.0830648	0.684233	0.920214	0.910916	0.887531	0.335076	0.407589	0.662838	0.340717	0.597687	0.999981	0.999922	0.999652	0.921731	0.41448	0.572127	0.761616	0.425969	0.72771	STT3B	0.164796	0.036111	0.0405216	0.0518166	0.474856	0.389777	0.178592	0.467606
Cactin	CATIN_MOUSE	MOUSE	Q9CS00	0.000141243	14.4463	14.4412	14.4412	15.8373	126669	13.8333	16.2778	CATIN	FALSE	0.0269972	-0.0267425	-0.159999	0.301836	0.307688	0.00585187	0.11484	0.174431	0.0595915	0.83193	0.83349	0.219951	0.02891	0.0263685	0.963282	0.37278	0.183146	0.640447	0.999981	0.999922	0.999652	0.0702615	0.0494246	0.980977	0.503964	0.251912	0.761459	CATIN	0.0799133	0.0790997	0.657673	1.53895	1.57892	0.0162466	0.428547	0.737203
Nkap;Nkapl	NKAP(.|L)_MOUSE	MOUSE	Q9D0F4;Q5SZT7	0.000273748	13.712	13.7064	13.7064	14.4397	22535.6	3	3	NKAP(.|L),0	FALSE	-0.125464	-0.0431085	-0.0717858	0.017607	-0.0742096	-0.0918166	0.0712855	-0.102887	-0.174172	0.456968	0.796628	0.668434	0.916092	0.658007	0.584563	0.670594	0.540629	0.305886	0.999981	0.999922	0.999652	0.941936	0.723511	0.723701	0.766806	0.619894	0.464092	NKAP(.|L),0	0.340114	0.0987444	0.174942	0.0380611	0.181769	0.233169	0.17354	0.267101
Rbm8a	RBM8A_MOUSE	MOUSE	Q9CWZ3	0.000141243	17.5282	17.5236	17.5236	18.4416	428182	6.44444	8.44444	RBM8A	FALSE	0.102415	0.161963	-0.0767408	0.378969	0.117735	-0.261234	0.199813	-0.120969	-0.320781	0.391635	0.183279	0.518671	0.00519749	0.326621	0.0398098	0.10573	0.313941	0.0144496	0.999981	0.999922	0.999652	0.018574	0.405625	0.110416	0.196706	0.39835	0.050666	RBM8A	0.407118	0.736888	0.285108	2.28421	0.485956	1.40001	0.9758	0.503152
Pan3	PAN3_MOUSE	MOUSE	Q640Q5	0.000141243	13.3286	13.3212	13.3212	14.4103	34857.2	6.61111	6.61111	PAN3	FALSE	0.0474303	-0.0311665	-0.260424	0.0366145	0.100593	0.0639784	-0.27124	-0.128664	0.142575	0.751617	0.835089	0.0969336	0.806843	0.504564	0.669859	0.0849901	0.395592	0.347837	0.999981	0.999922	0.994625	0.862162	0.581205	0.787466	0.165834	0.480581	0.506013	PAN3	0.124003	0.078267	1.01353	0.0932107	0.297083	0.174017	1.07063	0.402753
Ostc	OSTC_MOUSE	MOUSE	Q78XF5	0.000273748	17.0341	17.0286	17.0286	17.1628	149320	3	3	OSTC	FALSE	0.124715	-0.0427067	0.31407	0.0262127	-0.271714	-0.297926	0.215567	0.0850632	-0.130504	0.359999	0.750919	0.0310675	0.845361	0.057408	0.0393791	0.123396	0.529297	0.338776	0.999981	0.999922	0.641794	0.891359	0.0947497	0.109624	0.220983	0.609053	0.496543	OSTC	0.443698	0.124407	1.50769	0.0729578	1.24103	1.40473	0.908698	0.276301
Slc25a4	ADT1_MOUSE	MOUSE	P48962	0.000141243	19.763	19.7573	19.7573	21.0705	4.55063e+06	14.1667	19.3889	ADT1	FALSE	0.0775855	-0.00669266	0.0263285	0.255715	0.0452287	-0.210486	0.204458	0.0782499	-0.126208	0.618143	0.965557	0.865172	0.114022	0.770743	0.187446	0.199674	0.615164	0.420615	0.999981	0.999922	0.999652	0.202375	0.819487	0.337202	0.316264	0.68666	0.57695	ADT1	0.208911	0.015222	0.0628975	0.94301	0.113091	0.727124	0.699679	0.211009
Dido1	DIDO1_MOUSE	MOUSE	Q8C9B9	0.000141243	14.91	14.9038	14.9038	16.2975	452086	47.4444	51.3889	DIDO1	FALSE	-0.030191	-0.0854358	-0.030576	0.109806	0.109658	-0.000147976	0.109421	0.164518	0.0550968	0.853694	0.60324	0.851852	0.505394	0.505959	0.999278	0.506865	0.322768	0.736811	0.999981	0.999922	0.999652	0.619818	0.582581	0.999892	0.630706	0.407426	0.830941	DIDO1	0.0686977	0.21951	0.0696357	0.29637	0.295885	0.00031349	0.295108	0.491109
Vps8	VPS8_MOUSE	MOUSE	Q0P5W1	0.000520427	12.4546	12.4631	12.4631	13.6648	17979.5	4.88889	4.88889	VPS8	FALSE	-0.0389177	-0.180789	0.125152	-0.339397	-0.296969	0.0424271	-0.175327	0.0089723	0.184299	0.777527	0.201255	0.369501	0.0240052	0.0442049	0.758125	0.214476	0.947996	0.193111	0.999981	0.999922	0.999652	0.0609983	0.0762636	0.85111	0.332613	0.960851	0.339311	VPS8	0.109284	0.696254	0.432384	1.6197	1.35453	0.120259	0.668621	0.0231933
Clpx	CLPX_MOUSE	MOUSE	Q9JHS4	0.000141243	16.1192	16.1129	16.1129	17.4342	616195	31.5556	36	CLPX	FALSE	0.0680015	0.127614	0.115023	0.0934777	0.253026	0.159548	0.140499	0.240434	0.099935	0.636876	0.380132	0.427793	0.517783	0.0930836	0.275961	0.335227	0.108975	0.489723	0.999981	0.999922	0.999652	0.63051	0.14177	0.438523	0.465598	0.162999	0.637615	CLPX	0.195945	0.420065	0.368767	0.285852	1.03113	0.559153	0.474661	0.962672
Vps16	VPS16_MOUSE	MOUSE	Q920Q4	0.000141243	13.929	13.9192	13.9192	15.3313	121897	15.0556	15.0556	VPS16	FALSE	0.0954134	0.00286955	0.0461805	-0.193181	-0.0809938	0.112188	-0.242414	-0.0376828	0.204732	0.529115	0.984796	0.759462	0.211665	0.59248	0.460439	0.12236	0.802604	0.186993	0.999981	0.999922	0.999652	0.32453	0.664388	0.619316	0.219665	0.846989	0.331087	VPS16	0.27645	0.00665353	0.119494	0.67435	0.227326	0.336828	0.912362	0.0954987
Dock11	DOC11_MOUSE	MOUSE	A2AF47	0.000141243	14.0077	14.0014	14.0014	15.4692	246477	37.5	40.8333	DOC11	FALSE	-0.0274807	0.0172287	0.016097	-0.341464	-0.266752	0.0747121	-0.297886	-0.267883	0.0300027	0.827042	0.89099	0.898105	0.0144452	0.0474239	0.554529	0.0291514	0.0466052	0.811483	0.999981	0.999922	0.999652	0.0410797	0.0807829	0.69937	0.073861	0.0800736	0.88022	DOC11	0.0824726	0.0501274	0.0466727	1.84028	1.324	0.256075	1.53534	1.33157
Ubxn8	UBXN8_MOUSE	MOUSE	Q9QZ49	0.000141243	13.3725	13.3687	13.3687	14.6671	30954.1	4.55556	4.55556	UBXN8	FALSE	0.0693039	0.0393094	-0.152155	0.0492188	0.268316	0.219098	-0.17224	0.0768523	0.249092	0.627109	0.782319	0.293346	0.729572	0.0739615	0.137656	0.236629	0.590425	0.0948033	0.999981	0.999922	0.999652	0.801897	0.11719	0.268956	0.358587	0.66421	0.20191	UBXN8	0.202657	0.106616	0.532619	0.136932	1.13099	0.861204	0.625933	0.228835
Blzf1	GO45_MOUSE	MOUSE	Q8R2X8	0.000141243	12.4464	12.4373	12.4373	13.7837	20359.5	5.11111	5.11111	GO45	FALSE	-0.105071	-0.212643	0.034474	0.247798	0.0615378	-0.18626	0.387343	0.308654	-0.0786883	0.389002	0.0926793	0.774997	0.0537544	0.610956	0.136582	0.00512964	0.0197947	0.51654	0.999981	0.999922	0.999652	0.112617	0.681009	0.267335	0.0193974	0.0389805	0.662232	GO45	0.410048	1.03302	0.1107	1.26959	0.21399	0.864606	2.28991	1.70345
Tnk1	TNK1_MOUSE	MOUSE	Q99ML2	0.00105116	12.3386	12.3148	12.3148	12.6447	6482.64	0.722222	0.722222	TNK1	TRUE	0.269823	-0.81303	0.122527	1.15383	0.0509906	-1.10284	1.00653	0.986548	-0.0199858	0.262979	0.00317091	0.605169	0.000163795	0.829022	0.00025209	0.000577215	0.000686885	0.932499	0.999981	0.272294	0.999652	0.00138083	0.866677	0.00282	0.00354546	0.00242892	0.960913	TNK1	0.580079	2.49882	0.218124	3.7857	0.081434	3.59844	3.23866	3.16312
Ddx56	DDX56_MOUSE	MOUSE	Q9D0R4	0.000141243	18.1606	18.1533	18.1533	18.6363	714710	20.3889	26.2778	DDX56	FALSE	0.0794071	0.0543454	-0.106598	0.435425	0.416034	-0.0193907	0.24942	0.255091	0.00567102	0.430747	0.587639	0.294161	0.000470227	0.000700444	0.845919	0.0224222	0.0199847	0.954651	0.999981	0.999922	0.999652	0.00303293	0.00244625	0.907126	0.0597493	0.0392569	0.974281	DDX56	0.365777	0.230889	0.531414	3.32769	3.15463	0.0726712	1.64932	1.6993
Ube4a	UBE4A_MOUSE	MOUSE	E9Q735	0.000141243	14.2073	14.2009	14.2009	15.4486	134365	16.8333	17.7778	UBE4A	FALSE	0.0251293	0.0455712	0.106065	-0.217142	0.142561	0.359703	-0.136207	0.203055	0.339262	0.829295	0.696322	0.369043	0.0773113	0.232268	0.00669417	0.252774	0.0964523	0.00964244	0.999981	0.999922	0.999652	0.150068	0.305976	0.0305387	0.376795	0.146901	0.037772	UBE4A	0.0812909	0.15719	0.432923	1.11176	0.634011	2.1743	0.597268	1.01569
Taf1c	TAF1C_MOUSE	MOUSE	Q6PDZ2	0.000141243	12.8034	12.7988	12.7988	14.1957	25942.7	4.55556	4.55556	TAF1C	FALSE	0.200354	0.0806105	0.193916	0.140027	-0.0374974	-0.177524	0.133588	0.0758075	-0.0577802	0.188228	0.587361	0.202012	0.350621	0.799942	0.24076	0.37259	0.609614	0.696597	0.999981	0.999922	0.999652	0.472184	0.844281	0.400458	0.503785	0.681725	0.802195	TAF1C	0.725316	0.231095	0.694624	0.455163	0.0969416	0.618416	0.428768	0.214945
Idh3g	IDHG1_MOUSE	MOUSE	P70404	0.000141243	16.8618	16.8559	16.8559	18.0944	490486	11.1667	14.2778	IDHG1	FALSE	-0.0637773	-0.0724366	0.137701	0.0263663	0.152169	0.125802	0.227844	0.362306	0.134462	0.647176	0.603553	0.329209	0.849486	0.282611	0.371456	0.115848	0.018008	0.340357	0.999981	0.999922	0.999652	0.894416	0.359795	0.538941	0.210433	0.0360943	0.497943	IDHG1	0.188978	0.219285	0.482528	0.0708436	0.548811	0.430092	0.936113	1.74453
Sumo3	SUMO3_MOUSE	MOUSE	Q9Z172	0.000435856	13.4971	13.4914	13.4914	14.3775	21469.1	2	2	SUMO3	FALSE	-0.190061	-0.228061	-0.0447337	-0.125873	0.160587	0.28646	0.0194543	0.343914	0.32446	0.0971641	0.0507718	0.683089	0.259651	0.15571	0.0175582	0.858759	0.00591973	0.00857736	0.999981	0.999922	0.999652	0.37785	0.218113	0.0607815	0.907499	0.0141206	0.034765	SUMO3	1.01249	1.29438	0.165523	0.585611	0.807684	1.75552	0.0661288	2.2277
Ctnnbl1	CTBL1_MOUSE	MOUSE	Q9CWL8	0.000141243	16.0361	16.0298	16.0298	17.4577	511781	19.9444	21.8889	CTBL1	FALSE	0.00559214	0.0379922	0.0511516	0.136972	0.277974	0.141001	0.182532	0.291133	0.108601	0.969318	0.794075	0.725511	0.353215	0.0707781	0.339649	0.22107	0.0596905	0.459269	0.999981	0.999922	0.999652	0.474655	0.113026	0.507677	0.34023	0.0985727	0.611358	CTBL1	0.0135338	0.100138	0.139356	0.451961	1.1501	0.468969	0.655471	1.22409
Zw10	ZW10_MOUSE	MOUSE	O54692	0.000141243	14.3126	14.3078	14.3078	15.6754	268970	29.8333	35.2222	ZW10	FALSE	0.0732551	-0.0407933	-0.120586	0.00327757	-0.245957	-0.249234	-0.190563	-0.325749	-0.135186	0.5811	0.757804	0.367883	0.980202	0.0776364	0.0741446	0.162914	0.0240527	0.314422	0.999981	0.999922	0.999652	0.986622	0.122064	0.172492	0.271799	0.0458692	0.473098	ZW10	0.235749	0.120443	0.434291	0.00868445	1.10993	1.12992	0.788042	1.61884
Ist1	IST1_MOUSE	MOUSE	Q9CX00	0.000141243	15.0774	15.0718	15.0718	16.4779	172672	8	9	IST1	FALSE	-0.0680765	0.103436	0.0512091	0.0799872	0.18195	0.101963	0.199273	0.129723	-0.06955	0.648372	0.490365	0.731176	0.592584	0.23262	0.496468	0.193183	0.389192	0.641342	0.999981	0.999922	0.999652	0.693722	0.306348	0.651013	0.308606	0.474254	0.762087	IST1	0.188175	0.309481	0.135978	0.22725	0.633353	0.304109	0.714032	0.409836
Prpf31	PRP31_MOUSE	MOUSE	Q8CCF0	0.000141243	16.4951	16.4901	16.4901	17.6594	462983	15.1111	19.1111	PRP31	FALSE	-0.0232838	0.0373468	0.0212954	0.0153382	0.118409	0.10307	0.0599174	0.102357	0.0424398	0.878739	0.806795	0.889018	0.919927	0.442251	0.502554	0.695251	0.505471	0.781142	0.999981	0.999922	0.999652	0.944845	0.520936	0.657192	0.784938	0.587113	0.860671	PRP31	0.0561399	0.0932367	0.0510895	0.0362467	0.354331	0.298817	0.157859	0.296304
Mrps31	RT31_MOUSE	MOUSE	Q61733	0.000141243	15.5406	15.5342	15.5342	16.8263	238940	12	14.8889	RT31	FALSE	-0.0347757	0.0896831	0.101225	-0.0146094	0.303542	0.318152	0.121391	0.315084	0.193693	0.766758	0.448085	0.393113	0.90071	0.0186189	0.0144283	0.308342	0.0152246	0.113088	0.999981	0.999922	0.999652	0.931429	0.0369699	0.0527648	0.438081	0.0312521	0.22977	RT31	0.115342	0.348639	0.405483	0.045415	1.73005	1.84078	0.510967	1.81745
Lnpk	LNP_MOUSE	MOUSE	Q7TQ95	0.000141243	16.3681	16.3621	16.3621	17.4787	398245	16.5556	19.3889	LNP	FALSE	0.0974496	0.141672	0.0496429	0.310836	0.061144	-0.249692	0.26303	-0.0308846	-0.293914	0.399649	0.226773	0.665083	0.0143829	0.594499	0.0420701	0.0334552	0.787274	0.0194585	0.999981	0.999922	0.999652	0.040929	0.666267	0.114831	0.0821283	0.835745	0.0629383	LNP	0.398322	0.644409	0.177124	1.84215	0.225849	1.37603	1.47554	0.103874
Taf1b	TAF1B_MOUSE	MOUSE	P97358	0.00313853	13.3722	13.2859	13.2859	13.7131	15153.5	1.5	1.5	TAF1B	FALSE	0.0718125	0.0184482	-0.34921	0.235002	0.0732342	-0.161768	-0.186021	-0.294424	-0.108403	0.806759	0.939135	0.202407	0.434667	0.802714	0.585556	0.47521	0.157445	0.656382	0.999981	0.999922	0.999652	0.553204	0.846577	0.724726	0.602717	0.222214	0.772956	TAF1B	0.0932559	0.027272	0.693775	0.361843	0.0954392	0.232431	0.323114	0.802871
Dnttip2	TDIF2_MOUSE	MOUSE	Q8R2M2	0.000141243	18.7708	18.7724	18.7724	19.253	1.11157e+06	32.6111	40.0556	TDIF2	FALSE	0.118848	0.141913	0.104548	0.262384	0.360957	0.0985723	0.248084	0.323591	0.0755068	0.276313	0.197312	0.336079	0.0247245	0.00368635	0.363604	0.0322861	0.00764565	0.483964	0.999981	0.999922	0.999652	0.0624279	0.00943052	0.531421	0.0799078	0.0174669	0.632126	TDIF2	0.558598	0.704846	0.473558	1.60687	2.4334	0.439372	1.49098	2.11659
Znf668	ZN668_MOUSE	MOUSE	Q8K2R5	0.000141243	13.7791	13.7745	13.7745	15.0774	57903.3	8.27778	8.27778	ZN668	FALSE	0.120058	-0.0746194	0.0427421	0.153571	0.178361	0.0247901	0.0762552	0.295722	0.219467	0.437771	0.627453	0.780446	0.323999	0.254665	0.871457	0.619989	0.0682986	0.165585	0.999981	0.999922	0.999652	0.445861	0.330167	0.92306	0.725224	0.110151	0.303295	ZN668	0.358753	0.202419	0.107657	0.489457	0.594031	0.0597539	0.207616	1.16559
Atp2a1;Atp2a2	AT2A(1|2)_MOUSE	MOUSE	O55143;Q8R429	0.000141243	17.675	17.6693	17.6693	18.9006	803707	9.66667	12.5	AT2A(1|2),0	FALSE	0.148381	0.0483833	0.079541	-0.0940205	0.114866	0.208886	-0.162861	0.146023	0.308884	0.312681	0.738106	0.583746	0.518044	0.431311	0.161972	0.269455	0.320175	0.045977	0.999981	0.999922	0.999652	0.630653	0.510857	0.303186	0.395601	0.404618	0.118759	AT2A(1|2),0	0.504898	0.131881	0.233776	0.285633	0.36521	0.79056	0.569514	0.494613
Cetn2	CETN2_MOUSE	MOUSE	Q9R1K9	0.000141243	12.7106	12.7006	12.7006	14.024	26264.9	3.77778	5.44444	CETN2	FALSE	-0.0781885	-0.0918942	-0.108952	0.0696583	-0.148249	-0.217908	0.038895	-0.165307	-0.204202	0.613652	0.553587	0.483505	0.652575	0.343741	0.171184	0.801066	0.292832	0.198043	0.999981	0.999922	0.999652	0.742325	0.423167	0.316263	0.866989	0.375867	0.345687	CETN2	0.212078	0.256814	0.315599	0.18537	0.463768	0.766536	0.0963316	0.533382
Rmc1	RMC1_MOUSE	MOUSE	Q8VC42	0.000141243	13.193	13.1866	13.1866	14.5558	54725.8	11.5556	11.6667	RMC1	FALSE	0.119058	0.199755	0.162991	0.156816	0.0713482	-0.0854674	0.200748	0.0345836	-0.166165	0.423962	0.18802	0.278119	0.296031	0.629451	0.563942	0.185958	0.814531	0.269233	0.999981	0.999922	0.999652	0.416704	0.698248	0.707776	0.299744	0.85648	0.425843	RMC1	0.372673	0.725796	0.55577	0.528663	0.201038	0.248765	0.730585	0.0890923
Isy1	ISY1_MOUSE	MOUSE	Q69ZQ2	0.000141243	14.9749	14.9711	14.9711	15.7683	118120	11.5556	14.4444	ISY1	FALSE	-0.163952	-0.146758	-0.143269	0.136024	0.321499	0.185476	0.156707	0.324989	0.168282	0.164161	0.210126	0.220611	0.243694	0.0116811	0.118706	0.182409	0.0109655	0.153999	0.999981	0.999922	0.999652	0.359649	0.02487	0.242037	0.295382	0.0237901	0.288468	ISY1	0.78473	0.67752	0.656373	0.613155	1.93251	0.925527	0.738954	1.95997
Arpc5	ARPC5_MOUSE	MOUSE	Q9CPW4	0.000141243	17.282	17.2765	17.2765	18.0695	316469	4.77778	4.77778	ARPC5	FALSE	-0.153533	-0.0860244	0.104863	-0.0672344	-0.26335	-0.196115	0.191161	-0.0724626	-0.263623	0.299252	0.555898	0.47406	0.644542	0.0849042	0.189751	0.200549	0.619228	0.0846113	0.999981	0.999922	0.999652	0.736055	0.131345	0.340067	0.317135	0.690317	0.185482	ARPC5	0.523962	0.255005	0.324166	0.190749	1.07107	0.721817	0.697779	0.208149
Capza1;Capza2	CAZA(1|2)_MOUSE	MOUSE	P47754;P47753	0.000141243	18.4125	18.4073	18.4073	18.5328	401450	3.88889	4.88889	CAZA(1|2),0	FALSE	-0.0702413	-0.08666	-0.00774364	-0.0451776	-0.294566	-0.249389	0.0173201	-0.21565	-0.23297	0.614531	0.535291	0.955535	0.745383	0.0475642	0.087721	0.900772	0.135102	0.108564	0.999981	0.999922	0.999652	0.814574	0.0809747	0.194903	0.937038	0.195238	0.222801	CAZA(1|2),0	0.211456	0.27141	0.0197535	0.127621	1.32272	1.0569	0.0453851	0.869339
Srsf3	SRSF3_MOUSE	MOUSE	P84104	0.000141243	20.504	20.4998	20.4998	20.8093	1.97183e+06	7.88889	9.83333	SRSF3	FALSE	0.100756	0.035871	0.000906454	0.371245	0.359674	-0.0115715	0.271396	0.324709	0.0533134	0.347298	0.734589	0.993151	0.00274148	0.00344804	0.91276	0.0195046	0.00688804	0.615175	0.999981	0.999922	0.999652	0.0114183	0.00892741	0.949355	0.0536923	0.016033	0.741273	SRSF3	0.459297	0.133956	0.00298468	2.56201	2.46243	0.0396433	1.70986	2.1619
Akap8	AKAP8_MOUSE	MOUSE	Q9DBR0	0.000141243	15.828	15.8224	15.8224	17.0574	397436	23.1667	25.4444	AKAP8	FALSE	-0.0190211	0.0671819	-0.0771321	-0.194671	0.0627789	0.25745	-0.252782	-0.0815351	0.171247	0.895993	0.645381	0.597677	0.193596	0.667033	0.0919633	0.0974629	0.577144	0.249797	0.999981	0.999922	0.999652	0.303455	0.73169	0.201025	0.18434	0.652537	0.404673	AKAP8	0.0476955	0.190183	0.223533	0.713104	0.175852	1.03639	1.01116	0.238716
Nf2	MERL_MOUSE	MOUSE	P46662	0.000141243	13.1737	13.164	13.164	14.5138	53824.7	9.94444	10.8333	MERL	FALSE	0.157176	-0.0213208	0.0453326	0.372265	0.217464	-0.154801	0.260422	0.284118	0.0236959	0.209987	0.861388	0.710952	0.00725149	0.0899812	0.216602	0.0464089	0.0317162	0.846149	0.999981	0.999922	0.999652	0.0240955	0.137956	0.372222	0.104875	0.0577951	0.904162	MERL	0.677807	0.0648012	0.14816	2.13957	1.04585	0.664338	1.3334	1.49872
Slc25a11	M2OM_MOUSE	MOUSE	Q9CR62	0.000141243	17.2327	17.2273	17.2273	18.2257	641670	13	14.9444	M2OM	FALSE	0.043473	0.0239475	0.206768	-0.265191	-0.0358173	0.229374	-0.101896	0.147003	0.248899	0.764604	0.868846	0.167459	0.0824831	0.805041	0.128376	0.485724	0.318764	0.101172	0.999981	0.999922	0.999652	0.157469	0.848232	0.25573	0.612328	0.40336	0.212002	M2OM	0.116563	0.0610572	0.776092	1.08364	0.0941821	0.891517	0.313611	0.49653
Slc30a5	ZNT5_MOUSE	MOUSE	Q8R4H9	0.000141243	13.9816	13.9763	13.9763	15.0788	42025.6	5.16667	5.16667	ZNT5	FALSE	0.0765366	0.00549556	-0.135875	0.295478	0.340216	0.0447383	0.0830663	0.198846	0.115779	0.594121	0.969332	0.34904	0.0527656	0.0285881	0.75468	0.56337	0.177542	0.423029	0.999981	0.999922	0.999652	0.111099	0.0528611	0.849209	0.680253	0.24536	0.579342	ZNT5	0.226125	0.0135276	0.457124	1.27765	1.54382	0.122237	0.249207	0.750698
Nsrp1	NSRP1_MOUSE	MOUSE	Q5NCR9	0.000141243	14.7751	14.7728	14.7728	15.8735	80956.1	6.66667	8.22222	NSRP1	FALSE	0.0581925	0.0574198	-0.0621135	0.0953682	-0.109726	-0.205094	-0.0249378	-0.229259	-0.204321	0.717397	0.720976	0.699343	0.554549	0.49737	0.21316	0.876515	0.1667	0.214801	0.999981	0.999922	0.999652	0.660946	0.574201	0.367968	0.919278	0.232689	0.365648	NSRP1	0.14424	0.142079	0.15531	0.25606	0.30332	0.671295	0.0572405	0.778066
Supt4h1a;Supt4h1b	SPT4(A|B)_MOUSE	MOUSE	P63271;Q9Z199	0.000141243	15.755	15.7507	15.7507	16.5176	97356.5	2.77778	3.77778	SPT4(A|B),0	FALSE	-0.0408728	0.026269	0.01948	-0.348146	-0.191681	0.156464	-0.287793	-0.19847	0.0893226	0.748395	0.836508	0.878335	0.0138711	0.146192	0.230126	0.036102	0.133385	0.486166	0.999981	0.999922	0.999652	0.0397714	0.206865	0.387859	0.0871122	0.193174	0.634152	SPT4(A|B),0	0.125869	0.0775301	0.0563396	1.85789	0.835077	0.638034	1.44247	0.874894
Tbc1d10b	TB10B_MOUSE	MOUSE	Q8BHL3	0.000141243	14.0122	14.0071	14.0071	15.2895	84351.7	13.0556	13.6667	TB10B	FALSE	-0.103661	-0.0563291	-0.151339	0.101005	0.237952	0.136947	0.0533267	0.142942	0.0896155	0.507517	0.717342	0.337274	0.518299	0.13988	0.383895	0.731752	0.363968	0.565974	0.999981	0.999922	0.999652	0.630875	0.199222	0.550875	0.814204	0.449457	0.703502	TB10B	0.294549	0.144274	0.472017	0.28542	0.854243	0.415787	0.135636	0.438937
Suco	SUCO_MOUSE	MOUSE	Q8C341	0.000141243	12.869	12.8299	12.8299	13.9009	31036.5	8.5	8.5	SUCO	FALSE	-0.144161	0.0147245	-0.032966	0.280732	0.158568	-0.122165	0.391928	0.110877	-0.28105	0.231349	0.900321	0.779378	0.0281054	0.190179	0.307204	0.00400189	0.352574	0.0279538	0.999981	0.999922	0.999652	0.0686872	0.258862	0.47347	0.0160342	0.437855	0.0822186	SUCO	0.635733	0.0456027	0.108252	1.55121	0.720838	0.512573	2.39773	0.45275
Rab7a	RAB7A_MOUSE	MOUSE	P51150	0.000141243	18.796	18.7905	18.7905	19.9251	2.27344e+06	17.3889	23.4444	RAB7A	FALSE	0.00884747	-0.00554705	-0.0672201	0.208147	0.308158	0.100011	0.13208	0.246485	0.114405	0.952088	0.969949	0.649165	0.171049	0.0502269	0.500319	0.376103	0.109254	0.441784	0.999981	0.999922	0.999652	0.276099	0.0847664	0.654758	0.507322	0.163347	0.596329	RAB7A	0.0213227	0.0132511	0.187645	0.766881	1.29906	0.300753	0.424693	0.961561
Srsf5	SRSF5_MOUSE	MOUSE	O35326	0.000141243	16.7429	16.7383	16.7383	18.1646	415486	10.9444	13.2778	SRSF5	FALSE	-0.0119662	0.121312	-0.0317553	-0.323753	-0.000957326	0.322796	-0.343543	-0.154024	0.189518	0.91571	0.292335	0.779057	0.0106724	0.993243	0.0108609	0.00742102	0.186077	0.108758	0.999981	0.999922	0.999652	0.0324356	0.995912	0.0432805	0.0257633	0.255343	0.223093	SRSF5	0.0382419	0.53412	0.108431	1.97174	0.00294458	1.96413	2.12954	0.730306
Rfc2	RFC2_MOUSE	MOUSE	Q9WUK4	0.000141243	15.6949	15.6891	15.6891	17.1352	379641	19.4444	21.9444	RFC2	FALSE	-0.0684709	-0.0369814	-0.267547	-0.14702	-0.0618752	0.085145	-0.346096	-0.29244	0.0536555	0.574251	0.760681	0.0402486	0.236412	0.611326	0.486059	0.0108746	0.0268057	0.659103	0.999981	0.999922	0.694141	0.351637	0.681248	0.6417	0.0341522	0.0502872	0.774599	RFC2	0.240898	0.118797	1.39525	0.62633	0.213727	0.313311	1.96359	1.57177
Atp2a1;Atp2a2;Atp2a3	AT2A(1|2|3)_MOUSE	MOUSE	O55143;Q64518;Q8R429	0.000141243	17.4116	17.408	17.408	18.3901	372188	4.94444	5.61111	AT2A(1|2|3),0,0	FALSE	0.0614703	0.0202553	0.0658063	-0.160624	0.137764	0.298388	-0.156288	0.183315	0.339603	0.627529	0.872523	0.603669	0.215038	0.28436	0.0294817	0.227052	0.160218	0.0152294	0.999981	0.999922	0.999652	0.327893	0.361653	0.0887693	0.34744	0.225437	0.0524511	AT2A(1|2|3),0,0	0.202366	0.0592231	0.219201	0.667484	0.546132	1.53045	0.643875	0.79529
Spata5l1	SPA5L_MOUSE	MOUSE	A0A7N9VSG0	0.000141243	13.0819	13.0789	13.0789	14.3162	44492.8	12.3889	12.8889	SPA5L	FALSE	0.00612798	-0.156139	0.0418874	-0.0155737	-0.272081	-0.256507	0.0201857	-0.0740548	-0.0942405	0.966497	0.293614	0.774332	0.915005	0.0772483	0.0939297	0.88999	0.613279	0.521231	0.999981	0.999922	0.999652	0.941404	0.121541	0.204151	0.929465	0.684958	0.666672	SPA5L	0.0147996	0.532224	0.111073	0.0385767	1.11211	1.0272	0.0506147	0.212342
Poldip2	PDIP2_MOUSE	MOUSE	Q91VA6	0.000141243	16.0079	16.0018	16.0018	17.4652	426821	16.2778	19.8889	PDIP2	FALSE	0.00545882	0.118543	0.0498523	-0.106961	0.149574	0.256535	-0.0625675	0.080883	0.14345	0.971396	0.440798	0.743757	0.485912	0.333565	0.107108	0.681932	0.596951	0.353131	0.999981	0.999922	0.999652	0.601145	0.412785	0.225031	0.774412	0.670173	0.511844	PDIP2	0.0126038	0.355761	0.128569	0.313442	0.47682	0.97018	0.166259	0.224061
Atad5	ATAD5_MOUSE	MOUSE	Q4QY64	0.000141243	14.0068	13.9801	13.9801	15.0808	105715	22.3333	22.3333	ATAD5	FALSE	-0.22865	-0.246027	-0.269256	-0.0123045	0.0305696	0.0428742	-0.0529105	0.00734012	0.0602506	0.119019	0.0954836	0.0704764	0.930299	0.828082	0.760872	0.70746	0.958383	0.669359	0.999981	0.999922	0.87838	0.951371	0.86605	0.852889	0.795257	0.968221	0.78237	ATAD5	0.924384	1.02007	1.15196	0.0313773	0.0819267	0.118689	0.150298	0.0184608
Eif4g2	IF4G2_MOUSE	MOUSE	Q62448	0.000141243	17.3287	17.3231	17.3231	18.4698	1.6267e+06	39.2222	48.5556	IF4G2	FALSE	-0.0665189	0.0731058	-0.0193463	-0.191364	-0.304555	-0.11319	-0.144192	-0.397007	-0.252815	0.560505	0.52284	0.864859	0.107276	0.0155718	0.327081	0.216364	0.002867	0.0388485	0.999981	0.999922	0.999652	0.19318	0.0318008	0.494887	0.334888	0.00775783	0.104732	IF4G2	0.25142	0.281631	0.0630546	0.969498	1.80766	0.485345	0.664815	2.54257
Ttc17	TTC17_MOUSE	MOUSE	E9PVB5	0.000141243	13.7282	13.7248	13.7248	14.8538	62143.4	11.5556	13.3889	TTC17	FALSE	-0.0114264	-0.0696152	-0.0484301	0.0744514	-0.0146658	-0.0891173	0.0374477	0.00651924	-0.0309285	0.948186	0.692919	0.78324	0.672901	0.93353	0.613788	0.831463	0.970423	0.860437	0.999981	0.999922	0.999652	0.757283	0.949465	0.74669	0.889012	0.978578	0.914077	TTC17	0.0231063	0.159317	0.106105	0.172049	0.0298717	0.211981	0.080157	0.0130391
Cnot9	CNOT9_MOUSE	MOUSE	Q9JKY0	0.000141243	14.4098	14.4044	14.4044	15.8427	174586	15.1667	16.1667	CNOT9	FALSE	-0.154394	-0.0135068	-0.0826333	-0.205982	-0.322467	-0.116485	-0.134221	-0.391593	-0.257372	0.188944	0.905786	0.472806	0.086199	0.0115381	0.315608	0.250121	0.00326425	0.0365782	0.999981	0.999922	0.999652	0.162824	0.0245953	0.482024	0.374178	0.00864178	0.100656	CNOT9	0.723668	0.0429745	0.325317	1.0645	1.93787	0.500852	0.601849	2.48622
Ddc	DDC_MOUSE	MOUSE	O88533	0.000141243	18.0243	18.0216	18.0216	18.0418	275078	2.33333	2.33333	DDC	TRUE	0.237899	-0.272878	-6.06689	0.0287514	6.23568	6.20693	-6.27604	0.44166	6.7177	0.335148	0.187574	1.52044e-10	0.922381	1.1279e-10	9.15085e-12	8.10415e-12	0.0438707	3.84097e-12	0.999981	0.999922	5.63451e-07	0.946285	2.4628e-08	6.16556e-09	8.87303e-09	0.0761069	2.80359e-09	DDC	0.474764	0.726826	9.81803	0.0350898	9.94773	11.0385	11.0913	1.35783
Cap2	CAP2_MOUSE	MOUSE	Q9CYT6	0.000141243	12.7386	12.7339	12.7339	13.8531	19090	1.05556	1.05556	CAP2	TRUE	-0.195215	0.0783082	-0.242259	0.0535566	-0.9543	-1.00786	0.00651261	-1.27487	-1.28138	0.526566	0.833205	0.433875	0.861074	0.0134485	0.00987659	0.983011	0.00212283	0.00204546	0.999981	0.999922	0.999652	0.90271	0.0280866	0.0404626	0.989071	0.00606652	0.0121796	CAP2	0.278548	0.0792479	0.362636	0.0649597	1.87133	2.00539	0.00744156	2.67308
Mcph1	MCPH1_MOUSE	MOUSE	Q7TT79	0.000141243	12.4063	12.3928	12.3928	13.7336	19437.9	4.61111	4.61111	MCPH1	FALSE	-0.117127	0.0800377	-0.0534472	0.00191087	-0.0921688	-0.0940797	0.0655911	-0.225654	-0.291245	0.450172	0.60399	0.728415	0.990075	0.550906	0.54278	0.670334	0.155893	0.0729176	0.999981	0.999922	0.999652	0.993477	0.624888	0.69004	0.766806	0.220307	0.166802	MCPH1	0.346622	0.21897	0.137621	0.00433208	0.258922	0.265376	0.173709	0.807174
Phf23	PHF23_MOUSE	MOUSE	Q8BSN5	0.000141243	14.2415	14.2337	14.2337	15.435	61923.9	5.77778	5.77778	PHF23	FALSE	0.187652	0.0165662	-0.0563868	0.095256	-0.20503	-0.300286	-0.148783	-0.277983	-0.1292	0.19482	0.906245	0.689244	0.501473	0.158822	0.0462727	0.298966	0.0626734	0.364958	0.999981	0.999922	0.999652	0.616131	0.22187	0.122968	0.427673	0.102628	0.523443	PHF23	0.710366	0.0427543	0.161627	0.299753	0.799088	1.33468	0.524378	1.20292
Hnrnpa1	ROA1_MOUSE	MOUSE	P49312	0.000141243	20.7439	20.7396	20.7396	21.6527	6.81908e+06	25.7222	37.4444	ROA1	FALSE	-0.139003	-0.027731	-0.0888466	0.256992	0.0701433	-0.186848	0.307148	0.00902768	-0.29812	0.310302	0.836902	0.512336	0.0711602	0.603974	0.178453	0.0347576	0.946535	0.0396541	0.999981	0.999922	0.999652	0.140508	0.674428	0.326013	0.0845907	0.960546	0.106376	ROA1	0.508216	0.0773253	0.290445	1.14776	0.218982	0.748477	1.45895	0.0238635
Morc2a;Morc2b	MOR2(A|B)_MOUSE	MOUSE	Q69ZX6;Q8C5W4	0.000520427	12.8288	12.8237	12.8237	13.8114	14663.8	2.38889	2.38889	MOR2(A|B),0	FALSE	0.335603	0.102542	-0.104048	0.258447	0.279728	0.0212811	-0.181204	0.0731383	0.254342	0.0253419	0.460061	0.45362	0.0752136	0.0562106	0.877068	0.200172	0.596591	0.0794862	0.742375	0.999922	0.999652	0.146692	0.0930539	0.927247	0.316915	0.669941	0.177079	MOR2(A|B),0	1.59616	0.337184	0.343308	1.1237	1.25018	0.0569668	0.698597	0.224324
Mlec	MLEC_MOUSE	MOUSE	Q6ZQI3	0.000141243	18.4362	18.4306	18.4306	19.0835	919042	14.2778	18.2778	MLEC	FALSE	0.0885061	0.0877227	-0.0103656	0.116746	0.270206	0.15346	0.0178739	0.172117	0.154244	0.559744	0.563185	0.945231	0.443634	0.0885096	0.31737	0.90572	0.264133	0.314988	0.999981	0.999922	0.999652	0.561693	0.136129	0.483725	0.938829	0.34438	0.47332	MLEC	0.25201	0.249349	0.0244621	0.352975	1.05301	0.498434	0.043006	0.578177
Haspin	HASP_MOUSE	MOUSE	Q9Z0R0	0.000141243	12.7197	12.717	12.717	13.9833	23860.4	5.88889	5.88889	HASP	FALSE	0.0121399	-0.216701	0.00454072	0.0615036	-0.0406364	-0.10214	0.0539044	0.180605	0.126701	0.941788	0.204762	0.978209	0.712035	0.807073	0.541503	0.746173	0.286632	0.450364	0.999981	0.999922	0.999652	0.789058	0.849794	0.689093	0.825322	0.368991	0.603967	HASP	0.0260467	0.688751	0.0095685	0.147499	0.0930874	0.266399	0.127161	0.542675
Spin1	SPIN1_MOUSE	MOUSE	Q61142	0.000141243	14.4049	14.4001	14.4001	15.5281	74511	8.44444	11.1667	SPIN1	FALSE	-0.00712138	-0.157455	-0.159298	0.179119	0.15065	-0.0284683	0.0269422	0.148807	0.121865	0.963924	0.325281	0.319833	0.265383	0.345967	0.85659	0.864193	0.351727	0.443493	0.999981	0.999922	0.999652	0.384276	0.425369	0.914427	0.911216	0.436895	0.597886	SPIN1	0.0159572	0.487741	0.495077	0.576128	0.460965	0.067227	0.0633892	0.453794
Hdac2	HDAC2_MOUSE	MOUSE	P70288	0.000141243	17.0567	17.0503	17.0503	17.8539	368415	8.38889	13.5	HDAC2	FALSE	-0.102032	-0.132038	0.0381866	-0.236247	-0.302649	-0.0664021	-0.0960283	-0.132424	-0.0363959	0.484036	0.367768	0.791932	0.117276	0.0501905	0.647218	0.509724	0.366408	0.80146	0.999981	0.999922	0.999652	0.206519	0.0847213	0.7728	0.632858	0.451769	0.874126	HDAC2	0.315123	0.434426	0.101312	0.930789	1.29938	0.188949	0.292665	0.436035
Shprh	SHPRH_MOUSE	MOUSE	Q7TPQ3	0.000141243	12.9294	12.9299	12.9299	14.2221	50859.1	13.3333	13.3333	SHPRH	FALSE	-0.0528796	-0.152105	-0.156808	-0.189898	-0.00874716	0.181151	-0.293827	-0.0134495	0.280377	0.70228	0.279949	0.265929	0.181993	0.949462	0.201772	0.046824	0.922371	0.0564611	0.999981	0.999922	0.999652	0.289937	0.962316	0.354598	0.105662	0.942383	0.138761	SHPRH	0.15349	0.552921	0.575234	0.739945	0.0225225	0.69514	1.32953	0.0350942
Spg11	SPTCS_MOUSE	MOUSE	Q3UHA3	0.000141243	12.9974	12.9717	12.9717	14.1827	40144.2	9.66667	9.66667	SPTCS	FALSE	0.0250786	0.13793	0.00906726	0.091032	0.0603228	-0.0307092	0.0750206	-0.0685401	-0.143561	0.874282	0.389979	0.954365	0.567742	0.704089	0.846408	0.637128	0.666296	0.371413	0.999981	0.999922	0.999652	0.671701	0.763919	0.907539	0.739643	0.731155	0.529193	SPTCS	0.0583484	0.408959	0.0202857	0.245849	0.152372	0.0724204	0.195773	0.176333
Zcchc8	ZCHC8_MOUSE	MOUSE	Q9CYA6	0.000141243	14.9806	14.9743	14.9743	16.4079	241018	19.6111	21.1111	ZCHC8	FALSE	0.0208135	0.0521976	0.00971725	0.00173796	0.203551	0.201813	-0.0093583	0.16107	0.170429	0.898413	0.749193	0.952461	0.991492	0.223399	0.227184	0.954215	0.330851	0.304435	0.999981	0.999922	0.999652	0.994288	0.29576	0.384448	0.971516	0.41582	0.462391	ZCHC8	0.0465241	0.125406	0.0211529	0.00371074	0.650919	0.643623	0.0203539	0.480368
Kif1c	KIF1C_MOUSE	MOUSE	O35071	0.000141243	13.2454	13.2405	13.2405	14.6663	63237.6	12.3333	13.1667	KIF1C	FALSE	-0.0588661	-0.10915	0.0340644	-0.256145	-0.0115498	0.244595	-0.163214	0.131664	0.294879	0.681177	0.449302	0.81172	0.0881859	0.935573	0.102076	0.26347	0.363516	0.0530861	0.999981	0.999922	0.999652	0.165898	0.95088	0.217064	0.389127	0.449151	0.132236	KIF1C	0.16674	0.347462	0.0905937	1.0546	0.0289222	0.991075	0.579269	0.439477
Cttn	SRC8_MOUSE	MOUSE	Q60598	0.000141243	17.9418	17.9393	17.9393	19.1171	1.60412e+06	24.8333	31.3333	SRC8	FALSE	-0.127827	-0.133643	-0.0970217	0.0685944	0.135129	0.0665348	0.0993992	0.171751	0.0723516	0.398419	0.377833	0.519431	0.64762	0.372692	0.657447	0.509395	0.26104	0.629866	0.999981	0.999922	0.999652	0.738319	0.452761	0.778397	0.632858	0.341007	0.752454	SRC8	0.399659	0.4227	0.284473	0.18868	0.42865	0.182139	0.292946	0.583293
Snrnp200	U520_MOUSE	MOUSE	Q6P4T2	0.000141243	17.4878	17.4833	17.4833	18.9031	4.76448e+06	96.4444	120.167	U520	FALSE	0.0570814	-0.00436499	0.0127026	0.301278	0.302832	0.00155433	0.256899	0.3199	0.0630007	0.639142	0.97129	0.9166	0.0232076	0.0226154	0.989775	0.0478307	0.0169962	0.605084	0.999981	0.999922	0.999652	0.0593504	0.0433454	0.994974	0.107313	0.0343255	0.733452	U520	0.194403	0.012651	0.0378203	1.63437	1.6456	0.0044637	1.32029	1.76965
Rpl10a	RL10A_MOUSE	MOUSE	P53026	0.000141243	19.8537	19.8503	19.8503	20.8958	3.12778e+06	11.7222	20.6111	RL10A	FALSE	-0.277914	-0.132653	-0.247228	-0.201658	-0.250844	-0.0491854	-0.170973	-0.365418	-0.194446	0.0111273	0.187647	0.0211596	0.0531325	0.0196309	0.616253	0.0954096	0.00171787	0.0611506	0.497265	0.999922	0.548334	0.111765	0.0386224	0.748338	0.181357	0.005111	0.146704	RL10A	1.95361	0.726659	1.67449	1.27464	1.70706	0.210241	1.02041	2.76501
Atp5f1b	ATPB_MOUSE	MOUSE	P56480	0.000141243	19.9306	19.9252	19.9252	21.3078	8.60037e+06	26.2778	51.6667	ATPB	FALSE	-0.0123423	-0.031047	-0.0361698	-0.0143051	0.228034	0.242339	-0.0381327	0.222911	0.261044	0.927597	0.81933	0.790231	0.916127	0.108272	0.0895605	0.779164	0.115758	0.069448	0.999981	0.999922	0.999652	0.941936	0.161367	0.197527	0.850323	0.17194	0.160925	ATPB	0.0326405	0.0865413	0.102246	0.0380445	0.965485	1.04788	0.108371	0.936447
Topbp1	TOPB1_MOUSE	MOUSE	Q6ZQF0	0.000141243	13.6225	13.6155	13.6155	15.0537	194885	36.5	38.8889	TOPB1	FALSE	-0.16616	-0.12523	-0.211441	-0.0743444	-0.0458596	0.0284848	-0.119626	-0.132071	-0.0124456	0.30966	0.440443	0.200767	0.644811	0.775648	0.859375	0.460778	0.416402	0.938271	0.999981	0.999922	0.999652	0.73617	0.823203	0.915516	0.588503	0.500517	0.965112	TOPB1	0.509116	0.35611	0.697309	0.190568	0.110336	0.0658173	0.336508	0.380487
Vdac1	VDAC1_MOUSE	MOUSE	Q60932	0.000141243	18.9709	18.9646	18.9646	20.1426	2.49634e+06	16.7222	21.6667	VDAC1	FALSE	-0.0266085	0.019957	0.0966016	-0.109874	0.223355	0.333229	0.0133365	0.3	0.286663	0.82994	0.871979	0.439845	0.381021	0.0863706	0.0152141	0.914223	0.0262193	0.0324985	0.999981	0.999922	0.999652	0.501658	0.133331	0.0549979	0.944302	0.0493351	0.0921807	VDAC1	0.0809535	0.0594938	0.356701	0.419051	1.06363	1.81775	0.0389476	1.58138
Dmap1	DMAP1_MOUSE	MOUSE	Q9JI44	0.000141243	15.1685	15.1608	15.1608	16.1452	198699	18.8333	21.4444	DMAP1	FALSE	-0.0172956	0.0178888	-0.0593871	0.35515	0.32723	-0.0279199	0.313059	0.249954	-0.0631044	0.877303	0.873133	0.597622	0.00563087	0.00946238	0.80331	0.0122922	0.0383201	0.575124	0.999981	0.999922	0.999652	0.0198155	0.0207618	0.880561	0.0374496	0.0680271	0.711111	DMAP1	0.0568506	0.0589195	0.223573	2.24942	2.024	0.0951167	1.91037	1.41657
Ddost	OST48_MOUSE	MOUSE	O54734	0.000141243	18.7641	18.7591	18.7591	19.7862	1.61092e+06	12.7778	14.5556	OST48	FALSE	0.0984282	-0.0210581	0.0678533	0.368081	0.00663719	-0.361444	0.337507	0.0955486	-0.241958	0.365768	0.844538	0.529988	0.00328082	0.950689	0.00373417	0.00595281	0.379585	0.0366667	0.999981	0.999922	0.999652	0.0130859	0.963013	0.0199553	0.0217125	0.46468	0.100829	OST48	0.436794	0.0733807	0.275734	2.48402	0.0219616	2.42781	2.22528	0.420691
Rfx3	RFX3_MOUSE	MOUSE	P48381	0.00169147	12.4146	12.4089	12.4089	12.8487	7567.35	1.83333	1.83333	RFX3	FALSE	0.190886	0.393054	-0.0467872	0.361041	0.347991	-0.0130493	0.123367	-0.0918495	-0.215217	0.160519	0.0314437	0.690217	0.0151301	0.0102505	0.920271	0.302704	0.580171	0.207465	0.999981	0.905972	0.999652	0.0426262	0.0222239	0.954013	0.431752	0.655283	0.357151	RFX3	0.794474	1.50247	0.161014	1.82016	1.98925	0.0360844	0.518981	0.236444
Zscan26	ZSC26_MOUSE	MOUSE	Q5RJ54	0.000141243	13.2403	13.2264	13.2264	14.1083	21241.5	4.11111	4.11111	ZSC26	FALSE	0.0547348	0.181055	0.143346	0.147597	0.346142	0.198544	0.236209	0.308433	0.0722238	0.65795	0.155786	0.255174	0.241956	0.0119518	0.122028	0.0701128	0.0223315	0.56004	0.999981	0.999922	0.999652	0.357535	0.0253309	0.246504	0.14372	0.0431315	0.698276	ZSC26	0.181807	0.807473	0.593163	0.616263	1.92257	0.913541	1.1542	1.65108
Specc1	CYTSB_MOUSE	MOUSE	Q5SXY1	0.000141243	16.3406	16.3343	16.3343	17.4774	665999	36.1111	45.2222	CYTSB	FALSE	-0.0715975	0.0196159	0.0315674	0.211027	0.082386	-0.128641	0.314192	0.0943375	-0.219855	0.629511	0.894467	0.831033	0.167141	0.579305	0.390173	0.0471734	0.526209	0.151163	0.999981	0.999922	0.999652	0.271209	0.652286	0.556296	0.106246	0.606696	0.284575	CYTSB	0.200996	0.0484358	0.0803815	0.776917	0.237093	0.408743	1.3263	0.278842
Rdh14	RDH14_MOUSE	MOUSE	Q9ERI6	0.000141243	13.9999	13.9931	13.9931	15.2714	62116.3	7.11111	7.11111	RDH14	FALSE	0.0173869	0.0497265	0.0148032	-0.159233	0.187134	0.346366	-0.161816	0.15221	0.314027	0.898797	0.716587	0.913765	0.254518	0.184065	0.0209721	0.247223	0.275179	0.0336797	0.999981	0.999922	0.999652	0.371554	0.252265	0.0689804	0.371252	0.356341	0.0946727	RDH14	0.0463385	0.144731	0.0391653	0.594281	0.735028	1.67836	0.606911	0.560385
Ddx3x	DDX3X_MOUSE	MOUSE	Q62167	0.000141243	17.6546	17.6491	17.6491	18.325	475966	9.05556	11.3333	DDX3X	FALSE	-0.361795	-0.104488	-0.209033	-0.308108	-0.149048	0.159059	-0.155345	-0.253593	-0.0982482	0.00438862	0.349143	0.0722067	0.0121211	0.188184	0.161848	0.17124	0.0330896	0.377862	0.32869	0.999922	0.885797	0.0358316	0.256825	0.303041	0.281828	0.0598702	0.535454	DDX3X	2.35767	0.456996	1.14142	1.91646	0.725418	0.790893	0.766396	1.48031
Rpl5	RL5_MOUSE	MOUSE	P47962	0.000141243	19.0359	19.0306	19.0306	20.2934	3.44409e+06	19.1667	32.0556	RL5	FALSE	-0.209913	-0.0404957	-0.300251	-0.206558	-0.133	0.0735577	-0.296896	-0.392756	-0.0958599	0.0616058	0.702349	0.0112062	0.065408	0.220127	0.490038	0.0119651	0.00180509	0.371027	0.999981	0.999922	0.386438	0.131339	0.292224	0.645062	0.036657	0.00533143	0.528988	RL5	1.21038	0.153447	1.95054	1.18437	0.657326	0.30977	1.92208	2.7435
Abraxas1	ABRX1_MOUSE	MOUSE	Q8BPZ8	0.000141243	13.6919	13.6844	13.6844	14.9063	42477	5.05556	5.05556	ABRX1	FALSE	0.0778012	0.0710355	-0.117943	-0.135863	-0.194379	-0.0585165	-0.331607	-0.383357	-0.0517508	0.556041	0.590536	0.375714	0.309593	0.15313	0.657091	0.0214057	0.00954319	0.6944	0.999981	0.999922	0.999652	0.430706	0.215188	0.778348	0.05769	0.0211243	0.8011	ABRX1	0.254893	0.228754	0.425143	0.509209	0.81494	0.182374	1.66947	2.02031
Cog1	COG1_MOUSE	MOUSE	Q9Z160	0.000141243	14.3018	14.2956	14.2956	15.3546	159769	27.7778	28.1667	COG1	FALSE	0.0244454	0.0298596	0.0984046	-0.278401	-0.170377	0.108024	-0.204442	-0.101832	0.10261	0.866241	0.837032	0.50086	0.0698363	0.250857	0.460645	0.172277	0.486299	0.483032	0.999981	0.999922	0.999652	0.13833	0.326051	0.619434	0.283056	0.568994	0.631097	COG1	0.0623612	0.0772577	0.300284	1.15592	0.600573	0.336633	0.763773	0.313097
Smchd1	SMHD1_MOUSE	MOUSE	Q6P5D8	0.000141243	16.4332	16.4276	16.4276	17.8131	1.66344e+06	85.8333	99.8889	SMHD1	FALSE	0.0253223	0.00249312	-0.0201026	0.0650665	0.169385	0.104318	0.0196417	0.146789	0.127148	0.876548	0.987792	0.901835	0.690441	0.307166	0.524882	0.904073	0.374103	0.439854	0.999981	0.999922	0.999652	0.771707	0.385913	0.676592	0.938637	0.458931	0.594642	SMHD1	0.0572245	0.00533447	0.044873	0.160874	0.512627	0.279938	0.0437963	0.427009
Celf1	CELF1_MOUSE	MOUSE	P28659	0.000141243	18.1639	18.1596	18.1596	18.8547	723540	10.9444	15.8889	CELF1	FALSE	-0.012326	-0.00396116	-0.0820913	0.227076	0.335309	0.108233	0.15731	0.257179	0.0998686	0.929855	0.977429	0.559924	0.119796	0.0277572	0.44405	0.2711	0.0813529	0.479408	0.999981	0.999922	0.999652	0.209608	0.0515751	0.604983	0.397284	0.127472	0.627955	CELF1	0.0315848	0.00991481	0.251871	0.921557	1.55662	0.352568	0.56687	1.08963
Ppp2r5a	2A5A_MOUSE	MOUSE	Q6PD03	0.000141243	14.6267	14.6328	14.6328	15.6503	101071	9.83333	11.7778	2A5A	FALSE	-0.00202643	-0.0362115	-0.0202886	-0.167132	-0.131424	0.0357087	-0.185395	-0.115501	0.0698939	0.990432	0.830448	0.904455	0.330467	0.44135	0.832764	0.282098	0.497661	0.680028	0.999981	0.999922	0.999652	0.452111	0.520224	0.898962	0.409292	0.579887	0.790179	2A5A	0.00417536	0.0806876	0.0436129	0.480872	0.355217	0.0794782	0.5496	0.303067
Smad2;Smad3	SMAD(2|3)_MOUSE	MOUSE	Q62432;Q8BUN5	0.000141243	12.9754	12.9696	12.9696	14.3466	29446.4	3	5.61111	SMAD(2|3),0	FALSE	-0.0984514	-0.194575	-0.11389	-0.323267	-0.175974	0.147293	-0.338705	-0.0952885	0.243417	0.399813	0.107278	0.331991	0.0122267	0.142159	0.214345	0.00927438	0.414776	0.0488737	0.999981	0.999922	0.999652	0.0360585	0.201777	0.369358	0.0304094	0.498973	0.124083	SMAD(2|3),0	0.398143	0.969491	0.478873	1.91269	0.847226	0.668887	2.03272	0.382187
Srpk1	SRPK1_MOUSE	MOUSE	O70551	0.000141243	14.9698	14.9669	14.9669	16.3301	183605	14	15.5	SRPK1	FALSE	-0.291026	-0.101231	-0.313133	-0.228741	-0.152235	0.076506	-0.250849	-0.364137	-0.113289	0.00754006	0.300519	0.00466278	0.0284442	0.127607	0.43039	0.0178738	0.00153577	0.248709	0.419283	0.999922	0.259027	0.0693412	0.184776	0.593107	0.0502428	0.00467239	0.403268	SRPK1	2.12263	0.522128	2.33136	1.54601	0.894126	0.366138	1.74778	2.81367
Ago2	AGO2_MOUSE	MOUSE	Q8CJG0	0.000141243	15.0577	15.0527	15.0527	16.469	328892	26.8333	30.8333	AGO2	FALSE	-0.0903915	-0.0286763	-0.0360489	-0.378418	-0.356854	0.0215633	-0.324075	-0.364227	-0.0401519	0.367938	0.772427	0.716414	0.00144667	0.00227881	0.82774	0.00455517	0.00195052	0.685931	0.999981	0.999922	0.999652	0.00710618	0.00638111	0.895968	0.0176912	0.00567594	0.794365	AGO2	0.434226	0.112143	0.144836	2.83963	2.64229	0.0821062	2.3415	2.70985
Mis12	MIS12_MOUSE	MOUSE	Q9CY25	0.000141243	13.4968	13.491	13.491	14.8358	30123.6	3.27778	3.27778	MIS12	FALSE	-0.0907575	-0.0223236	-0.141012	-0.109827	-0.335413	-0.225586	-0.160082	-0.454102	-0.29402	0.368158	0.822565	0.169892	0.279131	0.00370102	0.0357091	0.12244	0.00031394	0.00882074	0.999981	0.999922	0.999652	0.399038	0.00946213	0.102029	0.219765	0.00128076	0.0355059	MIS12	0.433966	0.0848299	0.769828	0.554192	2.43168	1.44722	0.912077	3.50315
Snrpe	RUXE_MOUSE	MOUSE	P62305	0.000141243	19.8993	19.8947	19.8947	20.0043	1.071e+06	2.5	3.5	RUXE	FALSE	-0.112336	-0.115903	0.254449	0.131655	0.101813	-0.029842	0.49844	0.472166	-0.0262745	0.286518	0.272071	0.0242908	0.214816	0.33243	0.773134	0.000187765	0.000312582	0.799576	0.999981	0.999922	0.582712	0.327731	0.411903	0.861343	0.00155742	0.0012782	0.872618	RUXE	0.542848	0.565318	1.61456	0.667934	0.4783	0.111745	3.72638	3.50504
Ppp1cb	PP1B_MOUSE	MOUSE	P62141	0.000141243	17.2763	17.2709	17.2709	18.2655	403077	4.83333	5.77778	PP1B	FALSE	0.0630963	0.0375296	-0.00520474	0.334597	0.334578	-1.82268e-05	0.266296	0.291844	0.0255484	0.615439	0.764474	0.966807	0.0157398	0.0157445	0.999884	0.0468297	0.0313751	0.838253	0.999981	0.999922	0.999652	0.0440703	0.0320787	0.999912	0.105662	0.0572888	0.89887	PP1B	0.210815	0.116637	0.0146603	1.803	1.80287	5.05019e-05	1.32948	1.50342
Exoc8	EXOC8_MOUSE	MOUSE	Q6PGF7	0.000141243	14.2427	14.2374	14.2374	15.6437	190439	19.2222	22.7222	EXOC8	FALSE	-0.104281	-0.063295	-0.0924053	-0.159631	0.0528646	0.212496	-0.147755	0.0237543	0.17151	0.451416	0.645613	0.503707	0.254948	0.700607	0.135901	0.290524	0.862557	0.222802	0.999981	0.999922	0.999652	0.372058	0.760895	0.266299	0.418818	0.896411	0.37486	EXOC8	0.345423	0.190028	0.297822	0.593548	0.154525	0.866777	0.536818	0.064212
Ica1	ICA69_MOUSE	MOUSE	P97411	0.000273748	12.3427	12.3359	12.3359	13.7061	19324.1	5.11111	5.11111	ICA69	FALSE	-0.189081	0.00294495	0.0322335	-0.131761	-0.109809	0.0219522	0.089553	-0.0805206	-0.170074	0.251206	0.985416	0.841532	0.418661	0.498864	0.891654	0.580293	0.618711	0.300014	0.999981	0.999922	0.999652	0.537691	0.575552	0.936539	0.692855	0.689916	0.458129	ICA69	0.59997	0.00638022	0.0749292	0.378138	0.302018	0.0498037	0.236353	0.208512
Rab2a	RAB2A_MOUSE	MOUSE	P53994	0.000141243	17.2758	17.2734	17.2734	18.2459	452358	7	10.5	RAB2A	FALSE	-0.0302392	-0.0999638	-0.0818628	0.0181846	0.0600729	0.0418883	-0.033439	0.0781739	0.111613	0.86063	0.563658	0.635685	0.915886	0.727649	0.807934	0.846075	0.650877	0.519697	0.999981	0.999922	0.999652	0.94191	0.784139	0.883372	0.898276	0.717923	0.665067	RAB2A	0.0651836	0.248984	0.196758	0.0381586	0.138078	0.092624	0.072591	0.186501
Ppp1r18	PPR18_MOUSE	MOUSE	Q8BQ30	0.000141243	16.7269	16.7208	16.7208	17.6785	449599	19.3889	21.0556	PPR18	FALSE	-0.0584324	0.00526155	-0.124209	-0.0284403	-0.150874	-0.122434	-0.0942172	-0.280345	-0.186128	0.691208	0.971392	0.402833	0.846387	0.312221	0.409434	0.523629	0.0709277	0.216508	0.999981	0.999922	0.999652	0.892188	0.391237	0.573431	0.646345	0.113636	0.367233	PPR18	0.160391	0.0126056	0.394875	0.0724308	0.505538	0.387816	0.280976	1.14918
Ankrd17	ANR17_MOUSE	MOUSE	Q99NH0	0.000141243	16.3362	16.3271	16.3271	17.2525	618578	46.7778	53.4444	ANR17	FALSE	-0.333543	-0.160294	-0.225035	-0.174329	-0.208542	-0.034213	-0.0658213	-0.273283	-0.207461	0.00598225	0.145357	0.0476476	0.115534	0.0641015	0.747622	0.537796	0.0193186	0.0653419	0.374137	0.999922	0.754693	0.204271	0.104207	0.845066	0.658911	0.0382226	0.153975	ANR17	2.22314	0.837563	1.32196	0.937291	1.19313	0.126318	0.269382	1.71402
Exoc1	EXOC1_MOUSE	MOUSE	Q8R3S6	0.000141243	14.318	14.3126	14.3126	15.7397	182159	21.6667	23.1111	EXOC1	FALSE	-0.0778008	0.0287742	-0.0386113	-0.0604567	0.187048	0.247505	-0.0212672	0.119663	0.14093	0.591115	0.841846	0.789006	0.675751	0.206624	0.101093	0.882721	0.411729	0.335769	0.999981	0.999922	0.999652	0.75932	0.277409	0.215548	0.924408	0.496194	0.493723	EXOC1	0.228328	0.0747672	0.10292	0.170213	0.68482	0.99528	0.0541766	0.385388
Ttc14	TTC14_MOUSE	MOUSE	Q9CSP9	0.000141243	13.431	13.4244	13.4244	14.6257	63145.9	13.1111	13.1111	TTC14	FALSE	0.0074673	-0.0874616	-0.146836	0.171033	0.284218	0.113185	0.0167299	0.224844	0.208114	0.957407	0.534289	0.302393	0.232556	0.0563407	0.423274	0.904774	0.122705	0.150825	0.999981	0.999922	0.999652	0.347557	0.0932342	0.586252	0.938637	0.18018	0.284102	TTC14	0.0189035	0.272223	0.519429	0.633472	1.24918	0.373378	0.0434599	0.911136
Chaf1b	CAF1B_MOUSE	MOUSE	Q9D0N7	0.000141243	15.1085	15.1015	15.1015	16.401	240200	17.6111	18	CAF1B	FALSE	-0.127533	-0.164558	-0.287522	0.0961134	0.170171	0.0740574	-0.0638758	0.0472065	0.111082	0.406465	0.287761	0.0732386	0.5295	0.272256	0.627109	0.674895	0.756255	0.468405	0.999981	0.999922	0.890968	0.639974	0.349201	0.757426	0.769857	0.810082	0.618538	CAF1B	0.390977	0.540968	1.13526	0.276134	0.565022	0.202657	0.170764	0.121331
Epc1	EPC1_MOUSE	MOUSE	Q8C9X6	0.000141243	12.4753	12.4654	12.4654	13.9144	36934.4	9.38889	9.38889	EPC1	FALSE	0.0278833	0.0722278	-0.0102312	0.342393	0.317556	-0.024837	0.304278	0.235097	-0.0691815	0.814838	0.546213	0.931466	0.010361	0.0159234	0.834726	0.0199888	0.0627163	0.563071	0.999981	0.999922	0.999652	0.0317648	0.0324055	0.90012	0.0547132	0.102679	0.700958	EPC1	0.0889288	0.262638	0.0308329	1.9846	1.79796	0.0784558	1.69921	1.20262
Smarcc1;Smarcc2	SMRC(1|2)_MOUSE	MOUSE	P97496;Q6PDG5	0.000141243	17.1087	17.1031	17.1031	18.6158	638504	9	12	SMRC(1|2),0	FALSE	-0.0618628	-0.00646783	-0.173316	0.145592	-0.0294811	-0.175073	0.0341388	-0.19633	-0.230468	0.673513	0.964759	0.24722	0.327856	0.840498	0.242672	0.815763	0.192684	0.130154	0.999981	0.999922	0.999652	0.449544	0.876419	0.402265	0.877797	0.2635	0.254981	SMRC(1|2),0	0.171654	0.0155812	0.606916	0.484318	0.0754635	0.614979	0.0884363	0.715155
Lonp2	LONP2_MOUSE	MOUSE	Q9DBN5	0.000141243	14.637	14.6308	14.6308	16.0747	252370	25.1667	25.1667	LONP2	FALSE	0.0417186	-0.0322195	0.123141	-0.20999	-0.0050837	0.204907	-0.128568	0.150277	0.278845	0.778139	0.827654	0.410409	0.169227	0.972575	0.179144	0.390575	0.317767	0.074331	0.999981	0.999922	0.999652	0.27363	0.981201	0.326835	0.521739	0.402272	0.168839	LONP2	0.108943	0.0821513	0.386783	0.771531	0.0120767	0.746798	0.408296	0.497892
Slc25a32	MFTC_MOUSE	MOUSE	Q8BMG8	0.000141243	13.6489	13.6432	13.6432	15.0673	52900.3	6	6	MFTC	FALSE	0.0946648	0.0129479	0.0727975	0.293265	0.144829	-0.148436	0.271398	0.204678	-0.0667193	0.486288	0.923518	0.591132	0.0428654	0.291982	0.280574	0.0585598	0.143486	0.622205	0.999981	0.999922	0.999652	0.0946931	0.370005	0.444322	0.124788	0.205291	0.746606	MFTC	0.313106	0.0345544	0.228315	1.36789	0.534644	0.551953	1.2324	0.843191
Thap12	P52K_MOUSE	MOUSE	Q9CUX1	0.000141243	12.5909	12.58	12.58	13.8946	22917	5.83333	5.83333	P52K	FALSE	-0.182774	0.0237537	-0.0764283	-0.144996	-0.220853	-0.0758566	-0.0386509	-0.321035	-0.282384	0.209233	0.866909	0.591386	0.314464	0.1337	0.594136	0.785258	0.0358491	0.0607527	0.999981	0.999922	0.999652	0.435959	0.192043	0.73191	0.855056	0.0642509	0.14603	P52K	0.67937	0.0620267	0.228129	0.502429	0.873869	0.226114	0.104988	1.44552
Canx	CALX_MOUSE	MOUSE	P35564	0.000141243	18.2423	18.2365	18.2365	19.479	2.83433e+06	37.8889	51.5	CALX	FALSE	0.154114	0.104201	0.00482921	0.283215	-0.100229	-0.383444	0.133931	-0.199601	-0.333532	0.203717	0.38313	0.967338	0.0273993	0.401081	0.00476616	0.266207	0.105721	0.0114965	0.999981	0.999922	0.999652	0.0673942	0.481613	0.02391	0.392213	0.15889	0.0429231	CALX	0.690973	0.416654	0.0144217	1.56226	0.396768	2.32183	0.574781	0.975838
Atp5me	ATP5I_MOUSE	MOUSE	Q06185	0.000141243	17.9243	17.9185	17.9185	19.2632	964375	6.66667	8.27778	ATP5I	FALSE	0.0332306	0.0788528	0.0835425	0.0977369	0.362838	0.265101	0.148049	0.367528	0.219479	0.776928	0.50406	0.479443	0.40948	0.00656765	0.0360395	0.218124	0.00604137	0.0759878	0.999981	0.999922	0.999652	0.528353	0.0153526	0.10279	0.337017	0.0143638	0.171585	ATP5I	0.109619	0.297517	0.319263	0.387767	2.18259	1.44322	0.661296	2.21886
Samm50	SAM50_MOUSE	MOUSE	Q8BGH2	0.000141243	17.7929	17.7879	17.7879	18.6016	805790	21.2222	25.7222	SAM50	FALSE	-0.0206853	-0.00873712	0.0464174	0.0531146	0.372422	0.319308	0.120217	0.427577	0.30736	0.835703	0.930153	0.642633	0.595853	0.00172745	0.00526438	0.238858	0.000549753	0.00676106	0.999981	0.999922	0.999652	0.696155	0.00507139	0.0256171	0.36109	0.00203262	0.0293966	SAM50	0.077948	0.0314454	0.192037	0.224861	2.76259	2.27865	0.62186	3.25983
Max	MAX_MOUSE	MOUSE	P28574	0.000141243	15.1035	15.0981	15.0981	16.1264	96474.8	6.72222	6.72222	MAX	FALSE	-0.00755079	0.0559771	-0.222336	0.173699	0.44912	0.27542	-0.0410865	0.170806	0.211893	0.949926	0.642726	0.0795163	0.162391	0.00173137	0.0341379	0.733055	0.169054	0.0932132	0.999981	0.999922	0.934877	0.265222	0.00507871	0.0988803	0.815137	0.235525	0.199413	MAX	0.0223104	0.191974	1.09954	0.789437	2.76161	1.46676	0.134863	0.771974
Ints14	INT14_MOUSE	MOUSE	Q8R3P6	0.000141243	14.5034	14.4991	14.4991	15.4451	87178.5	10.4444	11.4444	INT14	FALSE	-0.198577	-0.00985467	0.22905	-0.225208	-0.00949089	0.215717	0.202419	0.229413	0.0269941	0.219676	0.950164	0.160214	0.166888	0.952001	0.184364	0.211325	0.159594	0.864121	0.999981	0.999922	0.999652	0.271	0.963997	0.334128	0.328949	0.22474	0.91699	INT14	0.658218	0.0222016	0.7953	0.777575	0.0213627	0.734325	0.675049	0.796985
Phka1	KPB1_MOUSE	MOUSE	P18826	0.000273748	13.0226	12.9417	12.9417	13.6024	17239.6	3.22222	3.22222	KPB1	TRUE	-0.0269443	0.0516585	1.53897	-1.82707	-1.7207	0.106373	-0.261152	-0.233382	0.0277698	0.908054	0.805336	0.00017424	1.1519e-06	2.16693e-06	0.613305	0.407405	0.434553	0.905252	0.999981	0.999922	0.0254362	3.87799e-05	2.42712e-05	0.746309	0.537945	0.517608	0.944734	KPB1	0.0418882	0.0940231	3.75885	5.93859	5.66416	0.212324	0.389974	0.361957
Xrn2	XRN2_MOUSE	MOUSE	Q9DBR1	0.000141243	17.0789	17.073	17.073	18.2496	1.16737e+06	35.8889	43.5	XRN2	FALSE	-0.0298136	0.0410161	0.0350565	0.20159	0.135037	-0.0665531	0.26646	0.129077	-0.137383	0.849987	0.794815	0.824045	0.212759	0.397133	0.673615	0.105916	0.417812	0.389181	0.999981	0.999922	0.999652	0.325797	0.477617	0.790275	0.196926	0.502073	0.546372	XRN2	0.0705879	0.0997338	0.0840489	0.672112	0.401064	0.171588	0.975038	0.379019
Pigk	GPI8_MOUSE	MOUSE	Q9CXY9	0.000141243	15.2359	15.2287	15.2287	16.55	194833	11.6111	14.5	GPI8	FALSE	0.0150098	0.0598536	0.067333	0.0797631	0.277672	0.197909	0.132086	0.285152	0.153065	0.919539	0.68785	0.651518	0.593142	0.0766664	0.195536	0.380232	0.069809	0.311351	0.999981	0.999922	0.999652	0.69377	0.120777	0.347263	0.511433	0.112194	0.469627	GPI8	0.0364301	0.162506	0.186073	0.226842	1.11539	0.708773	0.419951	1.15609
Vac14	VAC14_MOUSE	MOUSE	Q80WQ2	0.000141243	14.683	14.6767	14.6767	15.8818	174092	22.9444	23.2222	VAC14	FALSE	0.00853526	-0.0708765	-0.0477642	-0.0385124	0.0390379	0.0775503	-0.0948119	0.0621502	0.156962	0.958617	0.667524	0.771838	0.815046	0.812573	0.638565	0.56651	0.706222	0.347237	0.999981	0.999922	0.999652	0.868173	0.853779	0.765705	0.682445	0.767278	0.505476	VAC14	0.0183547	0.175533	0.112474	0.088818	0.0901376	0.194795	0.246793	0.151059
Ncl	NUCL_MOUSE	MOUSE	P09405	0.000141243	20.6715	20.6668	20.6668	21.9659	1.16592e+07	45.7222	53.3889	NUCL	FALSE	-0.0723068	0.0076293	-0.107937	0.185245	0.341585	0.15634	0.149615	0.226019	0.0764039	0.588796	0.95429	0.422477	0.177337	0.0196461	0.250796	0.27088	0.104644	0.568078	0.999981	0.999922	0.999652	0.284071	0.0386437	0.411372	0.397094	0.157487	0.704688	NUCL	0.230035	0.0203194	0.374197	0.7512	1.70672	0.600679	0.567223	0.980287
Timm23	TIM23_MOUSE	MOUSE	Q9WTQ8	0.000141243	16.498	16.4916	16.4916	17.5147	228560	5	6.94444	TIM23	FALSE	0.0586978	-0.084714	-0.119667	0.207144	0.362943	0.155799	0.0287788	0.32799	0.299211	0.618669	0.474536	0.316494	0.0929591	0.00666616	0.197265	0.806598	0.0123595	0.0204003	0.999981	0.999922	0.999652	0.172909	0.0155008	0.349413	0.871038	0.0262522	0.0651697	TIM23	0.208542	0.323731	0.499635	1.03171	2.17612	0.704949	0.0933428	1.908
Rab4a;Rab4b	RAB4(A|B)_MOUSE	MOUSE	P56371;Q91ZR1	0.000435856	14.3827	14.3768	14.3768	14.9636	32390.3	2	2	RAB4(A|B),0	FALSE	0.0639686	0.0762257	0.0416144	-0.0781373	-0.269305	-0.191168	-0.100491	-0.303916	-0.203425	0.664806	0.606118	0.777643	0.597199	0.0823997	0.206272	0.498071	0.0529726	0.180151	0.999981	0.999922	0.999652	0.697297	0.128083	0.359666	0.62323	0.0891768	0.32249	RAB4(A|B),0	0.177305	0.217443	0.10922	0.223881	1.08407	0.68556	0.302708	1.27595
Dnttip1	TDIF1_MOUSE	MOUSE	Q99LB0	0.000141243	13.7585	13.7513	13.7513	14.8865	42269.8	5.66667	6.94444	TDIF1	FALSE	-0.0149936	-0.149797	-0.146187	0.0864585	-0.164605	-0.251064	-0.044735	-0.160995	-0.11626	0.923001	0.341615	0.35303	0.579226	0.297531	0.120471	0.773335	0.307874	0.457752	0.999981	0.999922	0.999652	0.681547	0.376002	0.244317	0.84569	0.391844	0.610174	TDIF1	0.0347976	0.466463	0.452188	0.237152	0.526468	0.919118	0.111633	0.511627
Eif6	IF6_MOUSE	MOUSE	O55135	0.000141243	17.7276	17.7239	17.7239	18.659	693584	7.61111	10.4444	IF6	FALSE	-0.0858535	0.00768462	-0.0870557	-0.0194927	-0.184604	-0.165111	-0.0206949	-0.279344	-0.258649	0.585223	0.960841	0.580033	0.900909	0.248936	0.300311	0.894835	0.0894946	0.113484	0.999981	0.999922	0.999652	0.931429	0.324275	0.465975	0.932968	0.137948	0.230307	IF6	0.232679	0.0173483	0.236547	0.045319	0.603913	0.522428	0.0482569	1.0482
Cstf3	CSTF3_MOUSE	MOUSE	Q99LI7	0.000141243	16.021	16.0156	16.0156	17.3968	488746	23.5556	25.1667	CSTF3	FALSE	0.0769183	0.082835	0.0713125	0.283954	0.128841	-0.155114	0.278348	0.117318	-0.16103	0.610697	0.583791	0.636735	0.0740642	0.397503	0.310964	0.0793577	0.440111	0.293508	0.999981	0.999922	0.999652	0.144872	0.477931	0.477426	0.157912	0.5232	0.451272	CSTF3	0.214174	0.233742	0.196041	1.13039	0.40066	0.50729	1.10041	0.356437
Slc39a7	S39A7_MOUSE	MOUSE	Q31125	0.000141243	16.4986	16.4928	16.4928	17.11	162892	3	5.88889	S39A7	FALSE	-0.109216	0.0246324	0.123408	-0.179267	0.110131	0.289398	0.0533566	0.208907	0.15555	0.457192	0.865648	0.402064	0.22945	0.453501	0.0612719	0.714494	0.164903	0.294184	0.999981	0.999922	0.999652	0.344195	0.531969	0.150584	0.8008	0.230585	0.452063	S39A7	0.339901	0.0626588	0.395705	0.639312	0.343422	1.21274	0.146002	0.782771
Chmp2a	CHM2A_MOUSE	MOUSE	Q9DB34	0.000141243	15.2471	15.241	15.241	16.094	95255.6	6.77778	6.77778	CHM2A	FALSE	-0.0439549	0.0758696	0.0329627	0.253599	0.283552	0.0299531	0.330516	0.240645	-0.0898714	0.742858	0.572588	0.805509	0.0728848	0.0476445	0.822926	0.0238102	0.0871447	0.504815	0.999981	0.999922	0.999652	0.143396	0.0810799	0.893297	0.0628958	0.135002	0.65178	CHM2A	0.129094	0.242157	0.0939296	1.13736	1.32199	0.0846391	1.62324	1.05976
Snd1	SND1_MOUSE	MOUSE	Q78PY7	0.000141243	18.2201	18.2149	18.2149	19.5718	4.65073e+06	53.1111	66.7222	SND1	FALSE	-0.174571	-0.10976	-0.168349	-0.0628827	-0.278499	-0.215616	-0.0566608	-0.337088	-0.280427	0.159909	0.3673	0.174352	0.602153	0.0322544	0.0877245	0.63826	0.0119962	0.0312432	0.999981	0.999922	0.999652	0.701364	0.0583953	0.194903	0.740633	0.0256093	0.0894312	SND1	0.796128	0.434979	0.758573	0.220293	1.49141	1.05688	0.195003	1.92096
Ptges2	PGES2_MOUSE	MOUSE	Q8BWM0	0.000141243	15.169	15.1645	15.1645	16.3518	202036	13.6667	16.5556	PGES2	FALSE	0.0477632	0.00860041	0.122894	0.0672402	0.218935	0.151695	0.142371	0.333229	0.190857	0.749804	0.954132	0.416376	0.654023	0.157147	0.318548	0.348247	0.0385779	0.213832	0.999981	0.999922	0.999652	0.743726	0.21988	0.485161	0.478328	0.0684431	0.364601	PGES2	0.125052	0.0203913	0.380515	0.184407	0.803695	0.496826	0.458113	1.41366
Kmt2d	KMT2D_MOUSE	MOUSE	Q6PDK2	0.000141243	14.3022	14.2962	14.2962	15.1703	134813	29.5556	30.2778	KMT2D	FALSE	-0.0840601	-0.0864559	-0.027921	-0.373377	-0.366335	0.00704227	-0.317238	-0.3078	0.00943816	0.43982	0.427163	0.795697	0.00303898	0.00348459	0.947875	0.0090216	0.0108171	0.930186	0.999981	0.999922	0.999652	0.0123692	0.00900073	0.972866	0.0298006	0.0235044	0.959771	KMT2D	0.356725	0.369406	0.0992522	2.51727	2.45785	0.0232487	2.04472	1.96589
Micos13	MIC13_MOUSE	MOUSE	Q8R404	0.000141243	16.0905	16.086	16.086	16.5371	104056	3.77778	5.22222	MIC13	FALSE	-0.0192804	-0.0603479	-0.10661	0.219938	0.378401	0.158463	0.132608	0.332138	0.19953	0.872067	0.615599	0.379327	0.0812242	0.00574575	0.198104	0.27752	0.0128185	0.110577	0.999981	0.999922	0.999652	0.155439	0.0136758	0.350332	0.404189	0.0270287	0.226031	MIC13	0.0594499	0.210702	0.420986	1.09031	2.24065	0.703107	0.556706	1.89216
Cinp	CINP_MOUSE	MOUSE	Q9D0V8	0.000520427	12.1315	12.1197	12.1197	13.3549	11666.4	3.44444	3.44444	CINP	FALSE	-0.195858	0.108054	-0.125441	0.154127	0.0529719	-0.101155	0.224543	-0.180523	-0.405066	0.166844	0.43539	0.366885	0.270854	0.69994	0.464703	0.116487	0.200473	0.00884825	0.999981	0.999922	0.999652	0.39007	0.760548	0.623385	0.211418	0.272535	0.0355676	CINP	0.777688	0.361122	0.435471	0.567265	0.154939	0.332824	0.933724	0.697944
Atp6v0d1	VA0D1_MOUSE	MOUSE	P51863	0.000141243	17.1214	17.1167	17.1167	18.0831	459568	15	15	VA0D1	FALSE	0.106009	0.0496859	0.114189	-0.122289	-0.0403294	0.0819595	-0.114109	0.0241737	0.138283	0.470125	0.733196	0.437208	0.406091	0.781878	0.575206	0.437522	0.86808	0.349044	0.999981	0.999922	0.999652	0.524856	0.828511	0.716624	0.566734	0.900677	0.507347	VA0D1	0.327787	0.13478	0.359312	0.391377	0.106861	0.240177	0.359	0.06144
Pomt1	POMT1_MOUSE	MOUSE	Q8R2R1	0.000141243	14.2026	14.1436	14.1436	15.0477	57681.5	6.33333	6.33333	POMT1	FALSE	-0.123794	-0.0101298	0.142394	0.057264	0.259949	0.202685	0.323451	0.412472	0.089021	0.335386	0.936174	0.270205	0.651867	0.0539924	0.123949	0.0200188	0.00467	0.485184	0.999981	0.999922	0.999652	0.741905	0.0899771	0.249235	0.0547267	0.0116008	0.633343	POMT1	0.474455	0.0286432	0.568306	0.185841	1.26767	0.906758	1.69856	2.33068
Smarce1	SMCE1_MOUSE	MOUSE	O54941	0.000141243	15.9562	15.95	15.95	17.1717	407814	18.6111	23.6111	SMCE1	FALSE	0.059082	0.0749751	-0.0508009	0.109825	-0.162485	-0.27231	-5.80434e-05	-0.288261	-0.288203	0.663724	0.581867	0.708292	0.422587	0.24133	0.0588092	0.999658	0.0469252	0.0469641	0.999981	0.999922	0.999652	0.541345	0.315871	0.146048	0.999772	0.0805128	0.120483	SMCE1	0.178013	0.235176	0.149788	0.374084	0.617389	1.23055	0.000148512	1.32859
Polr3k	RPC10_MOUSE	MOUSE	Q9CQZ7	0.000520427	13.395	13.3913	13.3913	13.8703	15147.8	2.22222	2.22222	RPC10	FALSE	-0.1361	-0.128724	-0.356473	-0.0373666	-0.0503412	-0.0129745	-0.257739	-0.27809	-0.0203507	0.292929	0.318934	0.0120005	0.768881	0.692552	0.91863	0.0566791	0.0416094	0.872726	0.999981	0.999922	0.403859	0.832258	0.753735	0.952934	0.122068	0.0727458	0.922545	RPC10	0.533237	0.496299	1.9208	0.114141	0.159548	0.0368593	1.24658	1.38081
Nup50	NUP50_MOUSE	MOUSE	Q9JIH2	0.000141243	16.3732	16.368	16.368	17.6869	572590	22.6111	27.5556	NUP50	FALSE	-0.105717	-0.0944409	-0.0103495	-0.179655	-0.242097	-0.0624428	-0.084287	-0.158006	-0.0737189	0.523444	0.568148	0.949851	0.284339	0.155288	0.705009	0.610062	0.344301	0.655234	0.999981	0.999922	0.999652	0.404337	0.217627	0.811455	0.717061	0.429121	0.772304	NUP50	0.281129	0.245538	0.0223446	0.546164	0.808861	0.151805	0.214626	0.463062
Anxa9	ANXA9_MOUSE	MOUSE	Q9JHQ0	0.000520427	12.0992	12.0055	12.0055	12.7238	8038.99	1.88889	1.88889	ANXA9	TRUE	-0.0330734	-0.724896	0.0674507	0.0466924	0.452257	0.405564	0.147217	1.2446	1.09739	0.893821	0.0105059	0.822807	0.865723	0.118564	0.118867	0.595778	0.000490745	0.000569446	0.999981	0.538471	0.999652	0.905969	0.174071	0.242073	0.704811	0.0018472	0.00467896	ANXA9	0.0487492	1.97857	0.0847021	0.0626209	0.926045	0.924938	0.224916	3.30914
Rsl24d1	RLP24_MOUSE	MOUSE	Q99L28	0.000141243	14.6137	14.6076	14.6076	15.8139	71891.6	4.77778	4.77778	RLP24	FALSE	-0.0636239	-0.100677	-0.224958	0.244957	0.386879	0.141922	0.083623	0.262598	0.178975	0.603471	0.414296	0.0801523	0.0589608	0.005614	0.25495	0.496228	0.0446575	0.156202	0.999981	0.999922	0.936916	0.121372	0.0134389	0.415927	0.621795	0.0772576	0.291508	RLP24	0.219344	0.382689	1.09608	1.22944	2.25073	0.593544	0.304319	1.35011
Tmem126a	T126A_MOUSE	MOUSE	Q9D8Y1	0.000141243	15.7398	15.7343	15.7343	17.0936	190309	5.33333	5.33333	T126A	FALSE	0.124943	0.103144	0.26159	0.27795	0.223632	-0.0543173	0.414597	0.382078	-0.0325185	0.194577	0.279955	0.0122979	0.00856445	0.0280448	0.563828	0.000412754	0.000841602	0.728748	0.999981	0.999922	0.408019	0.0275086	0.0520324	0.707767	0.00279175	0.00286609	0.825766	T126A	0.710909	0.552912	1.91017	2.0673	1.55215	0.248853	3.38431	3.07489
Bud31	BUD31_MOUSE	MOUSE	Q6PGH1	0.000141243	15.8864	15.8808	15.8808	17.0125	230779	10	12.5556	BUD31	FALSE	-0.0711168	-0.0768358	-0.0434162	0.380774	0.217746	-0.163027	0.408475	0.251166	-0.157308	0.530924	0.49889	0.700879	0.0036607	0.068256	0.16204	0.00218946	0.0386436	0.176322	0.999981	0.999922	0.999652	0.0142634	0.109593	0.303186	0.0100616	0.068518	0.318	BUD31	0.274968	0.301995	0.154357	2.43644	1.16586	0.790379	2.65966	1.41292
Txndc15	TXD15_MOUSE	MOUSE	Q6P6J9	0.000141243	14.229	14.2241	14.2241	15.628	88019.4	9.33333	10.2778	TXD15	FALSE	-0.182785	-0.340727	-0.216909	-0.164349	-0.202654	-0.0383049	-0.198473	-0.0788366	0.119637	0.148108	0.0123158	0.0904268	0.190552	0.111568	0.753779	0.118534	0.520804	0.334163	0.999981	0.586273	0.960058	0.300043	0.165379	0.848849	0.214468	0.601096	0.492666	TXD15	0.82942	1.90954	1.0437	0.719986	0.952461	0.122756	0.926157	0.283326
Ilf2	ILF2_MOUSE	MOUSE	Q9CXY6	0.000141243	17.4632	17.46	17.46	18.7469	964555	14.9444	20.3333	ILF2	FALSE	-0.122299	-0.0614753	-0.0710721	0.282914	0.202477	-0.0804373	0.334141	0.19288	-0.14126	0.386162	0.660094	0.611539	0.0565885	0.160089	0.565902	0.0275744	0.179534	0.318862	0.999981	0.999922	0.999652	0.117371	0.223426	0.709422	0.0705385	0.247527	0.477222	ILF2	0.413231	0.180394	0.213576	1.24727	0.795638	0.247259	1.55949	0.745853
Rplp1	RLA1_MOUSE	MOUSE	P47955	0.000141243	18.8879	18.8824	18.8824	18.9336	509397	2.11111	3.11111	RLA1	FALSE	-0.244677	-0.0687088	0.0265506	-0.255109	-0.39423	-0.13912	0.016118	-0.29897	-0.315088	0.0466958	0.552029	0.81732	0.0391261	0.00325918	0.236905	0.888416	0.0182252	0.0136765	0.9534	0.999922	0.999652	0.088558	0.00850883	0.396229	0.928686	0.0364628	0.0488913	RLA1	1.33072	0.258038	0.087608	1.40753	2.48689	0.625426	0.0513838	1.73933
Brd7	BRD7_MOUSE	MOUSE	O88665	0.000141243	14.2151	14.209	14.209	15.4399	93783.7	14.1111	14.1111	BRD7	FALSE	-0.0667857	-0.0293146	-0.0802797	0.262137	0.0494803	-0.212657	0.248643	-0.00148481	-0.250128	0.62884	0.831447	0.561911	0.071739	0.719779	0.136889	0.0859872	0.991392	0.0843044	0.999981	0.999922	0.999652	0.141491	0.777667	0.267756	0.167184	0.99332	0.185165	BRD7	0.20146	0.0801655	0.250332	1.14424	0.142801	0.863631	1.06557	0.00375472
Rfc4	RFC4_MOUSE	MOUSE	Q99J62	0.000141243	15.73	15.7258	15.7258	17.1369	358356	16.9444	19.7222	RFC4	FALSE	-0.130091	-0.0930077	-0.216749	-0.258016	-0.0995056	0.15851	-0.344673	-0.223247	0.121427	0.28538	0.440714	0.0846849	0.0440594	0.410129	0.197056	0.010193	0.0766047	0.317504	0.999981	0.999922	0.945161	0.0967207	0.490218	0.349227	0.0325485	0.121466	0.476121	RFC4	0.544576	0.355843	1.07219	1.35596	0.38708	0.70541	1.9917	1.11574
Snrpd1	SMD1_MOUSE	MOUSE	P62315	0.000141243	18.1635	18.1564	18.1564	18.4194	380052	4.05556	5.55556	SMD1	FALSE	-0.0997785	0.0398708	-0.086137	0.195722	0.276608	0.0808859	0.209364	0.1506	-0.0587634	0.496504	0.784448	0.556397	0.191673	0.0723757	0.580451	0.164203	0.309457	0.687288	0.999981	0.999922	0.999652	0.301141	0.115115	0.720775	0.273159	0.393458	0.795344	SMD1	0.304077	0.105436	0.254616	0.717439	1.14041	0.236234	0.784619	0.5094
Cog5	COG5_MOUSE	MOUSE	Q8C0L8	0.000141243	13.779	13.776	13.776	15.2094	99951.6	14.3889	15.5	COG5	FALSE	0.0533954	0.0253639	0.0751407	-0.112219	0.0167619	0.12898	-0.0904733	0.0665387	0.157012	0.747107	0.878096	0.650553	0.50053	0.919243	0.439883	0.586043	0.688098	0.349394	0.999981	0.999922	0.999652	0.615231	0.939992	0.601551	0.697404	0.750941	0.507687	COG5	0.126617	0.0564579	0.186717	0.30057	0.0365696	0.356663	0.23207	0.16235
Cep350	CE350_MOUSE	MOUSE	E9Q309	0.000761905	12.5439	12.5397	12.5397	13.6866	19463.4	5.38889	5.38889	CE350	FALSE	-0.152894	-0.0694175	-0.00220822	-0.310568	-0.193924	0.116644	-0.159882	-0.126715	0.0331669	0.324614	0.650464	0.988459	0.056189	0.215964	0.449276	0.30372	0.411912	0.828147	0.999981	0.999922	0.999652	0.116653	0.287788	0.609543	0.432778	0.496278	0.892658	CE350	0.488633	0.186777	0.00504114	1.25035	0.665619	0.347487	0.517527	0.385195
Trpm7	TRPM7_MOUSE	MOUSE	Q923J1	0.000141243	12.6896	12.6832	12.6832	13.9863	35112.3	10.6111	10.6111	TRPM7	FALSE	0.0959991	0.0797895	-0.0358683	0.0675745	-0.188973	-0.256547	-0.0642928	-0.304631	-0.240338	0.497231	0.571673	0.798446	0.631415	0.190917	0.0826251	0.647953	0.0431651	0.101916	0.999981	0.999922	0.999652	0.725891	0.259705	0.186668	0.74844	0.075076	0.213151	TRPM7	0.303442	0.242852	0.0977544	0.199685	0.719155	1.08289	0.188456	1.36487
Llph	LLPH_MOUSE	MOUSE	Q9D945	0.000141243	15.7621	15.7551	15.7551	16.2926	111894	8.5	11.2778	LLPH	FALSE	-0.239338	-0.0385825	-0.134352	0.00379917	0.144412	0.140612	0.108785	0.0486424	-0.060143	0.160421	0.815096	0.420185	0.981611	0.38704	0.399346	0.512356	0.768245	0.715815	0.999981	0.999922	0.999652	0.987587	0.467662	0.564263	0.635656	0.820183	0.816596	LLPH	0.794739	0.0887911	0.376559	0.00806043	0.412245	0.398651	0.290428	0.1145
Znf598	ZN598_MOUSE	MOUSE	Q80YR4	0.000141243	14.0119	14.0061	14.0061	15.488	158427	21.3889	24	ZN598	FALSE	-0.0780741	0.055162	-0.148366	-0.329357	-0.0387616	0.290596	-0.399649	-0.24229	0.157359	0.51672	0.645688	0.226176	0.013365	0.746199	0.0258368	0.00393448	0.057009	0.200619	0.999981	0.999922	0.999652	0.038714	0.798919	0.0805354	0.0158447	0.0948418	0.348448	ZN598	0.286745	0.189978	0.645554	1.87403	0.127145	1.58776	2.40511	1.24406
Wdr33	WDR33_MOUSE	MOUSE	Q8K4P0	0.000141243	15.1203	15.1124	15.1124	16.5537	400494	28.5556	33.0556	WDR33	FALSE	0.0124891	0.031497	-0.0553003	0.118416	0.283632	0.165216	0.0506266	0.196835	0.146208	0.927786	0.819339	0.688962	0.395924	0.053648	0.241505	0.71392	0.166846	0.297586	0.999981	0.999922	0.999652	0.51575	0.0895394	0.401133	0.800669	0.232856	0.455373	WDR33	0.0325522	0.0865363	0.161805	0.402388	1.27045	0.617075	0.14635	0.777685
Mtbp	MTBP_MOUSE	MOUSE	Q8BJS8	0.000141243	12.4777	12.4486	12.4486	13.511	17459.7	6.33333	6.33333	MTBP	FALSE	-0.149918	0.215149	-0.0273054	-0.273005	-0.142436	0.130569	-0.150393	-0.384891	-0.234498	0.280139	0.128629	0.841059	0.0592529	0.303927	0.344632	0.278676	0.0114826	0.100021	0.999981	0.999922	0.999652	0.121716	0.382815	0.51285	0.405334	0.0247056	0.209941	MTBP	0.552627	0.890661	0.0751733	1.22729	0.517231	0.462644	0.554901	1.93996
Slc30a6	ZNT6_MOUSE	MOUSE	Q8BJM5	0.000141243	12.8457	12.8423	12.8423	14.2617	23746.5	4.27778	4.27778	ZNT6	FALSE	0.201795	-0.000857569	0.0945154	0.159129	0.226674	0.0675451	0.0518493	0.322047	0.270198	0.135976	0.994747	0.472021	0.23319	0.0970536	0.605731	0.691392	0.02377	0.0520582	0.999981	0.999922	0.999652	0.348195	0.146795	0.740281	0.781608	0.0454092	0.130503	ZNT6	0.866539	0.00228723	0.326039	0.63229	1.01299	0.21772	0.160276	1.62397
Oxa1l	OXA1L_MOUSE	MOUSE	Q8BGA9	0.000141243	15.4062	15.4006	15.4006	16.4612	122693	6	6	OXA1L	FALSE	0.193454	0.117203	-0.114412	0.295893	0.366108	0.0702143	-0.0119722	0.134493	0.146465	0.178592	0.406084	0.4171	0.0474528	0.017408	0.61604	0.931576	0.342162	0.302266	0.999981	0.999922	0.999652	0.102374	0.0349717	0.748258	0.957147	0.427288	0.46033	OXA1L	0.748139	0.391385	0.37976	1.32374	1.75925	0.210391	0.0307816	0.465768
Tsg101	TS101_MOUSE	MOUSE	Q61187	0.000141243	15.3145	15.3086	15.3086	16.7513	251046	13	15.5	TS101	FALSE	-0.00779836	-0.0373218	-0.0004199	-0.297937	-0.336702	-0.038765	-0.290558	-0.2998	-0.00924148	0.951981	0.773488	0.997413	0.0334688	0.0183455	0.765008	0.037447	0.0325291	0.94311	0.999981	0.999922	0.999652	0.0785245	0.03652	0.855253	0.0894947	0.0590758	0.968038	TS101	0.0213719	0.111546	0.00112511	1.47536	1.73647	0.116334	1.42658	1.48773
Sec62	SEC62_MOUSE	MOUSE	Q8BU14	0.000141243	16.9216	16.9168	16.9168	18.262	474466	8.83333	9.83333	SEC62	FALSE	0.102247	0.192367	0.0470705	-0.0581117	0.0084014	0.0665131	-0.113289	-0.136895	-0.0236061	0.550156	0.268067	0.782244	0.733106	0.960605	0.696494	0.508519	0.425903	0.889649	0.999981	0.999922	0.999652	0.804671	0.971474	0.80717	0.632328	0.509749	0.934344	SEC62	0.259514	0.571757	0.106658	0.134833	0.0174553	0.157083	0.293693	0.370689
Tent4b	PAPD5_MOUSE	MOUSE	Q68ED3	0.000141243	13.8358	13.8289	13.8289	15.241	80088.3	11.6111	11.6111	PAPD5	FALSE	-0.0207195	-0.0188561	-0.026457	0.20413	-0.129144	-0.333274	0.198392	-0.136745	-0.335137	0.879232	0.890013	0.8462	0.14854	0.350602	0.0251115	0.159503	0.323826	0.0244311	0.999981	0.999922	0.999652	0.246928	0.430162	0.0790624	0.268356	0.408469	0.0743027	PAPD5	0.0558964	0.0506035	0.072527	0.828155	0.455186	1.60013	0.797232	0.489688
Dhx9	DHX9_MOUSE	MOUSE	O70133	0.000141243	18.9062	18.9012	18.9012	20.1357	5.35503e+06	53.6111	69.1111	DHX9	FALSE	0.0514997	0.00472137	0.0187101	0.316266	0.382182	0.0659165	0.283476	0.396171	0.112695	0.631107	0.964751	0.861046	0.00874195	0.00240934	0.539834	0.0164582	0.00183273	0.30035	0.999981	0.999922	0.999652	0.0279353	0.00670162	0.688168	0.0470489	0.00539049	0.458481	DHX9	0.199897	0.0155848	0.0649736	2.05839	2.6181	0.26774	1.78362	2.7369
Bpnt2	IMPA3_MOUSE	MOUSE	Q80V26	0.000141243	15.154	15.1312	15.1312	16.182	145777	11.1667	12.8889	IMPA3	FALSE	-0.0392045	0.0165821	0.0531131	-0.188741	-0.0136071	0.175134	-0.0964239	0.0229239	0.119348	0.799181	0.914231	0.730584	0.231535	0.92957	0.265356	0.533754	0.881659	0.442741	0.999981	0.999922	0.999652	0.346492	0.946647	0.426106	0.655333	0.910666	0.597253	IMPA3	0.0973549	0.0389438	0.13633	0.635383	0.0317177	0.576172	0.272659	0.0546994
Nf1	NF1_MOUSE	MOUSE	Q04690	0.000141243	13.7763	13.7685	13.7685	15.1738	270120	48.2222	49.4444	NF1	FALSE	-0.0580148	-0.04067	-0.0432362	0.0441842	0.201637	0.157453	0.0589628	0.199071	0.140108	0.726357	0.80599	0.794043	0.789643	0.234167	0.348439	0.722088	0.239896	0.402651	0.999981	0.999922	0.999652	0.848697	0.308114	0.516235	0.807326	0.316883	0.559369	NF1	0.13885	0.0936701	0.100156	0.102569	0.630475	0.457873	0.14141	0.619976
G3bp2	G3BP2_MOUSE	MOUSE	P97379	0.000141243	16.4267	16.4209	16.4209	17.8902	799763	14.8889	22.5	G3BP2	FALSE	-0.219645	-0.179239	-0.203754	0.229616	0.204948	-0.0246679	0.245507	0.180433	-0.0650739	0.0909009	0.161103	0.11446	0.0784074	0.112521	0.841986	0.0616568	0.158509	0.600419	0.999981	0.999922	0.999652	0.151404	0.166313	0.90425	0.129945	0.223499	0.729818	G3BP2	1.04143	0.792896	0.941345	1.10564	0.948766	0.0746953	1.21002	0.799947
Bloc1s1	BL1S1_MOUSE	MOUSE	O55102	0.000273748	15.0344	14.9218	14.9218	15.4188	62044.6	2.77778	2.77778	BL1S1	FALSE	0.0973754	0.0600883	-0.145636	-0.308501	-0.0987592	0.209742	-0.551512	-0.304483	0.247029	0.416662	0.613392	0.388863	0.0196294	0.410242	0.0938369	0.0049241	0.0849712	0.0529053	0.999981	0.999922	0.999652	0.0525149	0.490286	0.204	0.0188013	0.132168	0.131913	BL1S1	0.380216	0.212262	0.410204	1.70709	0.38696	1.02763	2.30767	1.07073
Ccdc12	CCD12_MOUSE	MOUSE	Q8R344	0.000141243	15.3189	15.3141	15.3141	16.4297	147276	8.72222	11.3333	CCD12	FALSE	-0.123198	-0.0169424	-0.17607	-0.0295972	0.310496	0.340093	-0.0824691	0.151368	0.233837	0.369274	0.900404	0.205631	0.827032	0.0339118	0.0219002	0.544812	0.273222	0.0992353	0.999981	0.999922	0.999652	0.877738	0.0609175	0.0713493	0.664533	0.354225	0.208492	CCD12	0.432652	0.0455625	0.686911	0.0824779	1.46965	1.65955	0.263753	0.563485
Trmt11	TRM11_MOUSE	MOUSE	Q9CWH5	0.000141243	13.5013	13.4958	13.4958	14.6948	44755.5	6.5	7.27778	TRM11	FALSE	-0.00512009	-0.0395401	-0.020549	-0.279283	-0.0470617	0.232221	-0.294712	-0.0280707	0.266641	0.971297	0.781387	0.885215	0.0643562	0.741307	0.117691	0.0523675	0.843717	0.075983	0.999981	0.999922	0.999652	0.129944	0.79514	0.240686	0.115132	0.880929	0.171585	TRM11	0.0126479	0.107134	0.052951	1.19141	0.130002	0.929256	1.28094	0.0738033
Oard1	OARD1_MOUSE	MOUSE	Q8R5F3	0.000141243	12.7911	12.7824	12.7824	14.1017	22787.2	4.27778	4.27778	OARD1	FALSE	-0.120612	0.0770809	0.120955	-0.187956	-0.157805	0.0301513	0.0536112	-0.11393	-0.167542	0.444646	0.623168	0.443377	0.24001	0.320613	0.847057	0.731991	0.469808	0.292666	0.999981	0.999922	0.999652	0.355348	0.399409	0.908124	0.814367	0.552727	0.450917	OARD1	0.351986	0.205395	0.353227	0.61977	0.49402	0.0720873	0.135494	0.328079
Ticrr	TICRR_MOUSE	MOUSE	Q8BQ33	0.000141243	12.5964	12.5837	12.5837	14.0057	32161.6	8.55556	8.55556	TICRR	FALSE	-0.0769749	-0.168089	-0.107949	0.138132	-0.0509281	-0.18906	0.107157	0.00921174	-0.0979454	0.627614	0.296538	0.497968	0.388169	0.747706	0.242585	0.501079	0.953525	0.538073	0.999981	0.999922	0.999652	0.508141	0.800116	0.402265	0.625295	0.964871	0.680527	TICRR	0.202308	0.52792	0.302798	0.410979	0.126269	0.615136	0.300094	0.0206681
Szt2	SZT2_MOUSE	MOUSE	A2A9C3	0.00462768	11.6959	11.6704	11.6704	12.768	7891.7	2.88889	2.88889	SZT2	FALSE	-0.0367519	0.287835	0.146282	-0.380388	-0.161129	0.219259	-0.197354	-0.302682	-0.105328	0.79665	0.0598708	0.40394	0.029387	0.319189	0.14048	0.22678	0.0735385	0.464357	0.999981	0.999922	0.999652	0.0710463	0.398029	0.273314	0.347207	0.117241	0.615158	SZT2	0.0987325	1.22278	0.393683	1.53184	0.495952	0.852387	0.644394	1.13349
Prpf38b	PR38B_MOUSE	MOUSE	Q80SY5	0.000141243	15.8836	15.8788	15.8788	17.0171	299970	15.2222	18.0556	PR38B	FALSE	0.0184938	0.01086	-0.0569396	-0.29729	-0.0998041	0.197486	-0.372723	-0.167604	0.20512	0.89125	0.935995	0.674615	0.0409228	0.46455	0.15816	0.0133269	0.226737	0.143709	0.999981	0.999922	0.999652	0.0914861	0.543137	0.297732	0.0397176	0.30242	0.274237	PR38B	0.0500007	0.0287264	0.170944	1.38803	0.332967	0.800902	1.87527	0.644477
Cep41	CEP41_MOUSE	MOUSE	Q99NF3	0.000141243	12.8604	12.8406	12.8406	14.0678	27114.1	7	7	CEP41	FALSE	0.00847214	-0.109778	-0.110305	0.123192	-0.0258818	-0.149074	0.00441538	-0.0264081	-0.0308235	0.960992	0.529022	0.527075	0.480686	0.881267	0.395286	0.979664	0.878873	0.858838	0.999981	0.999922	0.999652	0.596027	0.909297	0.560517	0.987568	0.908434	0.912822	CEP41	0.0172803	0.276526	0.278127	0.318138	0.0548923	0.403088	0.00892294	0.0560739
Ercc2	ERCC2_MOUSE	MOUSE	O08811	0.000141243	15.1979	15.1907	15.1907	15.8684	107366	13.1111	14.1111	ERCC2	FALSE	0.0239104	-0.0338772	0.0675293	-0.0687943	0.0283724	0.0971667	-0.0251754	0.129779	0.154954	0.891802	0.847222	0.701474	0.696185	0.871788	0.582247	0.886119	0.464279	0.384047	0.999981	0.999922	0.999652	0.776306	0.901746	0.72235	0.92697	0.547121	0.541583	ERCC2	0.0497317	0.0720029	0.153988	0.157275	0.0595893	0.234893	0.0525079	0.333221
Gtf2h3	TF2H3_MOUSE	MOUSE	Q8VD76	0.000141243	12.8624	12.8522	12.8522	14.215	33328.2	5.33333	7.05556	TF2H3	FALSE	-0.00135264	-0.0534129	0.0750286	-0.226186	0.0098263	0.236013	-0.149805	0.138268	0.288073	0.992948	0.727623	0.625364	0.153563	0.948809	0.13762	0.335327	0.372776	0.0748015	0.999981	0.999922	0.999652	0.253784	0.961877	0.268946	0.465598	0.457752	0.169693	TF2H3	0.00307346	0.138094	0.203867	0.813714	0.0228211	0.861317	0.474532	0.428552
Necap2	NECP2_MOUSE	MOUSE	Q9D1J1	0.000141243	14.1748	14.1717	14.1717	15.3644	56284.6	5.88889	5.88889	NECP2	FALSE	0.0822131	-0.0491661	-0.0312027	-0.0341646	-0.201114	-0.16695	-0.14758	-0.183151	-0.0355704	0.633269	0.77484	0.855827	0.84233	0.251936	0.338294	0.395717	0.294998	0.835942	0.999981	0.999922	0.999652	0.889127	0.327259	0.506516	0.526921	0.377983	0.897452	NECP2	0.198412	0.110788	0.0676141	0.0745175	0.59871	0.470705	0.402615	0.530181
Eloa	ELOA1_MOUSE	MOUSE	Q8CB77	0.000141243	14.7356	14.7299	14.7299	15.8395	176745	19.8333	22.6667	ELOA1	FALSE	0.0169327	0.106994	-0.0245635	-0.124963	-0.343521	-0.218558	-0.166459	-0.475078	-0.308619	0.869415	0.307292	0.811595	0.236032	0.00398573	0.0473949	0.12085	0.000284287	0.00808817	0.999981	0.999922	0.999652	0.351349	0.0100492	0.12504	0.21758	0.00117957	0.0333699	ELOA1	0.0607727	0.512449	0.0906605	0.627029	2.39949	1.32427	0.917753	3.54624
Pex13	PEX13_MOUSE	MOUSE	Q9D0K1	0.000141243	13.3285	13.3225	13.3225	14.4649	35251.4	7.33333	7.33333	PEX13	FALSE	-0.0824382	0.00687512	-0.295236	0.109843	0.0214844	-0.0883588	-0.102954	-0.280627	-0.177672	0.575268	0.962531	0.0580278	0.45716	0.883327	0.548455	0.485372	0.0700463	0.235947	0.999981	0.999922	0.810631	0.574742	0.911031	0.694415	0.61206	0.112513	0.388323	PEX13	0.24013	0.0165851	1.23636	0.339932	0.0538786	0.260859	0.313926	1.15462
Rnf2	RING2_MOUSE	MOUSE	Q9CQJ4	0.000141243	14.6443	14.6388	14.6388	15.844	102183	7.38889	10.5	RING2	FALSE	-0.102593	-0.185627	-0.130254	0.13555	-0.110216	-0.245766	0.10789	-0.054843	-0.162733	0.468608	0.198415	0.360068	0.341428	0.436842	0.0950289	0.44639	0.696609	0.256531	0.999981	0.999922	0.999652	0.462865	0.51637	0.2059	0.575751	0.759189	0.412058	RING2	0.329191	0.702426	0.443616	0.4667	0.359675	1.02214	0.350286	0.157011
Brms1l	BRM1L_MOUSE	MOUSE	Q3U1T3	0.000141243	13.1592	13.144	13.144	14.3694	37064.9	7.61111	7.61111	BRM1L	FALSE	-0.0361312	-0.0580156	0.0544033	0.180541	0.0575526	-0.122989	0.271076	0.169972	-0.101104	0.825919	0.724316	0.74078	0.280935	0.726419	0.457928	0.113715	0.308996	0.540518	0.999981	0.999922	0.999652	0.400766	0.783353	0.617256	0.207118	0.393043	0.68241	BRM1L	0.0830626	0.140072	0.130311	0.551395	0.138813	0.339203	0.944183	0.510047
Bicra	BICRA_MOUSE	MOUSE	F8VPZ9	0.000141243	12.4927	12.4852	12.4852	13.671	16007.1	4.33333	4.33333	BICRA	FALSE	0.130632	-0.109229	-0.0646851	0.172416	-0.17521	-0.347626	-0.0229017	-0.130666	-0.107765	0.38043	0.461573	0.660935	0.251453	0.244185	0.0294703	0.876239	0.380309	0.467493	0.999981	0.999922	0.999652	0.368369	0.319083	0.0887656	0.919269	0.465241	0.617706	BICRA	0.419725	0.335759	0.179841	0.599543	0.612282	1.53062	0.0573776	0.419864
Kiaa2013	K2013_MOUSE	MOUSE	Q91X21	0.000141243	14.6338	14.6244	14.6244	15.8759	95175.9	8.72222	9.66667	K2013	FALSE	-0.0194082	0.00360931	-0.0614257	0.32031	0.252725	-0.0675854	0.278293	0.18769	-0.0906029	0.891789	0.97981	0.667672	0.0372976	0.0916059	0.636863	0.0657552	0.200705	0.528055	0.999981	0.999922	0.999652	0.0852975	0.139933	0.764475	0.136838	0.272724	0.672379	K2013	0.0497377	0.00885807	0.175437	1.42832	1.03808	0.195954	1.18207	0.697441
Rab43	RAB43_MOUSE	MOUSE	Q8CG50	0.000409165	13.041	13.034	13.034	13.9435	16549.1	3.05556	3.05556	RAB43	FALSE	0.120442	0.0640162	0.0824325	0.117559	-0.239622	-0.357182	0.07955	-0.221206	-0.300756	0.37674	0.635281	0.54237	0.387974	0.089922	0.0163535	0.55641	0.11497	0.0379623	0.999981	0.999922	0.999652	0.508037	0.137914	0.0578681	0.673799	0.170967	0.103063	RAB43	0.423959	0.197034	0.265705	0.411198	1.04613	1.78639	0.254605	0.939415
Fbxo45	FBSP1_MOUSE	MOUSE	Q8K3B1	0.000273748	12.5407	12.5312	12.5312	13.3903	11538.8	2.88889	2.88889	FBSP1	FALSE	-0.0572303	-0.153967	-0.246443	-0.078031	0.119198	0.197229	-0.267243	0.0267227	0.293966	0.67965	0.27498	0.089735	0.574363	0.394248	0.167222	0.0679397	0.84676	0.0470036	0.999981	0.999922	0.960058	0.676826	0.474604	0.310318	0.140383	0.88358	0.120487	FBSP1	0.167715	0.560699	1.04704	0.240813	0.404231	0.776706	1.16788	0.0722395
Acnat1;Acnat2	ACNT(1|2)_MOUSE	MOUSE	A2AKK5;Q8BGG9	0.000141243	12.9583	12.8835	12.8835	14.0034	20569.7	1.38889	1.38889	ACNT(1|2),0	TRUE	0.123051	-0.185807	0.109978	-1.58131	-0.331678	1.24963	-1.59438	-0.0358938	1.55849	0.578478	0.404593	0.619117	2.51592e-06	0.146535	3.62118e-05	2.27966e-06	0.870635	2.99195e-06	0.999981	0.999922	0.999652	6.44354e-05	0.207284	0.000640766	6.22041e-05	0.902413	9.46083e-05	ACNT(1|2),0	0.237713	0.392981	0.208227	5.5993	0.834058	4.44115	5.64213	0.0601637
Mcm3	MCM3_MOUSE	MOUSE	P25206	0.000141243	18.4161	18.4108	18.4108	19.3645	2.64751e+06	47.9444	58.6667	MCM3	FALSE	-0.053026	-0.102763	-0.204031	-0.19447	-0.214973	-0.0205035	-0.345474	-0.316241	0.0292336	0.697535	0.454486	0.148101	0.166724	0.128968	0.880286	0.0207882	0.0319798	0.830042	0.999981	0.999922	0.999652	0.270884	0.186284	0.928743	0.0563378	0.0582231	0.89356	MCM3	0.156434	0.34248	0.829441	0.778002	0.889519	0.0553764	1.68218	1.49512
Ndel1	NDEL1_MOUSE	MOUSE	Q9ERR1	0.000141243	12.6924	12.6879	12.6879	13.7971	16454.6	3.88889	3.88889	NDEL1	FALSE	0.00475239	-0.118594	-0.027698	0.189991	-0.210266	-0.400257	0.157541	-0.11937	-0.276911	0.972474	0.395038	0.840721	0.180986	0.141321	0.00978169	0.262895	0.392027	0.0587826	0.999981	0.999922	0.999652	0.288909	0.200914	0.0402103	0.388569	0.476978	0.142507	NDEL1	0.012122	0.403361	0.0753483	0.742355	0.849794	2.00959	0.580218	0.406684
Map2k1	MP2K1_MOUSE	MOUSE	P31938	0.000141243	15.2218	15.2159	15.2159	16.6344	151438	7.72222	10.7222	MP2K1	FALSE	-0.135014	0.0983247	0.0667183	-0.270899	-0.0902948	0.180604	-0.0691668	-0.121901	-0.0527345	0.433256	0.566323	0.696311	0.126918	0.598124	0.298402	0.685808	0.4784	0.757474	0.999981	0.999922	0.999652	0.219006	0.66926	0.463707	0.777735	0.561553	0.84551	MP2K1	0.363256	0.246936	0.157197	0.896476	0.223209	0.525198	0.163798	0.320209
Nudcd3	NUDC3_MOUSE	MOUSE	Q8R1N4	0.000141243	13.4508	13.4431	13.4431	14.8265	62509.7	11	11	NUDC3	FALSE	-0.138278	-0.157039	-0.10301	-0.244633	-0.321652	-0.0770196	-0.209364	-0.267623	-0.0582591	0.312791	0.253969	0.448633	0.0843652	0.0280771	0.569389	0.134568	0.0613675	0.666194	0.999981	0.999922	0.999652	0.160259	0.0520812	0.711959	0.235501	0.100942	0.780039	NUDC3	0.504745	0.595219	0.348109	1.07384	1.55165	0.244591	0.871057	1.21206
Prkag2	AAKG2_MOUSE	MOUSE	Q91WG5	0.000835422	13.1107	13.1055	13.1055	14.1863	19375.2	3.11111	3.11111	AAKG2	FALSE	0.242337	0.0115478	0.138767	0.187158	0.0657641	-0.121394	0.0835889	0.192983	0.109394	0.156198	0.944241	0.40615	0.267008	0.691165	0.466201	0.614174	0.253016	0.510699	0.999981	0.999922	0.999652	0.385928	0.752506	0.624353	0.720733	0.331861	0.657222	AAKG2	0.806325	0.0249173	0.391314	0.573476	0.160419	0.331427	0.211709	0.596852
Tmem147	TM147_MOUSE	MOUSE	Q9CQG6	0.00105116	12.8944	12.8837	12.8837	14.0017	17062.4	2.77778	2.77778	TM147	FALSE	0.100623	-0.196214	0.178758	-0.0473536	-0.0687494	-0.0213959	0.0307819	0.306222	0.27544	0.540976	0.241272	0.28385	0.772486	0.67514	0.895946	0.8508	0.0761972	0.107303	0.999981	0.999922	0.999652	0.83523	0.738825	0.938521	0.901434	0.120908	0.2213	TM147	0.266822	0.617493	0.546912	0.11211	0.170606	0.0477181	0.0701727	1.11806
Cog6	COG6_MOUSE	MOUSE	Q8R3I3	0.000141243	13.5057	13.4993	13.4993	14.7957	61008	10.2778	10.2778	COG6	FALSE	0.117814	0.0689833	0.187242	-0.20502	-0.113017	0.0920026	-0.135592	0.00524116	0.140833	0.433315	0.644132	0.220072	0.181471	0.451902	0.538983	0.368773	0.971902	0.351065	0.999981	0.999922	0.999652	0.289368	0.530378	0.687585	0.500168	0.979619	0.509609	COG6	0.363196	0.191025	0.657435	0.741194	0.344956	0.268425	0.433241	0.0123776
Specc1l	CYTSA_MOUSE	MOUSE	Q2KN98	0.000141243	14.6202	14.6169	14.6169	16.0079	360670	36.3333	42.6111	CYTSA	FALSE	-0.00363535	0.0160653	0.00946379	0.0440729	-0.259699	-0.303772	0.0571721	-0.266301	-0.323473	0.979551	0.909834	0.946803	0.756378	0.0822297	0.0456959	0.687683	0.075455	0.0348248	0.999981	0.999922	0.999652	0.822485	0.127863	0.121768	0.779226	0.119947	0.0971362	CYTSA	0.00897294	0.041038	0.0237404	0.121261	1.08497	1.34012	0.162611	1.12231
Mtnd4	NU4M_MOUSE	MOUSE	P03911	0.000141243	14.1637	14.1585	14.1585	15.2206	43008.3	3.05556	4.05556	NU4M	FALSE	0.104207	-0.0902888	0.136279	-0.0144922	0.119155	0.133647	0.0175798	0.345723	0.328143	0.489568	0.548566	0.368881	0.922831	0.430594	0.377953	0.906466	0.0327879	0.0413111	0.999981	0.999922	0.999652	0.946375	0.510293	0.545116	0.939391	0.0594102	0.109418	NU4M	0.310187	0.260771	0.433114	0.0348778	0.365932	0.422562	0.0426486	1.48429
Cog7	COG7_MOUSE	MOUSE	Q3UM29	0.000141243	13.9349	13.9306	13.9306	15.275	105413	18.0556	19.3889	COG7	FALSE	-0.0345601	-0.0589168	0.108012	-0.251508	-0.053355	0.198153	-0.108936	0.113574	0.22251	0.830351	0.71533	0.50599	0.13335	0.741088	0.23036	0.502411	0.484681	0.180684	0.999981	0.999922	0.999652	0.227283	0.795002	0.388098	0.626423	0.567253	0.32318	COG7	0.0807383	0.145494	0.295858	0.875009	0.13013	0.637593	0.298941	0.314544
Prr14	PRR14_MOUSE	MOUSE	Q7TPN9	0.000141243	13.3109	13.3104	13.3104	14.4661	32519	6	6	PRR14	FALSE	0.116016	0.0288537	0.13313	0.0696904	-0.214047	-0.283737	0.0868036	-0.109771	-0.196574	0.419744	0.839314	0.35616	0.625471	0.146595	0.0605052	0.544099	0.444688	0.18012	0.999981	0.999922	0.999652	0.721615	0.207335	0.149118	0.66394	0.52778	0.32249	PRR14	0.377015	0.0760755	0.448354	0.203793	0.833881	1.21821	0.264322	0.351945
Mau2	SCC4_MOUSE	MOUSE	Q9D2X5	0.000141243	14.1928	14.1845	14.1845	15.4305	98503.5	10.8889	13.7778	SCC4	FALSE	-0.00584218	0.00203555	0.0533897	0.329775	0.148399	-0.181376	0.389007	0.199753	-0.189254	0.964702	0.987697	0.686715	0.0225639	0.270877	0.182639	0.00899192	0.144636	0.165444	0.999981	0.999922	0.999652	0.0581569	0.34789	0.331827	0.0297545	0.206767	0.303101	SCC4	0.0156069	0.00537608	0.163224	1.64659	0.567228	0.738405	2.04615	0.839725
Dusp11	DUS11_MOUSE	MOUSE	Q6NXK5	0.000141243	13.7991	13.7936	13.7936	15.0305	46254.7	6.88889	6.88889	DUS11	FALSE	-0.0215021	-0.12186	-0.12107	0.364885	0.104547	-0.260338	0.265318	0.105338	-0.15998	0.866174	0.346618	0.349663	0.0107378	0.417577	0.0554383	0.0514447	0.414144	0.221451	0.999981	0.999922	0.999652	0.0326119	0.497694	0.140099	0.113474	0.498486	0.373664	DUS11	0.0623951	0.460148	0.45635	1.96908	0.379264	1.25619	1.28866	0.382849
Arfgef1	BIG1_MOUSE	MOUSE	G3X9K3	0.000141243	13.2383	13.2297	13.2297	14.6277	95658.1	20.4444	20.9444	BIG1	FALSE	-0.0839454	-0.00859773	0.022434	0.0648797	0.0935843	0.0287045	0.171259	0.124616	-0.0466431	0.634254	0.960989	0.898468	0.712676	0.596194	0.870335	0.337494	0.482045	0.790974	0.999981	0.999922	0.999652	0.789392	0.667356	0.922578	0.467275	0.564847	0.867427	BIG1	0.197737	0.0172816	0.0464974	0.147108	0.224613	0.0603135	0.471734	0.316913
Nip7	NIP7_MOUSE	MOUSE	Q9CXK8	0.000141243	17.1926	17.1896	17.1896	18.5067	582314	9.66667	12.1667	NIP7	FALSE	-0.145666	-0.110421	0.0383449	0.249019	0.246761	-0.00225874	0.433031	0.395527	-0.0375035	0.208599	0.335064	0.734278	0.0401172	0.0417179	0.984016	0.00139046	0.00278447	0.739874	0.999981	0.999922	0.999652	0.0902323	0.0724582	0.992515	0.00705393	0.00757428	0.832977	NIP7	0.680688	0.474872	0.13414	1.39667	1.37968	0.00699779	2.85684	2.55526
Thrap3	TR150_MOUSE	MOUSE	Q569Z6	0.000141243	17.5795	17.5736	17.5736	18.7419	1.48012e+06	36.7778	43.3889	TR150	FALSE	0.0255215	-0.000222518	-0.0738429	0.381415	0.422797	0.0413815	0.282051	0.349176	0.0671255	0.812205	0.998346	0.494844	0.00252985	0.00113241	0.700516	0.0173302	0.00474311	0.534354	0.999981	0.999922	0.999652	0.0107672	0.00360419	0.809368	0.0490295	0.0117524	0.67724	TR150	0.0903341	0.000719072	0.305531	2.59691	2.946	0.154582	1.7612	2.32394
Tbc1d23	TBC23_MOUSE	MOUSE	Q8K0F1	0.000788955	11.8159	11.8085	11.8085	12.5591	6198.57	1.77778	1.77778	TBC23	FALSE	-0.0672105	-0.171157	-0.0321097	-0.0987638	-0.0826789	0.0160849	-0.063663	0.056368	0.120031	0.758313	0.348618	0.872404	0.62292	0.646009	0.93585	0.770656	0.778236	0.551079	0.999981	0.999922	0.999652	0.719667	0.713453	0.964409	0.844088	0.82846	0.691437	TBC23	0.120152	0.45765	0.0592823	0.205568	0.189761	0.0287936	0.11314	0.108888
Rnf25	RNF25_MOUSE	MOUSE	Q9QZR0	0.000141243	13.5999	13.6006	13.6006	14.7616	42140.5	7.94444	8.88889	RNF25	FALSE	-0.131243	0.0813048	0.100549	-0.209302	-0.261543	-0.0522413	0.0224901	-0.242299	-0.264789	0.410677	0.607756	0.526551	0.197087	0.112294	0.740895	0.88663	0.13896	0.108263	0.999981	0.999922	0.999652	0.307533	0.166131	0.839219	0.927172	0.200123	0.222548	RNF25	0.3865	0.216271	0.27856	0.705342	0.949642	0.130243	0.0522576	0.857112
Arl1	ARL1_MOUSE	MOUSE	P61211	0.000141243	16.0552	16.0487	16.0487	17.3509	196498	8.33333	8.33333	ARL1	FALSE	0.183524	0.0694453	0.102977	0.38718	0.2085	-0.17868	0.306633	0.242032	-0.0646014	0.144011	0.568429	0.400752	0.00533193	0.100279	0.15415	0.0210513	0.0601022	0.595436	0.999981	0.999922	0.999652	0.0190066	0.1511	0.292821	0.0568222	0.0991777	0.726179	ARL1	0.841603	0.245323	0.397124	2.27312	0.998791	0.812058	1.67672	1.22111
Mapkapk5	MAPK5_MOUSE	MOUSE	O54992	0.000520427	13.0921	13.056	13.056	13.9533	17779.4	2.88889	2.88889	MAPK5	FALSE	-0.0456463	-0.166702	-0.0865106	0.224914	0.17136	-0.0535546	0.18405	0.251551	0.0675014	0.792837	0.294722	0.581108	0.208236	0.281969	0.758095	0.249336	0.122652	0.666134	0.999981	0.999922	0.999652	0.320707	0.359291	0.85111	0.373322	0.180132	0.780039	MAPK5	0.100816	0.530587	0.235743	0.681445	0.549798	0.120277	0.603215	0.911327
Cep120	CE120_MOUSE	MOUSE	Q7TSG1	0.000761905	12.1999	12.107	12.107	12.9363	10447.5	3.27778	3.27778	CE120	FALSE	0.0138005	0.244882	-0.0959331	0.209609	0.420465	0.210857	0.0998754	0.0796501	-0.0202252	0.951387	0.187836	0.553633	0.20767	0.0335597	0.252389	0.660355	0.622064	0.928813	0.999981	0.999922	0.999652	0.320019	0.060384	0.412824	0.75966	0.69242	0.959086	CE120	0.0216426	0.726222	0.256778	0.682625	1.47418	0.59793	0.180222	0.206165
Brd1	BRD1_MOUSE	MOUSE	G5E8P1	0.000141243	14.0741	14.0651	14.0651	15.3139	127552	17.2222	19.8889	BRD1	FALSE	-0.0265094	-0.035676	-0.0601185	0.18933	0.27307	0.0837402	0.155721	0.248627	0.0929069	0.862304	0.815512	0.694683	0.226779	0.0890562	0.585481	0.316345	0.118617	0.545579	0.999981	0.999922	0.999652	0.341094	0.136874	0.724726	0.44664	0.175353	0.686796	BRD1	0.0643398	0.0885694	0.158213	0.644396	1.05034	0.232487	0.499839	0.925852
Wdr12	WDR12_MOUSE	MOUSE	Q9JJA4	0.000141243	15.9977	15.9922	15.9922	17.4754	459569	14.2778	18.2778	WDR12	FALSE	0.112855	0.0459493	-0.0463723	0.468211	0.126706	-0.341506	0.308984	0.0343839	-0.2746	0.288332	0.660451	0.657543	0.000365044	0.23548	0.00452969	0.00868154	0.742008	0.0171281	0.999981	0.999922	0.999652	0.00250582	0.309649	0.0230672	0.0290679	0.798041	0.0572177	WDR12	0.540107	0.180159	0.182076	3.43765	0.628046	2.34393	2.0614	0.129591
Tmem109	TM109_MOUSE	MOUSE	Q3UBX0	0.000141243	16.8906	16.8852	16.8852	17.3243	167531	3	4	TM109	FALSE	-0.0722824	-0.118766	0.0327865	-0.130499	-0.327316	-0.196817	-0.0254302	-0.175764	-0.150333	0.614064	0.410729	0.818462	0.367181	0.0339621	0.181114	0.858653	0.229582	0.301018	0.999981	0.999922	0.999652	0.488627	0.0609829	0.329739	0.907499	0.305609	0.459065	TM109	0.211786	0.386445	0.0870014	0.43512	1.469	0.742049	0.0661821	0.639062
Yeats4	YETS4_MOUSE	MOUSE	Q9CR11	0.000141243	14.2956	14.2914	14.2914	15.4807	84300.4	8.27778	9.27778	YETS4	FALSE	0.025441	0.00192146	-0.0666912	0.393373	0.362035	-0.0313378	0.301241	0.293423	-0.00781828	0.816716	0.986021	0.545611	0.0023615	0.00429382	0.77537	0.0135907	0.0157304	0.943171	0.999981	0.999922	0.999652	0.0102246	0.0106906	0.862735	0.0403246	0.0321921	0.968038	YETS4	0.0879291	0.00611374	0.263117	2.62681	2.36716	0.110491	1.86676	1.80326
Gon4l	GON4L_MOUSE	MOUSE	Q9DB00	0.000141243	12.7781	12.7693	12.7693	14.0355	38379.1	13.2778	13.2778	GON4L	FALSE	-0.199674	-0.275064	-0.211135	-0.270108	-0.235169	0.0349391	-0.281569	-0.17124	0.110329	0.08797	0.0237968	0.0727538	0.0260238	0.0482961	0.753949	0.021148	0.138427	0.329356	0.999981	0.820835	0.890014	0.0648913	0.0820771	0.848872	0.0570307	0.199475	0.487631	GON4L	1.05567	1.62348	1.13814	1.58463	1.31609	0.122658	1.67473	0.85878
Nkap	NKAP_MOUSE	MOUSE	Q9D0F4	0.000141243	13.6197	13.6126	13.6126	14.5811	29686.7	4	4.88889	NKAP	FALSE	-0.0525592	-0.0327842	0.00942926	-0.0986265	-0.20326	-0.104634	-0.0366381	-0.161047	-0.124408	0.746938	0.840314	0.953757	0.54662	0.222973	0.522785	0.821871	0.329797	0.44864	0.999981	0.999922	0.999652	0.654346	0.295375	0.675263	0.881878	0.414804	0.602797	NKAP	0.126716	0.0755584	0.0205621	0.262314	0.651748	0.281676	0.0851963	0.481753
Rcor1;Rcor3	RCOR(1|3)_MOUSE	MOUSE	Q8CFE3;Q6PGA0	0.000141243	13.9887	13.9831	13.9831	14.4366	22508.7	3	3	RCOR(1|3),0	FALSE	0.0409451	0.0222285	0.0669358	-0.339598	-0.195945	0.143653	-0.313607	-0.151238	0.16237	0.770828	0.874221	0.634748	0.0264292	0.176122	0.314467	0.0381572	0.290475	0.257762	0.999981	0.999922	0.999652	0.0655602	0.242937	0.480701	0.0905498	0.373279	0.413505	RCOR(1|3),0	0.113043	0.0583789	0.197399	1.57792	0.754187	0.502425	1.41842	0.536891
Xpo1	XPO1_MOUSE	MOUSE	Q6P5F9	0.000141243	16.6233	16.6178	16.6178	18.0318	1.2687e+06	40.9444	51.3333	XPO1	FALSE	-0.0546238	-0.0440795	0.0804522	-0.346771	-0.434327	-0.0875559	-0.211695	-0.309796	-0.0981002	0.654591	0.717756	0.511598	0.0109899	0.00244942	0.475628	0.0971081	0.0204793	0.425147	0.999981	0.999922	0.999652	0.0331931	0.0067808	0.631694	0.183987	0.0400935	0.581763	XPO1	0.18403	0.144023	0.291071	1.95901	2.61094	0.322733	1.01274	1.68869
Csnk2b	CSK2B_MOUSE	MOUSE	P67871	0.000141243	15.4272	15.4242	15.4242	16.7554	184588	7.83333	8.77778	CSK2B	FALSE	-0.0307502	-0.03844	-0.131695	-0.184971	-0.344293	-0.159322	-0.285916	-0.437549	-0.151632	0.789309	0.738529	0.262134	0.122475	0.00812791	0.179015	0.02305	0.00149266	0.199665	0.999981	0.999922	0.999652	0.213415	0.0182826	0.326802	0.0611617	0.00456342	0.347618	CSK2B	0.102753	0.131633	0.581477	0.911952	2.09002	0.74711	1.63733	2.82604
Fus	FUS_MOUSE	MOUSE	P56959	0.000141243	18.6114	18.6057	18.6057	19.777	1.68431e+06	13.6111	20.6111	FUS	FALSE	-0.0414223	0.00143115	-0.131436	0.379151	0.356188	-0.0229632	0.289138	0.223321	-0.0658167	0.728953	0.990428	0.280145	0.00555201	0.00829224	0.847451	0.0262038	0.0762441	0.583079	0.999981	0.999922	0.999652	0.0196236	0.0185854	0.908324	0.0677246	0.12096	0.716799	FUS	0.137301	0.00417702	0.552617	2.25555	2.08133	0.0718852	1.58164	1.11779
Zbtb45	ZBT45_MOUSE	MOUSE	Q52KG4	0.000273748	12.422	12.4158	12.4158	13.4597	12238.3	3.33333	3.33333	ZBT45	FALSE	-0.314651	-0.042251	-0.0232511	-0.311372	-0.0832731	0.228099	-0.0199723	-0.0642732	-0.0443009	0.0509377	0.800661	0.876974	0.053087	0.581221	0.144121	0.8942	0.70134	0.791231	0.987991	0.999922	0.999652	0.111696	0.654191	0.278834	0.932657	0.762826	0.867601	ZBT45	1.29296	0.0965514	0.0570135	1.27501	0.235659	0.841272	0.0485655	0.154072
Dhx8	DHX8_MOUSE	MOUSE	A2A4P0	0.000141243	14.6237	14.6192	14.6192	16.0686	382519	35.5	38.8333	DHX8	FALSE	-0.0611049	-0.0662099	-0.131957	0.235869	0.34596	0.11009	0.165017	0.280212	0.115195	0.669533	0.64394	0.362038	0.113493	0.0261967	0.445058	0.258019	0.0642932	0.424667	0.999981	0.999922	0.999652	0.201641	0.0491658	0.605607	0.38279	0.104869	0.581196	DHX8	0.174228	0.191155	0.441246	0.945029	1.58175	0.351583	0.588348	1.19183
Ndufaf2	NDUF2_MOUSE	MOUSE	Q59J78	0.000141243	17.1103	17.1043	17.1043	17.908	466344	13.6111	15.4444	NDUF2	FALSE	0.123082	0.119703	-0.0127077	0.245549	0.101885	-0.143663	0.109759	-0.0305252	-0.140284	0.442467	0.454852	0.936166	0.136302	0.523628	0.371711	0.492526	0.847519	0.382769	0.999981	0.999922	0.999652	0.231056	0.599145	0.539193	0.618145	0.884126	0.540231	NDUF2	0.354119	0.34213	0.0286473	0.865499	0.280977	0.429795	0.307571	0.0718504
Ccdc59	TAP26_MOUSE	MOUSE	Q8R2N0	0.000141243	13.982	13.9752	13.9752	15.2391	58848.4	6.33333	7.33333	TAP26	FALSE	-0.0243873	0.0901524	0.093387	0.265497	0.053256	-0.212241	0.383271	0.0564907	-0.32678	0.857907	0.510953	0.496139	0.065889	0.696403	0.133673	0.0118036	0.679061	0.0274588	0.999981	0.999922	0.999652	0.132004	0.757551	0.263129	0.0363609	0.742466	0.0811169	TAP26	0.06656	0.291619	0.304397	1.18119	0.157139	0.873957	1.92798	0.168091
Rps9	RS9_MOUSE	MOUSE	Q6ZWN5	0.000141243	19.9813	19.9772	19.9772	21.4182	5.7659e+06	17.2222	21	RS9	FALSE	-0.230965	-0.100801	-0.241952	-0.298816	-0.246829	0.0519877	-0.309803	-0.387979	-0.078176	0.0311353	0.316009	0.0249341	0.00765969	0.0225753	0.600521	0.0060755	0.00116429	0.433692	0.799738	0.999922	0.582712	0.0251402	0.0433056	0.736197	0.0219989	0.0037287	0.589127	RS9	1.50675	0.500301	1.60321	2.11579	1.64637	0.221472	2.21642	2.93394
Gnl3	GNL3_MOUSE	MOUSE	Q8CI11	0.000141243	16.5101	16.5043	16.5043	17.7667	806906	31.2778	35.2222	GNL3	FALSE	0.100762	0.0917892	0.118834	0.338896	0.195482	-0.143414	0.356968	0.222527	-0.134441	0.428666	0.470117	0.352563	0.0152534	0.135302	0.265006	0.0113551	0.0924914	0.294863	0.999981	0.999922	0.999652	0.0429183	0.194026	0.425672	0.0353508	0.141731	0.45255	GNL3	0.367881	0.327794	0.452763	1.81663	0.868695	0.576744	1.94481	1.0339
Cttnbp2nl	CT2NL_MOUSE	MOUSE	Q99LJ0	0.000141243	14.7805	14.7753	14.7753	16.224	271346	24.2778	25.1667	CT2NL	FALSE	-0.0216658	0.109636	0.0750548	0.192418	0.0188415	-0.173577	0.289139	-0.01574	-0.304879	0.879881	0.448717	0.602163	0.192231	0.895434	0.237013	0.058013	0.912563	0.0469942	0.999981	0.999922	0.999652	0.301748	0.920269	0.396322	0.124088	0.935855	0.120487	CT2NL	0.0555758	0.348028	0.220286	0.716176	0.0479666	0.625228	1.23647	0.0397373
Scp2	SCP2_MOUSE	MOUSE	P32020	0.000141243	17.2682	17.2646	17.2646	18.2356	576697	20.7778	22.5556	SCP2	FALSE	-0.0422984	0.0221968	0.0924695	-0.309923	-0.288415	0.021508	-0.175155	-0.218142	-0.0429872	0.783846	0.885435	0.550633	0.0585741	0.0761332	0.888964	0.265509	0.170239	0.780424	0.999981	0.999922	0.999652	0.120803	0.120262	0.934744	0.391388	0.236799	0.860456	SCP2	0.105769	0.0528432	0.259137	1.23229	1.11843	0.0511156	0.57592	0.768941
Hdgfl2	HDGR2_MOUSE	MOUSE	Q3UMU9	0.000141243	15.6827	15.6767	15.6767	16.8326	208270	13.8889	15.7778	HDGR2	FALSE	0.0204764	0.0507332	0.0691252	-0.366493	-0.235015	0.131478	-0.317845	-0.216623	0.101221	0.871601	0.689494	0.587041	0.0100295	0.0785584	0.307758	0.0220304	0.10234	0.429041	0.999981	0.999922	0.999652	0.0309433	0.123182	0.474003	0.0589044	0.15453	0.584627	HDGR2	0.0596825	0.16147	0.231332	1.99872	1.10481	0.511791	1.65698	0.989953
	CF089_MOUSE	MOUSE	Q99KU6	0.000141243	12.8879	12.8684	12.8684	13.8088	18301.1	4.72222	4.72222	CF089	FALSE	-0.165574	-0.172981	-0.148489	0.151764	-0.0648525	-0.216617	0.16885	-0.0403602	-0.20921	0.274068	0.254033	0.324765	0.314554	0.662943	0.158144	0.265066	0.785787	0.171918	0.999981	0.999922	0.999652	0.435959	0.728115	0.297732	0.390926	0.834571	0.312089	CF089	0.562141	0.595109	0.488431	0.502305	0.178524	0.800949	0.576647	0.104695
Nifk	MK67I_MOUSE	MOUSE	Q91VE6	0.000141243	17.1533	17.1478	17.1478	18.3934	759647	18.0556	22.2222	MK67I	FALSE	-0.0352095	-0.0506642	-0.0615444	0.283801	0.332157	0.0483565	0.257466	0.321277	0.0638112	0.794169	0.707693	0.649136	0.0490307	0.0241628	0.720379	0.0710409	0.028405	0.637215	0.999981	0.999922	0.999652	0.104977	0.0457406	0.823948	0.144978	0.0527788	0.759163	MK67I	0.100087	0.150155	0.187664	1.30953	1.61685	0.142439	1.14849	1.5466
Tmem161a	T161A_MOUSE	MOUSE	Q8VCA6	0.000141243	14.9954	14.9899	14.9899	15.5759	53929.3	2.88889	3.88889	T161A	FALSE	0.142561	0.252919	0.0767491	0.10183	0.00122468	-0.100605	0.0360173	-0.174945	-0.210962	0.377475	0.127398	0.631502	0.525772	0.99387	0.530696	0.821385	0.281926	0.198292	0.999981	0.999922	0.999652	0.636737	0.99619	0.68078	0.881586	0.364056	0.345985	T161A	0.423111	0.894838	0.199625	0.279203	0.00267052	0.275154	0.0854531	0.549865
Cmip	CMIP_MOUSE	MOUSE	Q9D486	0.000141243	12.7741	12.7584	12.7584	14.0351	25331.5	5.61111	5.61111	CMIP	FALSE	-0.324854	-0.241364	0.00626866	-0.251522	0.0370202	0.288543	0.0796008	0.284653	0.205053	0.0210082	0.0748	0.961011	0.0644978	0.773116	0.0369795	0.537386	0.0392471	0.124668	0.69438	0.999922	0.999652	0.13011	0.821213	0.104586	0.658501	0.0693214	0.247218	CMIP	1.67761	1.1261	0.0172718	1.19046	0.111755	1.43204	0.269713	1.40619
Ago1;Ago2;Ago3;Ago4	AGO(1|2|3|4)_MOUSE	MOUSE	Q8CJF8;Q8CJF9;Q8CJG0;Q8CJG1	0.000141243	14.3523	14.3468	14.3468	15.6479	62657.4	4	4	AGO(1|2|3|4),0,0,0	FALSE	0.0442875	-0.0431543	-0.0245847	-0.104879	-0.416765	-0.311886	-0.173751	-0.398195	-0.224444	0.686576	0.694145	0.822429	0.345307	0.00148973	0.0109993	0.127236	0.00212238	0.0544685	0.999981	0.999922	0.999652	0.466651	0.00450367	0.0435941	0.226149	0.00606652	0.134924	AGO(1|2|3|4),0,0,0	0.163311	0.15855	0.0849015	0.461795	2.82689	1.95863	0.895389	2.67318
Exosc2	EXOS2_MOUSE	MOUSE	Q8VBV3	0.000141243	14.8343	14.8286	14.8286	16.3056	168036	10	10.7222	EXOS2	FALSE	0.00256299	0.0172084	-0.0291584	-0.336565	-0.311324	0.0252416	-0.368287	-0.35769	0.0105962	0.982106	0.880341	0.798807	0.00901841	0.0142302	0.825316	0.00505707	0.00613775	0.926129	0.999981	0.999922	0.999652	0.0286204	0.0294662	0.89456	0.0191587	0.0145535	0.957472	EXOS2	0.00784183	0.0553491	0.097558	2.04487	1.84679	0.0833798	2.2961	2.21199
Dst	DYST_MOUSE	MOUSE	Q91ZU6	0.000141243	14.6522	14.6475	14.6475	16.0976	1.29917e+06	179.889	192.167	DYST	FALSE	0.00161931	-0.0327973	0.0389866	-0.0712168	-0.252935	-0.181718	-0.0338496	-0.181151	-0.147301	0.991709	0.833426	0.802648	0.648818	0.119534	0.254106	0.828171	0.255528	0.351668	0.999981	0.999922	0.999652	0.739107	0.175113	0.414859	0.886683	0.334604	0.510231	DYST	0.00361577	0.0791331	0.0954746	0.187877	0.922508	0.594984	0.0818797	0.592562
Stam2	STAM2_MOUSE	MOUSE	O88811	0.000141243	14.1913	14.1858	14.1858	15.5963	89418.4	8.88889	8.88889	STAM2	FALSE	-0.0610892	-0.132386	0.0452658	-0.161408	-0.391875	-0.230468	-0.0550526	-0.214224	-0.159171	0.65916	0.344912	0.743431	0.25289	0.0112454	0.110128	0.690826	0.135335	0.259241	0.999981	0.999922	0.999652	0.369794	0.0240709	0.229287	0.781232	0.195363	0.415033	STAM2	0.181009	0.462291	0.128759	0.597068	1.94903	0.958103	0.160632	0.868591
Cwc22	CWC22_MOUSE	MOUSE	Q8C5N3	0.000141243	15.3936	15.3882	15.3882	16.732	368399	20.5	24.2778	CWC22	FALSE	0.104148	0.0942496	-0.0232072	0.316978	0.397713	0.0807353	0.189622	0.280256	0.0906341	0.431439	0.47566	0.85945	0.0264079	0.00746667	0.54026	0.161616	0.0459006	0.492474	0.999981	0.999922	0.999652	0.0655445	0.0170447	0.688311	0.270547	0.0791113	0.639807	CWC22	0.365081	0.322704	0.0657791	1.57827	2.12687	0.267397	0.791517	1.33818
Borcs5	BORC5_MOUSE	MOUSE	Q9D920	0.000141243	13.8978	13.9019	13.9019	15.1407	61048.2	7.55556	7.55556	BORC5	FALSE	0.0230867	-0.0263082	0.0780133	-0.227822	0.170295	0.398117	-0.172895	0.274617	0.447512	0.833013	0.810172	0.479604	0.0512735	0.134281	0.00212023	0.128863	0.0220361	0.000829571	0.999981	0.999922	0.999652	0.108556	0.192783	0.0130599	0.227918	0.042665	0.00619455	BORC5	0.0793481	0.0914229	0.319117	1.29011	0.871985	2.67362	0.889872	1.65687
Arid2	ARID2_MOUSE	MOUSE	E9Q7E2	0.000141243	14.2875	14.2816	14.2816	15.7614	248591	27.5	29.7778	ARID2	FALSE	-0.143818	-0.090781	-0.0725714	0.238536	0.123069	-0.115467	0.309782	0.141279	-0.168503	0.303168	0.511187	0.598477	0.0972385	0.37599	0.405451	0.0363859	0.311486	0.230686	0.999981	0.999922	0.999652	0.178931	0.456135	0.570506	0.0877005	0.39575	0.382625	ARID2	0.518317	0.29142	0.222953	1.01216	0.424824	0.392062	1.43907	0.506562
Rpp30	RPP30_MOUSE	MOUSE	O88796	0.000141243	15.9893	15.9833	15.9833	17.0212	253526	14.9444	16.2222	RPP30	FALSE	0.0328087	0.00403759	-0.142346	-0.0942494	-0.17827	-0.0840202	-0.269404	-0.324653	-0.0552491	0.834876	0.979519	0.37195	0.551411	0.267076	0.594965	0.101918	0.0530668	0.725924	0.999981	0.999922	0.999652	0.65846	0.343715	0.732336	0.190648	0.0893183	0.824263	RPP30	0.0783778	0.00898704	0.429516	0.258525	0.573364	0.225508	0.991751	1.27518
Cdk13	CDK13_MOUSE	MOUSE	Q69ZA1	0.000141243	14.6933	14.6785	14.6785	15.7157	144623	20.4444	22.2778	CDK13	FALSE	-0.115934	-0.101997	-0.0861969	-0.306242	-0.360822	-0.0545797	-0.276505	-0.345022	-0.0685174	0.351307	0.410674	0.485468	0.0225288	0.00903988	0.657139	0.0365487	0.011804	0.578109	0.999981	0.999922	0.999652	0.0581219	0.0199799	0.778348	0.0880203	0.0252606	0.713192	CDK13	0.454313	0.386503	0.31384	1.64726	2.04384	0.182343	1.43713	1.92797
Dip2b	DIP2B_MOUSE	MOUSE	Q3UH60	0.000141243	13.2351	13.2284	13.2284	14.6145	103560	21.3333	23.0556	DIP2B	FALSE	0.0877276	-0.00229161	0.0498086	0.237967	0.0279781	-0.209989	0.200048	0.0800783	-0.11997	0.594388	0.988848	0.761648	0.160589	0.86457	0.212382	0.233722	0.626649	0.46834	0.999981	0.999922	0.999652	0.263162	0.895868	0.367204	0.355104	0.697012	0.618538	DIP2B	0.22593	0.00487028	0.118246	0.794284	0.0631996	0.672882	0.6313	0.202975
Kat2b	KAT2B_MOUSE	MOUSE	Q9JHD1	0.00321337	12.0011	11.9882	11.9882	12.4019	5726.33	1.44444	1.44444	KAT2B	TRUE	0.0654887	-0.68163	0.00407215	0.226519	0.136713	-0.0898057	0.165102	0.822415	0.657313	0.822022	0.0887456	0.99162	0.562825	0.758994	0.817097	0.573591	0.0171749	0.0287556	0.999981	0.999922	0.999652	0.667902	0.80965	0.889615	0.688042	0.0346146	0.0839288	KAT2B	0.0851167	1.05185	0.00365483	0.249627	0.119761	0.0877264	0.241398	1.76511
Atp5mg	ATP5L_MOUSE	MOUSE	Q9CPQ8	0.000141243	18.8102	18.8044	18.8044	19.6342	1.06297e+06	6	10.5	ATP5L	FALSE	-0.0881976	-0.0548434	-0.0124651	0.0453072	0.245742	0.200435	0.12104	0.28812	0.167081	0.561539	0.717148	0.934238	0.764564	0.118747	0.197188	0.427908	0.0713808	0.27832	0.999981	0.999922	0.999652	0.829029	0.174193	0.349347	0.557107	0.114259	0.435478	ATP5L	0.25062	0.144391	0.0295426	0.116586	0.925378	0.705119	0.36865	1.14642
Msh3	MSH3_MOUSE	MOUSE	P13705	0.000141243	12.8823	12.8773	12.8773	14.237	49946.6	11.3889	11.3889	MSH3	FALSE	-0.143974	-0.00701261	-0.158658	-0.176952	0.098787	0.275739	-0.191636	-0.0528585	0.138778	0.340994	0.962432	0.295585	0.245467	0.51011	0.0790991	0.2102	0.723117	0.358188	0.999981	0.999922	0.999652	0.361322	0.586744	0.180827	0.327605	0.78137	0.51729	MSH3	0.467253	0.0166301	0.529317	0.610008	0.292336	1.10183	0.677367	0.140791
Rxra	RXRA_MOUSE	MOUSE	P28700	0.000141243	12.616	12.606	12.606	13.6227	14543.8	4.05556	4.05556	RXRA	FALSE	-0.0579376	-0.193785	-0.248196	0.130323	0.194366	0.0640433	-0.0599363	0.139955	0.199891	0.705712	0.217393	0.119858	0.400212	0.216087	0.676538	0.696107	0.367172	0.203969	0.999981	0.999922	0.999652	0.519712	0.287908	0.792642	0.785519	0.452584	0.352519	RXRA	0.151372	0.662754	0.921334	0.397709	0.665371	0.169708	0.157324	0.43513
Fbxo38	FBX38_MOUSE	MOUSE	Q8BMI0	0.000141243	13.8314	13.828	13.828	15.2381	158207	24.4444	25.2222	FBX38	FALSE	-0.047949	0.0303966	0.00901472	-0.382374	0.0109428	0.393316	-0.32541	-0.0104391	0.314971	0.673442	0.788975	0.936664	0.00371119	0.923161	0.00303273	0.0105705	0.926686	0.0127815	0.999981	0.999922	0.999652	0.0144216	0.942548	0.0170671	0.0334855	0.945489	0.046531	FBX38	0.1717	0.102937	0.028416	2.43049	0.0347227	2.51817	1.9759	0.0330674
Mbip	MBIP1_MOUSE	MOUSE	Q99LQ1	0.000141243	13.4318	13.4263	13.4263	14.6656	47446.5	9.22222	9.22222	MBIP1	FALSE	-0.133184	-0.0400127	-0.272843	-0.230952	0.111997	0.342949	-0.370611	-0.120834	0.249778	0.273821	0.737674	0.0343119	0.067553	0.354637	0.0104081	0.00642652	0.319088	0.0500397	0.999981	0.999922	0.651926	0.134752	0.434321	0.0419149	0.0230319	0.403657	0.126311	MBIP1	0.562533	0.132135	1.46456	1.17036	0.450216	1.98263	2.19202	0.49609
Rab5b	RAB5B_MOUSE	MOUSE	P61021	0.000141243	15.6308	15.6249	15.6249	16.5984	112311	4.77778	5.61111	RAB5B	FALSE	-0.0960331	0.0348532	0.166879	0.0194294	0.142099	0.122669	0.282341	0.274124	-0.00821683	0.560969	0.832057	0.317817	0.905845	0.392806	0.459295	0.100774	0.110196	0.960097	0.999981	0.999922	0.999652	0.935428	0.473129	0.618248	0.189011	0.164599	0.977341	RAB5B	0.251061	0.079847	0.497822	0.0429461	0.405821	0.337908	0.996651	0.957834
Rpl6	RL6_MOUSE	MOUSE	P47911	0.000141243	20.5061	20.5009	20.5009	21.3373	4.20277e+06	17.6667	23.1667	RL6	FALSE	-0.234934	-0.0953723	-0.26007	-0.168591	-0.0828425	0.0857487	-0.193727	-0.24754	-0.0538132	0.120231	0.513874	0.0881488	0.255558	0.569997	0.556697	0.194407	0.103054	0.711256	0.999981	0.999922	0.954477	0.372762	0.642963	0.701195	0.310198	0.155415	0.813195	RL6	0.919985	0.289143	1.05478	0.59251	0.244127	0.254381	0.711289	0.986936
Rfc5	RFC5_MOUSE	MOUSE	Q9D0F6	0.000141243	16.1025	16.0968	16.0968	17.4665	434648	17.7222	21.7778	RFC5	FALSE	-0.118879	-0.078484	-0.223432	-0.15214	-0.152359	-0.000219407	-0.256692	-0.297307	-0.0406147	0.386961	0.565115	0.114626	0.271984	0.271321	0.99871	0.0734526	0.0414908	0.765001	0.999981	0.999922	0.999652	0.39136	0.348307	0.999508	0.148634	0.0725675	0.850424	RFC5	0.412332	0.247863	0.940716	0.565457	0.566517	0.000560776	1.13399	1.38205
Pop7	POP7_MOUSE	MOUSE	Q9DCH2	0.000141243	13.6185	13.6157	13.6157	14.5656	25953.5	3.5	3.5	POP7	FALSE	-0.00735331	-0.0383502	-0.400084	0.00757262	-0.0559074	-0.06348	-0.385158	-0.417641	-0.0324831	0.954888	0.768291	0.00684375	0.953544	0.668085	0.626671	0.00869068	0.00516239	0.802863	0.999981	0.999922	0.301228	0.96679	0.732568	0.757105	0.0290813	0.0126341	0.874879	POP7	0.0200475	0.114474	2.16471	0.0206591	0.175169	0.202961	2.06095	2.28715
Phka2	KPB2_MOUSE	MOUSE	Q8BWJ3	0.00593715	14.4638	14.3737	14.3737	14.4468	24861.1	1.5	1.5	KPB2	TRUE	-0.0962329	-0.197738	-0.319567	-2.8686	-2.84874	0.01986	-3.09194	-2.97057	0.121365	0.621641	0.473575	0.116931	1.17522e-09	1.28123e-09	0.918502	4.61018e-10	4.96911e-08	0.658023	0.999981	0.999922	0.999652	4.23669e-07	1.26093e-07	0.952934	2.0317e-07	1.51653e-06	0.773745	KPB2	0.206461	0.324612	0.932072	8.92988	8.89237	0.0369198	9.33628	7.30372
Slc25a51	S2551_MOUSE	MOUSE	Q5HZI9	0.000141243	14.0634	14.0575	14.0575	15.3872	77550.5	9.44444	9.44444	S2551	FALSE	0.0697684	0.0438273	0.139331	0.292081	0.124486	-0.167595	0.361643	0.219989	-0.141654	0.620913	0.755455	0.329184	0.0515768	0.38179	0.243811	0.0193407	0.132086	0.32144	0.999981	0.999922	0.999652	0.109016	0.462083	0.403542	0.0533896	0.191515	0.479686	S2551	0.206969	0.121791	0.482562	1.28755	0.418176	0.612946	1.71353	0.879143
Nucb2	NUCB2_MOUSE	MOUSE	P81117	0.000141243	15.5079	15.5012	15.5012	16.6345	227753	17.2222	22.7222	NUCB2	FALSE	-0.0385256	0.0833678	-0.0296565	0.22385	-0.0231432	-0.246993	0.232719	-0.136167	-0.368886	0.793408	0.572547	0.840157	0.142111	0.874899	0.107914	0.128045	0.360934	0.0220049	0.999981	0.999922	0.999652	0.23899	0.904004	0.226236	0.22711	0.446612	0.0688114	NUCB2	0.100503	0.242189	0.0756396	0.847371	0.058042	0.966924	0.892637	0.442573
Arl8a	ARL8A_MOUSE	MOUSE	Q8VEH3	0.000141243	13.8939	13.8868	13.8868	15.2682	60036.9	3.5	5.5	ARL8A	FALSE	0.0125479	-0.00816745	-0.127541	0.0382138	0.208521	0.170307	-0.101875	0.0891477	0.191023	0.942207	0.962361	0.465225	0.825388	0.239354	0.332845	0.558401	0.608089	0.279318	0.999981	0.999922	0.999652	0.876396	0.314004	0.500974	0.675371	0.680498	0.436572	ARL8A	0.0258538	0.0166618	0.332337	0.083342	0.620959	0.477758	0.253054	0.216033
Ik	RED_MOUSE	MOUSE	Q9Z1M8	0.000141243	16.6565	16.6511	16.6511	17.6784	585066	25.0556	30.6667	RED	FALSE	-0.114114	0.0387293	0.0387118	0.228768	0.284181	0.0554128	0.381594	0.284163	-0.0974307	0.379567	0.762871	0.762975	0.0894778	0.0394504	0.666479	0.00843921	0.039461	0.451526	0.999981	0.999922	0.999652	0.167716	0.0691054	0.786114	0.0284852	0.0696431	0.604496	RED	0.420712	0.117549	0.11749	1.04828	1.40395	0.176214	2.0737	1.40383
Sdhb	SDHB_MOUSE	MOUSE	Q9CQA3	0.000141243	17.8018	17.7967	17.7967	18.9992	1.12189e+06	17.5556	24.2222	SDHB	FALSE	0.0219567	0.0406426	-0.0259004	-0.0445253	0.362427	0.406952	-0.0923824	0.295884	0.388267	0.842486	0.713448	0.814718	0.687589	0.0044674	0.0019221	0.408273	0.0156001	0.00273775	0.999981	0.999922	0.999652	0.769464	0.0110474	0.0121909	0.538483	0.0319704	0.015149	SDHB	0.0744372	0.146638	0.0889927	0.162671	2.34995	2.71622	0.389049	1.80687
Rab33b	RB33B_MOUSE	MOUSE	O35963	0.000141243	15.3805	15.3753	15.3753	16.0258	82876.2	5	6.55556	RB33B	FALSE	0.162224	0.2242	-0.110078	0.167468	0.253487	0.0860187	-0.104834	-0.0807907	0.0240435	0.353458	0.20548	0.525691	0.338569	0.155267	0.619039	0.545347	0.64034	0.889041	0.999981	0.999922	0.999652	0.460128	0.217627	0.750888	0.664908	0.708442	0.93411	RB33B	0.451663	0.68723	0.279269	0.470353	0.80892	0.208282	0.263327	0.193589
Erp44	ERP44_MOUSE	MOUSE	Q9D1Q6	0.000141243	16.6156	16.6091	16.6091	17.7051	477691	14.8889	20.5556	ERP44	FALSE	0.0160374	0.0183411	-0.0180792	-0.180162	-0.292151	-0.111989	-0.214278	-0.328571	-0.114293	0.910729	0.897978	0.899426	0.219579	0.0552766	0.438278	0.148332	0.0336867	0.429109	0.999981	0.999922	0.999652	0.333085	0.091855	0.600388	0.254055	0.0608	0.584627	ERP44	0.0406108	0.0467343	0.0460345	0.65841	1.25746	0.35825	0.828766	1.47254
Gtf3c4	TF3C4_MOUSE	MOUSE	Q8BMQ2	0.000141243	14.8764	14.8724	14.8724	16.1296	300509	28.5556	31.9444	TF3C4	FALSE	0.0208914	-0.0166894	-0.0525274	0.254342	0.409848	0.155505	0.180923	0.37401	0.193086	0.866698	0.893311	0.67378	0.0551056	0.00435425	0.223001	0.159799	0.00794366	0.135277	0.999981	0.999922	0.999652	0.114894	0.0108073	0.378907	0.268446	0.0180585	0.262144	TF3C4	0.062132	0.0489971	0.171482	1.2588	2.36109	0.651693	0.796427	2.09998
Mrps34	RT34_MOUSE	MOUSE	Q9JIK9	0.000141243	16.5726	16.5677	16.5677	17.6754	428885	12.8333	15.8333	RT34	FALSE	-0.0145757	0.0472811	0.0362616	-0.0397773	0.354549	0.394327	0.01106	0.34353	0.33247	0.90204	0.690415	0.759754	0.737365	0.00813902	0.00403649	0.925581	0.00987337	0.0119766	0.999981	0.999922	0.999652	0.80803	0.0182982	0.0210955	0.952439	0.0217671	0.0443188	RT34	0.0447741	0.16089	0.119327	0.132317	2.08943	2.394	0.0335856	2.00553
Runx3	RUNX3_MOUSE	MOUSE	Q64131	0.00169147	14.0635	14.0634	14.0634	14.1076	18054	1.05556	1.05556	RUNX3	TRUE	0.0857719	0.267898	-0.0860963	0.255335	-2.45006	-2.70539	0.0834671	-2.80405	-2.88752	0.698697	0.420177	0.69762	0.260634	2.78777e-07	9.34688e-08	0.706365	8.15131e-07	5.94994e-07	0.999981	0.999922	0.999652	0.378651	5.21601e-06	8.44014e-06	0.794332	1.18313e-05	3.15852e-05	RUNX3	0.155711	0.376567	0.156381	0.58397	6.55474	7.02933	0.150971	6.08877
Taf5l	TAF5L_MOUSE	MOUSE	Q91WQ5	0.000141243	13.1305	13.1256	13.1256	14.5537	58896.4	11.1667	11.1667	TAF5L	FALSE	0.0613623	0.00714737	-0.0993794	0.089342	-0.320464	-0.409806	-0.0713997	-0.426991	-0.355591	0.549551	0.944094	0.337113	0.386768	0.0059585	0.000956517	0.487155	0.000675466	0.00289784	0.999981	0.999922	0.999652	0.50699	0.0141132	0.00730684	0.613603	0.00239919	0.0158539	TAF5L	0.259992	0.0249848	0.472225	0.412549	2.22486	3.01931	0.312333	3.1704
Exosc8	EXOS8_MOUSE	MOUSE	Q9D753	0.000141243	16.1248	16.1191	16.1191	17.28	285570	13.2778	15	EXOS8	FALSE	-0.039306	0.021067	-0.0642611	-0.383736	-0.316125	0.0676108	-0.408691	-0.401453	0.00723779	0.694131	0.832755	0.522084	0.00136597	0.00563535	0.500943	0.000813059	0.000944673	0.942126	0.999981	0.999922	0.999652	0.00678995	0.0134753	0.655378	0.00461243	0.00315135	0.967455	EXOS8	0.158558	0.0794826	0.28226	2.86456	2.24908	0.300212	3.08988	3.02472
Kiaa0319l	K319L_MOUSE	MOUSE	Q8K135	0.000141243	14.4391	14.4179	14.4179	15.2496	65495.4	9.44444	9.44444	K319L	FALSE	0.125537	0.136161	0.183556	0.116774	-0.0317283	-0.148502	0.174792	0.0156663	-0.159126	0.43463	0.397616	0.258733	0.466762	0.841952	0.357328	0.281217	0.921531	0.324986	0.999981	0.999922	0.999652	0.583803	0.877622	0.525493	0.408081	0.941981	0.483122	K319L	0.36188	0.400537	0.587148	0.330904	0.0747125	0.446933	0.550959	0.0354901
Farp2	FARP2_MOUSE	MOUSE	Q91VS8	0.000141243	13.6609	13.6529	13.6529	14.9863	80130.2	14.9444	15.5	FARP2	FALSE	0.027265	0.0451008	0.0840691	-0.114439	0.0185013	0.13294	-0.0576346	0.0574696	0.115104	0.882451	0.806896	0.649476	0.537341	0.920062	0.474631	0.754918	0.755595	0.535008	0.999981	0.999922	0.999652	0.647145	0.940682	0.631132	0.831739	0.809573	0.677503	FARP2	0.0543095	0.0931824	0.187437	0.26975	0.0361831	0.323644	0.1221	0.121711
Cop1	COP1_MOUSE	MOUSE	Q9R1A8	0.000435856	11.6279	11.5884	11.5884	12.0914	4844.07	1.83333	1.83333	COP1	FALSE	-0.0976399	-0.168892	-0.313134	0.0139218	-0.110213	-0.124135	-0.201572	-0.254454	-0.0528821	0.616812	0.28338	0.060398	0.945702	0.477199	0.526151	0.161674	0.11724	0.730716	0.999981	0.999922	0.828093	0.961063	0.555453	0.677397	0.270559	0.173882	0.827239	COP1	0.209847	0.547631	1.21898	0.0242459	0.3213	0.278889	0.791359	0.930924
Rbm25	RBM25_MOUSE	MOUSE	B2RY56	0.000141243	16.8692	16.8645	16.8645	18.1896	932754	29.6111	36.6667	RBM25	FALSE	-0.0836216	0.0113199	-0.058525	0.0458523	0.431622	0.38577	0.0709489	0.361777	0.290828	0.43157	0.91433	0.579984	0.663965	0.000807995	0.00199827	0.503326	0.00321939	0.0131083	0.999981	0.999922	0.999652	0.751087	0.00273887	0.012502	0.627385	0.00855023	0.0473856	RBM25	0.364949	0.038897	0.236584	0.177855	3.09259	2.69935	0.298151	2.49223
Slc25a46	S2546_MOUSE	MOUSE	Q9CQS4	0.000141243	13.3993	13.3928	13.3928	14.4324	24529.3	3.83333	3.83333	S2546	FALSE	0.0529691	0.266038	-0.113327	0.170119	0.229956	0.0598373	0.00382319	-0.149409	-0.153232	0.739872	0.109897	0.480393	0.294438	0.162563	0.70775	0.980845	0.355136	0.343315	0.999981	0.999922	0.999652	0.415094	0.226266	0.8129	0.988065	0.440662	0.501016	S2546	0.130843	0.959015	0.318404	0.531007	0.788977	0.15012	0.00839957	0.449605
Ap4e1	AP4E1_MOUSE	MOUSE	Q80V94	0.000141243	12.4979	12.4913	12.4913	13.4952	19957.9	8.38889	8.38889	AP4E1	FALSE	0.134691	0.0626142	0.195448	0.0989616	-0.252825	-0.351786	0.159719	-0.119991	-0.279709	0.311703	0.633541	0.149455	0.45373	0.0681177	0.0153067	0.23347	0.365768	0.0460382	0.999981	0.999922	0.999652	0.571251	0.109476	0.0552872	0.354781	0.451107	0.118837	AP4E1	0.506259	0.198225	0.825488	0.343203	1.16674	1.81512	0.63177	0.436794
Sike1	SIKE1_MOUSE	MOUSE	Q9CPR7	0.000141243	13.2665	13.2612	13.2612	14.5201	42105.9	8.05556	8.05556	SIKE1	FALSE	0.0827577	0.0164006	-0.159058	-0.234162	-0.039742	0.19442	-0.475978	-0.2152	0.260778	0.50083	0.893084	0.204667	0.0697881	0.74503	0.125845	0.00122487	0.0929312	0.0460613	0.999981	0.999922	0.999652	0.13833	0.797863	0.25184	0.00642047	0.14223	0.118837	SIKE1	0.300309	0.0491075	0.688953	1.15622	0.127826	0.900166	2.91191	1.03184
Pnn	PININ_MOUSE	MOUSE	O35691	0.000141243	16.9318	16.9263	16.9263	18.1718	959415	24	32.6667	PININ	FALSE	-0.0358189	0.0435009	0.0145989	0.36383	0.412623	0.0487932	0.414248	0.383721	-0.0305266	0.705418	0.646548	0.877308	0.00136689	0.000471433	0.607337	0.000455193	0.000883483	0.747166	0.999981	0.999922	0.999652	0.00678995	0.0017791	0.741726	0.00297318	0.00297746	0.838169	PININ	0.151553	0.189399	0.0568481	2.86427	3.32658	0.216571	3.3418	3.0538
Smndc1	SPF30_MOUSE	MOUSE	Q8BGT7	0.000141243	15.931	15.9249	15.9249	17.1204	180100	6.94444	6.94444	SPF30	FALSE	-0.124482	-0.0464947	-0.0470293	0.273389	0.330007	0.0566181	0.350842	0.329472	-0.0213694	0.334607	0.71486	0.711741	0.0447111	0.0183921	0.656755	0.0131458	0.0185504	0.866416	0.999981	0.999922	0.999652	0.0976863	0.0366046	0.778208	0.0392983	0.0370204	0.918312	SPF30	0.475465	0.145779	0.147678	1.34958	1.73537	0.182597	1.88121	1.73165
Mettl9	METL9_MOUSE	MOUSE	Q9EPL4	0.000141243	14.144	14.1405	14.1405	15.5602	75244.2	8.77778	8.77778	METL9	FALSE	0.134398	0.0353104	-0.00513571	-0.133538	0.0493265	0.182865	-0.273072	0.00888036	0.281952	0.366861	0.810202	0.972108	0.369851	0.737486	0.224779	0.0780848	0.951793	0.0697816	0.999981	0.999922	0.999652	0.490939	0.792429	0.381485	0.155867	0.963452	0.161326	METL9	0.435498	0.0914069	0.0122854	0.431973	0.132246	0.648244	1.10743	0.0214577
Lztr1	LZTR1_MOUSE	MOUSE	Q9CQ33	0.000141243	12.5094	12.502	12.502	13.8099	19799.2	5.5	5.5	LZTR1	FALSE	-0.310257	-0.169085	-0.116689	-0.303437	-0.189323	0.114114	-0.109869	-0.136926	-0.027057	0.0403302	0.240328	0.412094	0.0443263	0.191141	0.422256	0.439363	0.337855	0.847537	0.894308	0.999922	0.999652	0.0971363	0.259929	0.585027	0.568363	0.423055	0.904763	LZTR1	1.39437	0.619195	0.385004	1.35334	0.718646	0.374424	0.357176	0.47127
Mrps26	RT26_MOUSE	MOUSE	Q80ZS3	0.000141243	15.8292	15.8229	15.8229	16.8597	183797	6.66667	7.66667	RT26	FALSE	-0.0354163	-0.0193123	-0.109961	0.0411199	0.401475	0.360355	-0.0334252	0.310826	0.344251	0.75867	0.866805	0.34667	0.721461	0.00290281	0.00612782	0.771811	0.0149421	0.00820135	0.999981	0.999922	0.999652	0.795979	0.00773524	0.0286565	0.844615	0.0307441	0.0337497	RT26	0.119947	0.0620787	0.460083	0.141787	2.53718	2.21269	0.112489	1.82559
Rpp38	RPP38_MOUSE	MOUSE	Q80UU2	0.000141243	14.1635	14.1566	14.1566	15.383	82639.9	10.5556	11.3333	RPP38	FALSE	0.153943	0.170461	-0.0129222	0.02586	0.103489	0.0776289	-0.141005	-0.0798947	0.0611104	0.401896	0.354586	0.943233	0.886715	0.570581	0.669758	0.441743	0.660772	0.736777	0.999981	0.999922	0.999652	0.921321	0.643494	0.787466	0.571104	0.726824	0.830941	RPP38	0.395887	0.450279	0.0253809	0.0522158	0.243683	0.174082	0.35483	0.179948
Phf20	PHF20_MOUSE	MOUSE	Q8BLG0	0.000141243	12.3536	12.2853	12.2853	13.0554	11516.2	4.88889	4.88889	PHF20	FALSE	0.259406	-0.158063	-0.0108476	0.294796	-0.00679966	-0.301595	0.0245424	0.140416	0.115874	0.108459	0.31489	0.944059	0.0714336	0.964915	0.0657841	0.873905	0.370257	0.457736	0.999981	0.999922	0.999652	0.140952	0.974933	0.158384	0.91781	0.455297	0.610174	PHF20	0.964736	0.501841	0.0250007	1.1461	0.0155108	1.18188	0.0585356	0.431497
Napg	SNAG_MOUSE	MOUSE	Q9CWZ7	0.000141243	14.7322	14.7234	14.7234	15.8974	151642	15.1667	16.5556	SNAG	FALSE	0.0739724	0.130632	0.0667876	-0.0996227	0.0178385	0.117461	-0.106808	-0.0460063	0.0608012	0.683966	0.474841	0.713089	0.584407	0.921596	0.519814	0.5579	0.799803	0.737713	0.999981	0.999922	0.999652	0.686537	0.941647	0.672732	0.675045	0.845153	0.831612	SNAG	0.164965	0.323452	0.146856	0.233285	0.0354593	0.284152	0.253444	0.0970169
Iqce	IQCE_MOUSE	MOUSE	Q6PCQ0	0.000761905	11.9832	11.9752	11.9752	13.1219	11038.5	4.05556	4.05556	IQCE	FALSE	-0.279773	-0.0559268	-0.155816	-0.0826678	0.0821128	0.164781	0.0412889	-0.0177767	-0.0590656	0.112951	0.741192	0.363373	0.626168	0.628469	0.337214	0.807203	0.916252	0.727287	0.999981	0.999922	0.999652	0.722173	0.697511	0.505417	0.871277	0.93854	0.824809	IQCE	0.94711	0.130069	0.439647	0.203309	0.201716	0.472095	0.0930174	0.0379848
Vamp3	VAMP3_MOUSE	MOUSE	P63024	0.000141243	15.1096	15.1059	15.1059	15.7493	55852.8	1.88889	3.22222	VAMP3	FALSE	-0.177545	-0.204545	-0.0619383	-0.120336	0.155391	0.275728	-0.00472964	0.297998	0.302727	0.224617	0.210102	0.696259	0.403209	0.28468	0.0691821	0.976148	0.101539	0.0728295	0.999981	0.999922	0.999652	0.522287	0.361841	0.164271	0.985608	0.15358	0.166644	VAMP3	0.648558	0.67757	0.157229	0.39447	0.545643	1.16001	0.0104843	0.993366
Pi4k2a	P4K2A_MOUSE	MOUSE	Q2TBE6	0.000141243	14.5952	14.5894	14.5894	15.9717	194890	21.8333	22.7778	P4K2A	FALSE	0.0901627	0.0911738	0.0602283	0.131961	0.190328	0.0583672	0.102026	0.159382	0.0573561	0.613585	0.609648	0.73527	0.462063	0.293464	0.743128	0.568192	0.376366	0.74741	0.999981	0.999922	0.999652	0.579166	0.371613	0.841181	0.68372	0.460932	0.838335	P4K2A	0.212126	0.214921	0.133553	0.335299	0.532445	0.128936	0.245505	0.42439
Chchd7	CHCH7_MOUSE	MOUSE	Q8K2Q5	0.000435856	13.9863	13.9804	13.9804	14.4433	23273.8	2.44444	2.44444	CHCH7	FALSE	-0.0865645	-0.0492254	-0.0608892	0.22952	-0.0753364	-0.304857	0.255195	-0.0870002	-0.342196	0.531857	0.720923	0.691606	0.111196	0.58574	0.0403778	0.111623	0.572002	0.0237616	0.999981	0.999922	0.999652	0.198331	0.658516	0.111427	0.204157	0.64781	0.072925	CHCH7	0.274205	0.142111	0.160142	0.953913	0.232295	1.39386	0.952246	0.242602
Trabd	TRABD_MOUSE	MOUSE	Q99JY4	0.000141243	15.2502	15.2431	15.2431	15.9303	85607.9	7.22222	8.83333	TRABD	FALSE	-0.0121696	-0.00608361	0.207496	-0.238952	-0.294409	-0.0554573	-0.0192866	-0.0808298	-0.0615432	0.938094	0.969027	0.198019	0.141704	0.0752516	0.723932	0.902055	0.607539	0.695222	0.999981	0.999922	0.999652	0.238444	0.118976	0.826391	0.937679	0.680143	0.8011	TRABD	0.0277534	0.0136639	0.703293	0.848618	1.12348	0.140302	0.0447671	0.216426
Cggbp1	CGBP1_MOUSE	MOUSE	Q8BHG9	0.000141243	15.0469	15.0412	15.0412	16.063	136066	10.8889	12.8333	CGBP1	FALSE	-0.284495	-0.094218	-0.199927	-0.161	-0.0857533	0.0752472	-0.0764322	-0.191462	-0.11503	0.0842677	0.549617	0.213519	0.312078	0.585654	0.632003	0.626689	0.232556	0.466398	0.999981	0.999922	0.999652	0.433475	0.658503	0.761148	0.731232	0.30863	0.617003	CGBP1	1.07434	0.25994	0.670564	0.505736	0.232359	0.199281	0.202948	0.633473
Exosc6	EXOS6_MOUSE	MOUSE	Q8BTW3	0.000141243	15.5392	15.5324	15.5324	16.9426	206020	7.88889	7.88889	EXOS6	FALSE	0.121526	0.0427808	-0.016012	-0.24995	-0.336234	-0.0862841	-0.387488	-0.395027	-0.00753845	0.319182	0.721913	0.893834	0.0511024	0.0121011	0.47575	0.00497742	0.00436442	0.94989	0.999981	0.999922	0.999652	0.1083	0.0255838	0.631761	0.0189553	0.010979	0.971405	EXOS6	0.495961	0.141515	0.0487432	1.29156	1.91717	0.322621	2.303	2.36007
Slc31a1	COPT1_MOUSE	MOUSE	Q8K211	0.000520427	12.2522	12.2424	12.2424	13.1091	9255.5	1.94444	2.61111	COPT1	FALSE	0.213241	0.0803711	-0.109543	0.272077	0.132512	-0.139565	-0.0507074	-0.0574016	-0.0066942	0.303729	0.661037	0.551272	0.151554	0.472347	0.449562	0.8033	0.753745	0.973739	0.999981	0.999922	0.999652	0.250986	0.55061	0.609837	0.868636	0.808059	0.984191	COPT1	0.517514	0.179774	0.258634	0.819432	0.325739	0.34721	0.0951223	0.122775
Dyrk1a	DYR1A_MOUSE	MOUSE	Q61214	0.000141243	12.6046	12.584	12.584	13.8839	25150.7	6.66667	6.66667	DYR1A	FALSE	-0.0891473	0.0733617	-0.118612	-0.0883996	-0.182687	-0.0942878	-0.117865	-0.374661	-0.256797	0.541509	0.614649	0.418841	0.544863	0.219813	0.518761	0.421716	0.0190279	0.091958	0.999981	0.999922	0.999652	0.653522	0.291896	0.67157	0.552322	0.0377498	0.197368	DYR1A	0.266394	0.211372	0.37795	0.263713	0.657946	0.285033	0.37498	1.72061
Taf1a	TAF1A_MOUSE	MOUSE	P97357	0.000141243	11.1573	11.1454	11.1454	12.2643	5774.38	3.22222	3.22222	TAF1A	FALSE	0.116281	0.135238	-0.204841	0.169959	0.220874	0.0509156	-0.151163	-0.119205	0.0319585	0.50538	0.439756	0.247895	0.334347	0.214425	0.769198	0.388998	0.494901	0.853748	0.999981	0.999922	0.999652	0.456231	0.286085	0.858268	0.520188	0.577362	0.909397	TAF1A	0.296382	0.356788	0.605732	0.475802	0.668725	0.113962	0.410053	0.305482
Phf8	PHF8_MOUSE	MOUSE	Q80TJ7	0.000141243	14.0167	14.0054	14.0054	14.6075	30543.9	5.66667	5.66667	PHF8	FALSE	-0.108988	0.0916624	-0.00966691	0.142635	-0.0347166	-0.177352	0.241956	-0.136046	-0.378002	0.495418	0.565519	0.951404	0.374938	0.826883	0.273335	0.14162	0.396838	0.0284166	0.999981	0.999922	0.999652	0.495839	0.865313	0.435616	0.245451	0.481722	0.083189	PHF8	0.305028	0.247553	0.0216349	0.42604	0.0825558	0.563304	0.848874	0.401386
Snrpb;Snrpn	RSM(B|N)_MOUSE	MOUSE	P27048;P63163	0.000141243	19.0451	19.0407	19.0407	20.074	1.55339e+06	9	12.2222	RSM(B|N),0	FALSE	-0.0341311	0.0224658	0.0883605	0.196497	0.230782	0.0342846	0.318989	0.296677	-0.0223124	0.810035	0.874211	0.536001	0.179272	0.118734	0.809199	0.0370849	0.0503584	0.875062	0.999981	0.999922	0.999652	0.286645	0.174193	0.884123	0.0889448	0.0854825	0.923677	RSM(B|N),0	0.0914965	0.0583838	0.270834	0.746488	0.925426	0.0919448	1.4308	1.29793
Gnl2	NOG2_MOUSE	MOUSE	Q99LH1	0.000141243	15.8133	15.8079	15.8079	17.1739	610837	34.2222	38.1667	NOG2	FALSE	-0.0487389	-0.0723551	-0.163237	0.407932	0.156498	-0.251434	0.293434	0.0656162	-0.227818	0.701295	0.570217	0.20998	0.00510504	0.22844	0.0618522	0.0325373	0.606305	0.0874639	0.999981	0.999922	0.999652	0.0183258	0.301758	0.151356	0.0804386	0.679022	0.190429	NOG2	0.154099	0.24396	0.677823	2.292	0.641227	1.20864	1.48762	0.217309
Dkc1	DKC1_MOUSE	MOUSE	Q9ESX5	0.000141243	18.1755	18.1715	18.1715	19.0885	1.37745e+06	22	29	DKC1	FALSE	0.10596	0.0926742	0.049731	0.375019	0.418589	0.0435704	0.31879	0.375646	0.0568566	0.306204	0.36886	0.626299	0.00191664	0.000787462	0.669365	0.00608898	0.00189213	0.578191	0.999981	0.999922	0.999652	0.00873913	0.00268485	0.78734	0.0220386	0.00554102	0.713192	DKC1	0.513989	0.433138	0.203218	2.71746	3.10377	0.174337	2.21546	2.72305
Dgcr8	DGCR8_MOUSE	MOUSE	Q9EQM6	0.000141243	14.0014	13.9982	13.9982	15.2085	121346	17.7222	18.8333	DGCR8	FALSE	-0.194539	-0.17338	-0.251716	-0.149047	-0.278113	-0.129066	-0.206224	-0.356449	-0.150225	0.1059	0.146029	0.0417188	0.207281	0.0264963	0.271659	0.0881524	0.00654664	0.203901	0.999981	0.999922	0.70272	0.319654	0.04959	0.433576	0.170485	0.015365	0.35247	DGCR8	0.975105	0.835561	1.37967	0.68344	1.57681	0.565975	1.05477	2.18398
Gde1	GDE1_MOUSE	MOUSE	Q9JL56	0.000141243	13.5676	13.5543	13.5543	14.7391	40322	5.72222	5.72222	GDE1	FALSE	0.0185713	-0.0330482	-0.162713	0.129262	-0.122179	-0.251441	-0.052022	-0.251843	-0.199821	0.905204	0.832252	0.305332	0.412417	0.437946	0.121729	0.739099	0.121179	0.212071	0.999981	0.999922	0.999652	0.530995	0.517345	0.246128	0.819879	0.178388	0.362963	GDE1	0.0432536	0.0797451	0.515227	0.384663	0.358579	0.914605	0.131298	0.916571
Ncln	NCLN_MOUSE	MOUSE	Q8VCM8	0.000141243	17.0622	17.0574	17.0574	18.3329	665856	20.7222	24.5556	NCLN	FALSE	-0.0507536	-0.0889782	-0.0949755	0.178077	0.307084	0.129007	0.133855	0.301086	0.167231	0.707993	0.513473	0.485938	0.200283	0.0354553	0.347209	0.329934	0.0386858	0.227591	0.999981	0.999922	0.999652	0.310936	0.0632142	0.515196	0.460247	0.0685652	0.379704	NCLN	0.149971	0.289482	0.313419	0.698356	1.45032	0.459409	0.481573	1.41245
Nudt16l1	TIRR_MOUSE	MOUSE	Q8VHN8	0.000141243	13.7525	13.7448	13.7448	15.0483	72823.7	9.38889	10.3889	TIRR	FALSE	-0.106619	-0.231933	-0.0900612	-0.117973	-0.367277	-0.249304	-0.101415	-0.225405	-0.12399	0.445131	0.108558	0.517762	0.399215	0.0163533	0.0865346	0.467243	0.118019	0.376198	0.999981	0.999922	0.999652	0.518882	0.0331494	0.19291	0.595112	0.174735	0.533968	TIRR	0.351512	0.964337	0.28587	0.398794	1.78639	1.06281	0.330457	0.928047
Aqr	AQR_MOUSE	MOUSE	Q8CFQ3	0.000141243	16.1902	16.1845	16.1845	17.3612	734107	47.0556	57.8333	AQR	FALSE	-0.0700488	-0.0314061	-0.1808	0.307786	0.472733	0.164947	0.197036	0.323339	0.126304	0.533812	0.779146	0.120925	0.0134488	0.000625918	0.154377	0.0933327	0.0100938	0.268772	0.999981	0.999922	0.999652	0.0389159	0.00223629	0.293062	0.178221	0.0221916	0.425478	AQR	0.272612	0.108381	0.917486	1.87132	3.20348	0.811418	1.02997	1.99595
Babam2	BABA2_MOUSE	MOUSE	Q8K3W0	0.000141243	14.695	14.6904	14.6904	15.8011	113552	7.83333	10.3333	BABA2	FALSE	-0.0518214	-0.00600511	-0.0204617	-0.273656	-0.377573	-0.103917	-0.242296	-0.392029	-0.149733	0.685429	0.962458	0.872631	0.0454136	0.00875637	0.420489	0.0724864	0.00691748	0.251179	0.999981	0.999922	0.999652	0.0988413	0.0194514	0.583502	0.147174	0.0160973	0.405693	BABA2	0.164037	0.0166181	0.0591693	1.34281	2.05768	0.376245	1.13974	2.16005
Use1	USE1_MOUSE	MOUSE	Q9CQ56	0.000141243	14.8792	14.8742	14.8742	16.3324	233999	14.4444	14.4444	USE1	FALSE	0.00360058	0.0170731	-0.0826539	0.222966	-0.16904	-0.392006	0.136712	-0.268767	-0.405478	0.976218	0.887627	0.49716	0.0799987	0.175095	0.00482379	0.267722	0.0388419	0.0038199	0.999981	0.999922	0.999652	0.1539	0.241787	0.0240783	0.39365	0.0687306	0.0194526	USE1	0.010453	0.0517693	0.303504	1.09692	0.756727	2.31661	0.572317	1.4107
Gtpbp4	GTPB4_MOUSE	MOUSE	Q99ME9	0.000141243	17.1949	17.1892	17.1892	18.6706	1.67626e+06	35.5	40.4444	GTPB4	FALSE	0.0961086	0.11194	0.00422193	0.441885	0.397369	-0.0445158	0.349998	0.289651	-0.0603473	0.377309	0.30604	0.96865	0.000790056	0.00186789	0.679456	0.00469779	0.0150725	0.576293	0.999981	0.999922	0.999652	0.00450234	0.00540854	0.794679	0.0180791	0.0309833	0.711954	GTPB4	0.423302	0.514221	0.0138333	3.10234	2.72865	0.167839	2.32811	1.82182
Tmx1	TMX1_MOUSE	MOUSE	Q8VBT0	0.000141243	16.8179	16.8122	16.8122	18.056	457801	9	12	TMX1	FALSE	0.073699	0.0460487	0.0365904	-0.333818	0.00305488	0.336872	-0.370926	-0.00640333	0.364523	0.511324	0.68019	0.742997	0.00810445	0.978121	0.00765508	0.00404326	0.954161	0.00455993	0.999981	0.999922	0.999652	0.0262914	0.984981	0.0336045	0.0161483	0.965069	0.0220909	TMX1	0.291304	0.167369	0.129013	2.09128	0.00960735	2.11605	2.39327	0.0203783
Kpna4	IMA3_MOUSE	MOUSE	O35343	0.000141243	16.0076	16.0039	16.0039	17.2644	296254	11.3333	16.6667	IMA3	FALSE	-0.0664312	-0.0961664	0.0289177	-0.29626	-0.368352	-0.0720914	-0.200911	-0.243268	-0.0423563	0.65714	0.522034	0.846379	0.0615723	0.0239055	0.630233	0.190899	0.11792	0.77674	0.999981	0.999922	0.999652	0.125714	0.045332	0.759743	0.305906	0.174618	0.85794	IMA3	0.182342	0.282301	0.0724353	1.21061	1.6215	0.200499	0.719197	0.928411
Borcs6	BORC6_MOUSE	MOUSE	Q9D6W8	0.000141243	13.5591	13.5537	13.5537	14.5547	26314.9	3.83333	3.83333	BORC6	FALSE	0.113203	0.208674	0.127934	-0.25771	0.190281	0.447991	-0.242979	0.10954	0.35252	0.274715	0.0540119	0.219552	0.0208196	0.0759839	0.000428796	0.0278755	0.289937	0.00300622	0.999981	0.999922	0.999652	0.0547419	0.120091	0.00412275	0.071119	0.372862	0.0163144	BORC6	0.561118	1.26751	0.658463	1.68153	1.11928	3.36775	1.55478	0.537696
Bcr	BCR_MOUSE	MOUSE	Q6PAJ1	0.000141243	13.5366	13.5289	13.5289	14.8482	92389.4	15.4444	15.4444	BCR	FALSE	-0.0936966	-0.142567	0.00966245	-0.154078	-0.223088	-0.0690093	-0.0507193	-0.0708581	-0.0201388	0.58005	0.403006	0.954262	0.367048	0.198036	0.682912	0.763705	0.674944	0.904864	0.999981	0.999922	0.999652	0.488597	0.267479	0.796912	0.838152	0.739072	0.944734	BCR	0.236534	0.394689	0.0203323	0.435278	0.703255	0.165636	0.117074	0.170732
Nr2c2	NR2C2_MOUSE	MOUSE	P49117	0.000141243	14.1559	14.1388	14.1388	15.0438	65430.5	11.1667	11.1667	NR2C2	FALSE	-0.0291359	-0.132406	-0.0353506	0.238961	0.213759	-0.0252017	0.232746	0.310814	0.0780683	0.846833	0.385858	0.814758	0.127728	0.1698	0.867287	0.13718	0.0533033	0.606165	0.999981	0.999922	0.999652	0.219927	0.235031	0.920685	0.23926	0.0896473	0.733849	NR2C2	0.0722023	0.413573	0.0889713	0.893713	0.770064	0.0618371	0.862708	1.27325
Mpc2	MPC2_MOUSE	MOUSE	Q9D023	0.000141243	14.7441	14.7381	14.7381	15.8903	76267.1	5.94444	6.94444	MPC2	FALSE	0.118681	0.0265732	0.115712	0.0939037	0.151473	0.057569	0.0909354	0.240612	0.149676	0.453552	0.86552	0.464717	0.551749	0.341606	0.714192	0.564248	0.13952	0.347191	0.999981	0.999922	0.999652	0.658685	0.421368	0.818821	0.68047	0.200665	0.505476	MPC2	0.343373	0.062723	0.332811	0.258258	0.466474	0.146185	0.24853	0.855365
Casp8ap2	C8AP2_MOUSE	MOUSE	Q9WUF3	0.000141243	12.6388	12.6018	12.6018	13.7535	24486.5	6.38889	6.38889	C8AP2	FALSE	-0.336564	-0.0617256	-0.107337	0.240317	0.197839	-0.042478	0.469544	0.152228	-0.317316	0.00740148	0.579102	0.33975	0.0431832	0.0891047	0.701884	0.000606995	0.18227	0.0106183	0.415574	0.999922	0.999652	0.0952168	0.136924	0.809636	0.00367427	0.250983	0.0405609	C8AP2	2.13068	0.237245	0.468841	1.36469	1.0501	0.153735	3.21682	0.739285
Sfpq	SFPQ_MOUSE	MOUSE	Q8VIJ6	0.000141243	18.7575	18.75	18.75	20.0091	3.67709e+06	34.0556	51.2778	SFPQ	FALSE	-0.0358804	-0.0493835	-0.0604126	0.392214	0.230826	-0.161389	0.367682	0.219796	-0.147886	0.762765	0.678233	0.612296	0.00426263	0.0665521	0.18692	0.00656481	0.0791283	0.224403	0.999981	0.999922	0.999652	0.015986	0.107314	0.336671	0.0234221	0.124656	0.375966	SFPQ	0.117609	0.168621	0.213039	2.37032	1.17684	0.728345	2.18278	1.10167
Trim26	TRI26_MOUSE	MOUSE	Q99PN3	0.000761905	12.3912	12.3793	12.3793	13.3482	11012.1	2.33333	2.33333	TRI26	FALSE	-0.021801	-0.060482	0.0897017	-0.352383	-0.210542	0.141841	-0.24088	-0.0603579	0.180522	0.893026	0.791165	0.582174	0.0449761	0.208085	0.388438	0.153526	0.791582	0.434252	0.999981	0.999922	0.999652	0.0981184	0.279114	0.554667	0.260708	0.839043	0.589434	TRI26	0.0491359	0.101733	0.234947	1.34702	0.68176	0.410678	0.813819	0.101504
Kdm2a	KDM2A_MOUSE	MOUSE	P59997	0.000141243	15.5262	15.5199	15.5199	16.9181	440685	33.2778	37.5	KDM2A	FALSE	-0.251266	-0.169645	-0.239831	0.0491059	0.244058	0.194952	0.0605413	0.173872	0.113331	0.0754077	0.216764	0.0882519	0.714229	0.083293	0.159066	0.652045	0.206101	0.402612	0.999981	0.999922	0.954477	0.79039	0.129263	0.29907	0.751977	0.279406	0.559369	KDM2A	1.12258	0.664013	1.05428	0.146162	1.07939	0.798424	0.185722	0.685919
Ercc4	XPF_MOUSE	MOUSE	Q9QZD4	0.000141243	12.8435	12.8298	12.8298	14.141	45894.3	12.8889	12.8889	XPF	FALSE	0.0116214	-0.00144802	0.0679382	-0.271445	-0.0792329	0.192212	-0.215128	-0.00984671	0.205281	0.942547	0.992835	0.674425	0.10743	0.624562	0.244146	0.194885	0.951308	0.214978	0.999981	0.999922	0.999652	0.193377	0.693879	0.40382	0.310532	0.963295	0.365772	XPF	0.0256969	0.00312305	0.171066	0.968874	0.204424	0.61235	0.710223	0.021679
Pds5a	PDS5A_MOUSE	MOUSE	Q6A026	0.000141243	15.5297	15.524	15.524	16.9637	746297	54.4444	65.3333	PDS5A	FALSE	-0.0534825	-0.0367681	-0.13569	-0.31128	-0.00161668	0.309664	-0.393488	-0.100539	0.292949	0.683779	0.779144	0.308633	0.0287505	0.990149	0.0294668	0.00796445	0.447069	0.0379292	0.999981	0.999922	0.999652	0.0699595	0.993665	0.0887656	0.0272396	0.530032	0.103046	PDS5A	0.165084	0.108382	0.510558	1.54136	0.00429958	1.53067	2.09884	0.349625
Arl8a;Arl8b	ARL8(A|B)_MOUSE	MOUSE	Q8VEH3;Q9CQW2	0.000141243	17.9492	17.9454	17.9454	18.3899	350501	3.55556	3.66667	ARL8(A|B),0	FALSE	0.04474	0.120502	0.058749	0.0222666	0.210207	0.187941	0.0362755	0.148454	0.112179	0.800243	0.49844	0.739888	0.899704	0.244876	0.296299	0.837387	0.406158	0.528146	0.999981	0.999922	0.999652	0.931172	0.319843	0.461418	0.892187	0.491034	0.672388	ARL8(A|B),0	0.0967783	0.302387	0.130834	0.0459001	0.611054	0.52827	0.077074	0.391305
Gatad2a	P66A_MOUSE	MOUSE	Q8CHY6	0.000141243	15.5898	15.583	15.583	16.8655	407362	25.0556	28.1667	P66A	FALSE	-0.147433	-0.190821	-0.000492351	-0.0253065	-0.312623	-0.287317	0.121634	-0.122294	-0.243928	0.284128	0.171004	0.997089	0.851358	0.0324644	0.0468691	0.373949	0.371428	0.0859013	0.999981	0.999922	0.999652	0.895204	0.0587634	0.123914	0.505154	0.456545	0.187633	P66A	0.546486	0.766995	0.00126588	0.0698875	1.48859	1.32911	0.427187	0.430125
Golga4	GOGA4_MOUSE	MOUSE	Q91VW5	0.000141243	14.0483	14.0442	14.0442	15.3894	333982	62.5556	66.7222	GOGA4	FALSE	0.0804138	0.0476139	-0.0170386	0.149621	0.338635	0.189014	0.0521684	0.273982	0.221814	0.603318	0.757626	0.911943	0.33895	0.0409385	0.231208	0.735356	0.0905096	0.163699	0.999981	0.999922	0.999652	0.460575	0.0712458	0.389153	0.817384	0.139328	0.300777	GOGA4	0.219453	0.120545	0.0400323	0.469864	1.38787	0.635996	0.133502	1.04331
[truncated: 7,865 more rows]
[truncated: 46 more columns]
