# Supplementary material for: Metabolic plasticity and optimal redox homeostasis are essential for efficient metastatic colonization
Source: Mol Metab. 2026 May 20;109:102382. doi: 10.1016/j.molmet.2026.102382 (PMC13240752; doi:10.1016/j.molmet.2026.102382)
Supplement: Multimedia component 3 [file mmc3.xlsx]

## Sheet: KEGG_enriched_KPCepivsKPCZ
ID	Description	setSize	enrichmentScore	NES	pvalue	p.adjust	qvalue	rank	leading_edge	core_enrichment
mmu03050	Proteasome - Mus musculus (house mouse)	41	0.8872	2.61499	1.88577e-20	6.03447e-18	4.3472e-18	672	tags=90%, list=9%, signal=83%	Psma2/Psma6/Psmb4/Psma1/Psma4/Psmb2/Psmb5/Psmb3/Psmb6/Psma3/Psmb1/Psmb7/Psmd4/Psme3/Psme4/Psmc4/Psma5/Psmc6/Psma7/Psmc5/Psme1/Psmd3/Psmd2/Psmc3/Psmd1/Psmd8/Psmd6/Psmc1/Adrm1/Psmd11/Psme2/Psmd7/Psmd14/Psmc2/Psmd12/Psmd13/Pomp
mmu01200	Carbon metabolism - Mus musculus (house mouse)	85	0.724121	2.42967	1.7487e-14	2.79791e-12	2.0156e-12	477	tags=41%, list=6%, signal=39%	Pklr/Me1/Pfkm/Hkdc1/Tkt/Esd/Got1/Pgk1/Fbp2/Idh1/Gapdh/Adh5/Pkm/Taldo1/Tpi1/Gpi1/Prps2/Mdh1/Aldoc/Pgd/Shmt1/Pfkl/Prps1/Eno3/Acox1/Eno1/Pgam1/Aldh6a1/Aco1/G6pdx/Acat2/Pgp/Acss2/Psat1/Aldoa
mmu00980	Metabolism of xenobiotics by cytochrome P450 - Mus musculus (house mouse)	23	0.907005	2.37637	9.53464e-13	7.62771e-11	5.49496e-11	443	tags=74%, list=6%, signal=70%	Ugt1a7c/Aldh3a1/Gsta4/Gstm1/Mgst2/Ugt1a6a/Ephx1/Cyp2s1/Adh7/Cbr3/Gsto1/Gstp1/Adh5/Gstm5/Mgst3/Mgst1/Cbr1
mmu01230	Biosynthesis of amino acids - Mus musculus (house mouse)	53	0.747798	2.3177	4.98367e-11	2.81609e-09	2.02869e-09	895	tags=62%, list=11%, signal=56%	Pklr/Pfkm/Tkt/Glul/Mat2b/Cth/Got1/Pgk1/Idh1/Gapdh/Pycr3/Mat2a/Pkm/Taldo1/Tpi1/Prps2/Aldoc/Shmt1/Pfkl/Prps1/Eno3/Eno1/Pgam1/Aco1/Psat1/Aldoa/Bcat1/Acy1/Asns/Phgdh/Pfkp/Gpt/Asl
mmu00010	Glycolysis / Gluconeogenesis - Mus musculus (house mouse)	41	0.779483	2.2975	5.28016e-11	2.81609e-09	2.02869e-09	781	tags=63%, list=10%, signal=57%	Aldh3a1/Pklr/Adh7/Pfkm/Hkdc1/Pgk1/Fbp2/Gapdh/Ldha/Adh5/Pkm/Tpi1/Gpi1/Aldoc/Pgm1/Aldh3a2/Pfkl/Eno3/Eno1/Pgam1/Akr1a1/Acss2/Aldoa/Pgm2/Ldhb/Pfkp
mmu00983	Drug metabolism - other enzymes - Mus musculus (house mouse)	40	0.766566	2.24101	1.16999e-09	4.15998e-08	2.99683e-08	741	tags=55%, list=9%, signal=50%	Ugt1a7c/Gsta4/Gstm1/Mgst2/Ugt1a6a/Ces2c/Gsto1/Gstp1/Hprt1/Impdh2/Gstm5/Mgst3/Cmpk1/Impdh1/Mgst1/Nme2/Umps/Uck2/Gmps/Nme1/Rrm2/Rrm1
mmu00982	Drug metabolism - cytochrome P450 - Mus musculus (house mouse)	20	0.872591	2.22555	2.2957e-09	7.34623e-08	5.29219e-08	548	tags=70%, list=7%, signal=65%	Ugt1a7c/Aldh3a1/Gsta4/Gstm1/Mgst2/Ugt1a6a/Adh7/Gsto1/Gstp1/Adh5/Gstm5/Mgst3/Mgst1/Maob
mmu00270	Cysteine and methionine metabolism - Mus musculus (house mouse)	34	0.777194	2.19818	4.62574e-09	1.34567e-07	9.69414e-08	821	tags=62%, list=10%, signal=56%	Gss/Mat2b/Cth/Got1/Ldha/Mat2a/Ahcyl/Gclc/Mdh1/Apip/Adi1/Mtap/Psat1/Bcat1/Sms/Gclm/Srm/Enoph1/Phgdh/Ldhb/Mri1
mmu00520	Amino sugar and nucleotide sugar metabolism - Mus musculus (house mouse)	30	0.786349	2.17079	3.1737e-08	7.81218e-07	5.62785e-07	1141	tags=77%, list=14%, signal=66%	Ugdh/Hkdc1/Gpi1/Uap1l1/Galk1/Pgm1/Gmppb/Gnpda1/Gfpt1/Fcsk/Gnpnat1/Gmppa/Pgm2/Mpi/Gale/Ugp2/Pmm2/Galk2/Pgm3/Nagk/Amdhd2/Uap1/Hexa
mmu05012	Parkinson disease - Mus musculus (house mouse)	173	0.594745	2.16986	4.72043e-13	5.03513e-11	3.62728e-11	1134	tags=33%, list=14%, signal=29%	Sod1/Tubb1/Klc4/Psma2/Psma6/Psmb4/Psma1/Psma4/Slc39a4/Psmb2/Psmb5/Psmb3/Psmb6/Psma3/Psmb1/Prkacb/Tubb5/Psmb7/Psmd4/Psmc4/Psma5/Psmc6/Psma7/Psmc5/Psmd3/Psmd2/Psmc3/Psmd1/Psmd8/Psmd6/Psmc1/Uba1/Tubb3/Adrm1/Psmd11/Psmd7/Tuba4a/Psmd14/Psmc2/Psmd12/Psmd13/Maob/Camk2d/Trp53/Ube2g1/Casp3/Apaf1/Mapk9/Txn2/Gnai1/Ube2l3/Prkaca/Map3k5/Psmd9/Park7/Maoa/Klc1
mmu01250	Biosynthesis of nucleotide sugars - Mus musculus (house mouse)	30	0.779834	2.1528	6.44922e-08	1.37583e-06	9.91144e-07	908	tags=70%, list=11%, signal=62%	Ugdh/Hkdc1/Gpi1/Uap1l1/Gfus/Galk1/Pgm1/Gmppb/Nans/Gfpt1/Fcsk/Gnpnat1/Gmppa/Pgm2/Mpi/Gale/Ugp2/Pmm2/Galk2/Pgm3/Nagk
mmu01240	Biosynthesis of cofactors - Mus musculus (house mouse)	108	0.619634	2.14433	6.32585e-10	2.53034e-08	1.82284e-08	1389	tags=45%, list=18%, signal=38%	Ugt1a7c/Ugt1a6a/Ugdh/Gss/Pdxk/Mat2b/Nqo1/Dhrs3/Adss1/Mat2a/Gclc/Pdxp/Adsl/Spr/Shmt1/Urod/Aldh3a2/Gmppb/Cmpk1/Mthfd1/Akr1a1/Nme2/Psat1/Bcat1/Umps/Gch1/Gclm/Gmppa/Nme1/Mpi/Ugp2/Pmm2/Nadk/Rfk/Dhfr/Cad/Ggh/Alad/Nadk2/Pnpo/Hmbs/Nmnat3/Ctps1/Ak5/Ggcx/Adss2/Gphn/Eprs1/Ppcs
mmu00480	Glutathione metabolism - Mus musculus (house mouse)	36	0.746169	2.14057	1.71406e-07	3.04721e-06	2.1952e-06	1108	tags=64%, list=14%, signal=55%	Gsta4/Gstm1/Mgst2/Gss/Gsto1/Gstp1/Idh1/Prdx6/Gclc/Pgd/Gstm5/Mgst3/G6pdx/Mgst1/Gsr/Sms/Gclm/Srm/Rrm2/Rrm1/Oplah/Anpep/Lancl1
mmu00030	Pentose phosphate pathway - Mus musculus (house mouse)	21	0.825482	2.12611	1.65563e-07	3.04721e-06	2.1952e-06	1195	tags=86%, list=15%, signal=73%	Pfkm/Tkt/Fbp2/Taldo1/Gpi1/Prps2/Aldoc/Pgd/Pgm1/Pfkl/Prps1/G6pdx/Aldoa/Pgm2/Pfkp/H6pd/Dera/Pgls
mmu00051	Fructose and mannose metabolism - Mus musculus (house mouse)	24	0.800416	2.12008	1.16715e-07	2.33431e-06	1.68162e-06	781	tags=67%, list=10%, signal=60%	Pfkm/Hkdc1/Akr1b8/Fbp2/Tpi1/Gfus/Sord/Aldoc/Pfkl/Gmppb/Aldoa/Fcsk/Gmppa/Mpi/Pmm2/Pfkp
mmu05204	Chemical carcinogenesis - DNA adducts - Mus musculus (house mouse)	18	0.837206	2.08246	1.36894e-06	2.30558e-05	1.66093e-05	443	tags=72%, list=6%, signal=68%	Ugt1a7c/Gsta4/Gstm1/Mgst2/Ugt1a6a/Ephx1/Gsto1/Gstp1/Gstm5/Cyp3a13/Mgst3/Mgst1/Cbr1
mmu05017	Spinocerebellar ataxia - Mus musculus (house mouse)	95	0.601949	2.04728	4.54814e-08	1.03957e-06	7.48904e-07	732	tags=39%, list=9%, signal=36%	Psma2/Psma6/Psmb4/Psma1/Psma4/Psmb2/Psmb5/Psmb3/Psmb6/Psma3/Psmb1/Atp2a3/Psmb7/Psmd4/Psmc4/Psma5/Psmc6/Psma7/Psmc5/Plcb1/Psmd3/Psmd2/Psmc3/Psmd1/Psmd8/Psmd6/Psmc1/Adrm1/Psmd11/Psmd7/Psmd14/Psmc2/Psmd12/Psmd13/Pik3ca/Ambra1/Gtf2b
mmu00830	Retinol metabolism - Mus musculus (house mouse)	16	0.817207	2.01495	1.26169e-05	0.000180703	0.000130177	528	tags=56%, list=7%, signal=53%	Ugt1a7c/Ugt1a6a/Cyp2s1/Adh7/Aldh1a1/Dhrs3/Adh5/Cyp3a13/Retsat
mmu04976	Bile secretion - Mus musculus (house mouse)	31	0.712505	1.97717	1.35527e-05	0.000180703	0.000130177	556	tags=32%, list=7%, signal=30%	Atp1a4/Ugt1a7c/Aqp1/Ugt1a6a/Ephx1/Abcb1a/Prkacb/Acnat1/Cftr/Car2
mmu05016	Huntington disease - Mus musculus (house mouse)	197	0.540871	1.9736	4.11323e-10	1.88033e-08	1.35458e-08	1134	tags=27%, list=14%, signal=24%	Sod1/Pparg/Tubb1/Klc4/Psma2/Psma6/Psmb4/Psma1/Psma4/Psmb2/Psmb5/Psmb3/Psmb6/Psma3/Psmb1/Tubb5/Psmb7/Psmd4/Psmc4/Psma5/Psmc6/Psma7/Psmc5/Plcb1/Psmd3/Psmd2/Psmc3/Psmd1/Psmd8/Psmd6/Psmc1/Tubb3/Adrm1/Psmd11/Psmd7/Tuba4a/Psmd14/Psmc2/Ep300/Psmd12/Psmd13/Crebbp/Trp53/Tgm2/Casp3/Ambra1/Apaf1/Mapk9/Actr1b/Dctn2/Map3k5/Psmd9/Dctn3/Klc1
mmu05020	Prion disease - Mus musculus (house mouse)	166	0.540256	1.95931	2.0362e-08	5.42987e-07	3.91165e-07	853	tags=28%, list=11%, signal=25%	Sod1/Tubb1/Klc4/Psma2/Psma6/Psmb4/Psma1/Psma4/Psmb2/Psmb5/Psmb3/Psmb6/Psma3/Psmb1/Prkacb/Tubb5/Psmb7/Psmd4/Psmc4/Psma5/Psmc6/Psma7/Psmc5/Psmd3/Psmd2/Psmc3/Psmd1/Psmd8/Psmd6/Psmc1/Tubb3/Adrm1/Psmd11/Psmd7/Tuba4a/Psmd14/Psmc2/Psmd12/Psmd13/Pik3ca/Mapk3/Casp3/Cav1/Ppp3ca/Apaf1/Mapk9
mmu00230	Purine metabolism - Mus musculus (house mouse)	72	0.592814	1.94003	5.56427e-06	8.5715e-05	6.17487e-05	1249	tags=50%, list=16%, signal=42%	Papss2/Nt5e/Hprt1/Pfas/Adss1/Prps2/Impdh2/Adsl/Pgm1/Prps1/Aprt/Pnp/Nt5c/Atic/Impdh1/Adk/Nme2/Entpd5/Prune1/Gmps/Ppat/Pgm2/Nme1/Gmpr2/Rrm2/Ampd2/Papss1/Rrm1/Gart/Enpp1/Cant1/Pde3b/Ak5/Dck/Nt5c1a/Itpa
mmu01524	Platinum drug resistance - Mus musculus (house mouse)	47	0.635703	1.93843	2.83355e-05	0.000348744	0.000251234	1103	tags=40%, list=14%, signal=35%	Gsta4/Gstm1/Mgst2/Gsto1/Gstp1/Atp7b/Gstm5/Mgst3/Atm/Mgst1/Pik3ca/Trp53/Mapk3/Casp3/Apaf1/Msh6/Msh2/Mlh1/Map3k5
mmu00140	Steroid hormone biosynthesis - Mus musculus (house mouse)	16	0.780375	1.92413	0.000104026	0.00100873	0.000726687	740	tags=50%, list=9%, signal=45%	Ugt1a7c/Ugt1a6a/Cyp21a1/Hsd17b11/Srd5a1/Cyp3a13/Hsd11b2/Sult2b1
mmu00040	Pentose and glucuronate interconversions - Mus musculus (house mouse)	11	0.841596	1.90538	0.000162383	0.0014044	0.00101172	679	tags=64%, list=9%, signal=58%	Ugt1a7c/Ugt1a6a/Ugdh/Akr1b8/Sord/Akr1a1/Ugp2
mmu00620	Pyruvate metabolism - Mus musculus (house mouse)	32	0.661729	1.85358	0.000158869	0.0014044	0.00101172	764	tags=47%, list=10%, signal=43%	Pklr/Adh7/Me1/Ldha/Adh5/Pkm/Mdh1/Aldh3a2/Ldhd/Acat2/Akr1a1/Glo1/Acss2/Acyp1/Ldhb
mmu01232	Nucleotide metabolism - Mus musculus (house mouse)	65	0.572193	1.84589	0.000102217	0.00100873	0.000726687	1462	tags=54%, list=19%, signal=44%	Nt5e/Hprt1/Adss1/Impdh2/Adsl/Aprt/Cmpk1/Pnp/Nt5c/Impdh1/Adk/Nme2/Entpd5/Uck2/Gmps/Nme1/Gmpr2/Rrm2/Ampd2/Rrm1/Enpp1/Cant1/Dtymk/Uckl1/Ctps1/Ak5/Nt5c3b/Dck/Uck1/Nt5c1a/Tk1/Itpa/Adss2/Dut/Cda
mmu04922	Glucagon signaling pathway - Mus musculus (house mouse)	55	0.587322	1.83609	0.000188185	0.00158472	0.00114162	1922	tags=62%, list=24%, signal=47%	Phka2/Pfkm/Fbp2/Ldha/Pkm/Ppp4r3a/Phka1/Pfkl/Prkacb/Ppp4c/Pgam1/Plcb1/Ppp4r3b/Prmt1/Ep300/Pygb/Camk2d/Crebbp/Ldhb/Ppp3ca/Pfkp/Cpt1a/Pde3b/Prkaca/Ppp3cb/Ppp3r1/Prkag1/Akt1/Phkb/Gys1/Prkaa1/Prkab1/Pck2/Atf2
mmu00350	Tyrosine metabolism - Mus musculus (house mouse)	14	0.770496	1.83191	0.00117893	0.00739723	0.00532892	1133	tags=57%, list=14%, signal=49%	Aldh3a1/Adh7/Fah/Got1/Adh5/Maob/Mif/Maoa
mmu00053	Ascorbate and aldarate metabolism - Mus musculus (house mouse)	10	0.821156	1.81293	0.000688973	0.00469088	0.00337929	365	tags=50%, list=5%, signal=48%	Ugt1a7c/Ugt1a6a/Ugdh/Aldh3a2/Akr1a1
mmu00670	One carbon pool by folate - Mus musculus (house mouse)	26	0.667501	1.8009	0.000459853	0.00363319	0.00261733	802	tags=42%, list=10%, signal=38%	Mat2b/Cth/Mat2a/Ahcyl/Shmt1/Aldh1l1/Mthfd1/Atic/Gart/Dhfr/Sardh
mmu00860	Porphyrin metabolism - Mus musculus (house mouse)	25	0.664176	1.76611	0.00103328	0.006613	0.00476397	1010	tags=36%, list=13%, signal=31%	Ugt1a7c/Ugt1a6a/Cp/Blvrb/Urod/Blvra/Alad/Ftl1/Hmbs
mmu05207	Chemical carcinogenesis - receptor activation - Mus musculus (house mouse)	91	0.519411	1.75964	0.000122482	0.00115277	0.000830449	2036	tags=43%, list=26%, signal=32%	Ugt1a7c/Gsta4/Gstm1/Mgst2/Ugt1a6a/Ephx1/Ephx2/Gsto1/Gstm5/Cyp3a13/Prkacb/Mgst3/Mgst1/Pik3ca/Mapk3/Ccnd1/Ptges3/Hsp90aa1/Gnai1/Prkaca/Rps6ka3/Hsp90ab1/Mapk1/Arrb1/Fgf2/Akt1/Pik3r1/Rps6kb1/Ccnd3/Paqr8/Stat5b/Pik3r2/Rps6ka1/Atf2/Aip/Arnt/Rxrb/Rb1/Xiap
mmu00052	Galactose metabolism - Mus musculus (house mouse)	18	0.707302	1.75933	0.00222839	0.0134544	0.00969251	781	tags=56%, list=10%, signal=50%	Pfkm/Hkdc1/Akr1b8/Galk1/Pgm1/Pfkl/Pgm2/Gale/Ugp2/Pfkp
mmu04066	HIF-1 signaling pathway - Mus musculus (house mouse)	66	0.529698	1.71958	0.000779671	0.00519781	0.00374447	1559	tags=47%, list=20%, signal=38%	Pfkm/Hkdc1/Flt1/Trf/Pgk1/Gapdh/Ldha/Aldoc/Pfkl/Eno3/Eno1/Aldoa/Ep300/Camk2d/Crebbp/Pik3ca/Cdkn1b/Mapk3/Ldhb/Pfkp/Ifngr1/Rbx1/Cul2/Mapk1/Vhl/Elob/Eif4e/Akt1/Pik3r1/Hif1a/Rps6kb1
mmu00590	Arachidonic acid metabolism - Mus musculus (house mouse)	19	0.682663	1.70819	0.00460964	0.0245847	0.0177107	443	tags=42%, list=6%, signal=40%	Cbr3/Ephx2/Cyp2j6/Ptges/Ptgs1/Ptgr1/Lta4h/Cbr1
mmu04964	Proximal tubule bicarbonate reclamation - Mus musculus (house mouse)	13	0.73036	1.70679	0.00547171	0.0280215	0.0201865	556	tags=31%, list=7%, signal=29%	Atp1a4/Aqp1/Mdh1/Car2
mmu00541	Biosynthesis of various nucleotide sugars - Mus musculus (house mouse)	14	0.717529	1.70598	0.00647041	0.0318543	0.0229477	1853	tags=79%, list=23%, signal=60%	Ugdh/Uap1l1/Gfus/Gmppb/Nans/Gmppa/Ugp2/Uap1/Nanp/Cyb5r1/Cyb5r3
mmu04972	Pancreatic secretion - Mus musculus (house mouse)	36	0.582658	1.6715	0.0040362	0.0222687	0.0160422	556	tags=22%, list=7%, signal=21%	Atp1a4/Cd38/Atp2a3/Rab27b/Rab3d/Plcb1/Cftr/Car2
mmu00790	Folate biosynthesis - Mus musculus (house mouse)	15	0.68668	1.66406	0.00855648	0.0391153	0.0281785	877	tags=53%, list=11%, signal=48%	Akr1b8/Spr/Pcbd1/Cbr1/Gch1/Dhfr/Ggh/Qdpr
mmu05150	Staphylococcus aureus infection - Mus musculus (house mouse)	16	0.67404	1.66195	0.00842772	0.0390851	0.0281567	1591	tags=56%, list=20%, signal=45%	Krt20/Krt14/Krt13/Krt23/Krt19/Krt42/Fgg/Cfb/Krt18
mmu00760	Nicotinate and nicotinamide metabolism - Mus musculus (house mouse)	23	0.633915	1.66087	0.00555726	0.0280215	0.0201865	2343	tags=70%, list=30%, signal=49%	Nt5e/Cd38/Pnp/Nt5c/Nampt/Nadk/Enpp1/Nadk2/Nmnat3/Nt5c1a/Sirt5/Nmnat1/Sirt2/Nt5c2/Sirt7/Naprt
mmu00250	Alanine, aspartate and glutamate metabolism - Mus musculus (house mouse)	23	0.633807	1.66059	0.00555726	0.0280215	0.0201865	895	tags=48%, list=11%, signal=43%	Glul/Got1/Adss1/Aspa/Adsl/Gfpt1/Asns/Ppat/Gpt/Cad/Asl
mmu05010	Alzheimer disease - Mus musculus (house mouse)	233	0.447253	1.65412	1.43147e-05	0.000183229	0.000131997	1150	tags=25%, list=15%, signal=22%	Gapdh/Tubb1/Klc4/Lrp1/Psma2/Psma6/Psmb4/Psma1/Psma4/Slc39a4/Psmb2/Psmb5/Psmb3/Psmb6/Psma3/Psmb1/Tubb5/Atp2a3/Psmb7/Psmd4/Psmc4/Psma5/Psmc6/Psma7/Psmc5/Plcb1/Psmd3/Psmd2/Psmc3/Psmd1/Psmd8/Psmd6/Psmc1/Tubb3/Adrm1/Psmd11/Psmd7/Tuba4a/Psmd14/Psmc2/Fzd7/Psmd12/Psmd13/Pik3ca/Mapk3/Casp3/Nae1/Ambra1/Ppp3ca/Apaf1/Mapk9/Irs1/Ikbkg/Bace2/Map3k5/Psmd9/Klc1/Ppp3cb
mmu04919	Thyroid hormone signaling pathway - Mus musculus (house mouse)	80	0.486649	1.63076	0.00312216	0.0185017	0.0133285	2244	tags=49%, list=28%, signal=35%	Atp1a4/Pfkm/Pfkl/Prkacb/Atp2a3/Plcb1/Itgb3/Slc16a10/Ep300/Crebbp/Pik3ca/Trp53/Mapk3/Ncoa2/Pfkp/Ccnd1/Prkaca/Ncor1/Mapk1/Hdac3/Slc9a1/Med4/Med1/Med12/Akt1/Med13l/Pik3r1/Hif1a/Med13/Tbc1d4/Med16/Pik3r2/Med17/Rxrb/Gsk3b/Med24/Med14/Med27/Plcg1
mmu04971	Gastric acid secretion - Mus musculus (house mouse)	29	0.593462	1.62525	0.00834372	0.0390851	0.0281567	1049	tags=34%, list=13%, signal=30%	Atp1a4/Mylk/Prkacb/Plcb1/Cftr/Car2/Camk2d/Ezr/Gnai1/Prkaca
mmu05208	Chemical carcinogenesis - reactive oxygen species - Mus musculus (house mouse)	148	0.455019	1.62357	0.000469564	0.00363319	0.00261733	699	tags=12%, list=9%, signal=11%	Gsta4/Gstm1/Mgst2/Slc26a2/Ephx1/Ephx2/Gsto1/Nqo1/Sod1/Gstm5/Mgst3/Akr1a1/Mgst1/Cbr1/Pik3ca/Mapk3/Pld1/Acp1
mmu01210	2-Oxocarboxylic acid metabolism - Mus musculus (house mouse)	22	0.624132	1.62136	0.00416901	0.0226116	0.0162893	790	tags=27%, list=10%, signal=25%	Got1/Idh1/Aco1/Bcat1/Acy1/Gpt
mmu00240	Pyrimidine metabolism - Mus musculus (house mouse)	42	0.542058	1.60394	0.0056043	0.0280215	0.0201865	1462	tags=55%, list=19%, signal=45%	Nt5e/Cmpk1/Nt5c/Nme2/Entpd5/Umps/Uck2/Nme1/Rrm2/Rrm1/Cad/Enpp1/Cant1/Dtymk/Uckl1/Ctps1/Nt5c3b/Dck/Uck1/Nt5c1a/Tk1/Dut/Cda
mmu04978	Mineral absorption - Mus musculus (house mouse)	24	0.605545	1.60392	0.0102057	0.044133	0.0317932	241	tags=21%, list=3%, signal=20%	Atp1a4/Trf/S100g/Atp7b/Slc39a4
mmu00630	Glyoxylate and dicarboxylate metabolism - Mus musculus (house mouse)	20	0.626329	1.59745	0.00886391	0.03995	0.0287798	469	tags=35%, list=6%, signal=33%	Glul/Mdh1/Shmt1/Aco1/Acat2/Pgp/Acss2
mmu04924	Renin secretion - Mus musculus (house mouse)	19	0.632829	1.58349	0.0167058	0.0668232	0.0481391	1203	tags=47%, list=15%, signal=40%	Aqp1/Prkacb/Plcb1/Ppp3ca/Pde3b/Gnai1/Prkaca/Ppp3cb/Ppp3r1
mmu04961	Endocrine and other factor-regulated calcium reabsorption - Mus musculus (house mouse)	26	0.584326	1.5765	0.00911564	0.040514	0.0291861	387	tags=12%, list=5%, signal=11%	Atp1a4/Prkacb/Plcb1
mmu00500	Starch and sucrose metabolism - Mus musculus (house mouse)	15	0.649394	1.57371	0.0186745	0.0737759	0.0531478	839	tags=53%, list=11%, signal=48%	Hkdc1/Gpi1/Pgm1/Pygb/Pgm2/Ugp2/Enpp1/Gbe1
mmu04973	Carbohydrate digestion and absorption - Mus musculus (house mouse)	16	0.635779	1.56761	0.0264323	0.0995098	0.0716863	577	tags=25%, list=7%, signal=23%	Atp1a4/Hkdc1/Plcb1/Pik3ca
mmu00260	Glycine, serine and threonine metabolism - Mus musculus (house mouse)	20	0.61172	1.56019	0.0140648	0.0584511	0.0421079	1133	tags=60%, list=14%, signal=52%	Cth/Shmt1/Pgam1/Psat1/Maob/Phgdh/Sardh/Gamt/Bpgm/Grhpr/Psph/Maoa
mmu05230	Central carbon metabolism in cancer - Mus musculus (house mouse)	48	0.508118	1.55362	0.010154	0.044133	0.0317932	781	tags=27%, list=10%, signal=25%	Pfkm/Hkdc1/Idh1/Ldha/Pkm/Pfkl/Pgam1/G6pdx/Pik3ca/Trp53/Mapk3/Ldhb/Pfkp
mmu04915	Estrogen signaling pathway - Mus musculus (house mouse)	65	0.479423	1.54662	0.0106344	0.0453733	0.0326867	1652	tags=40%, list=21%, signal=32%	Krt20/Tff1/Krt14/Fkbp5/Krt13/Krt23/Prkacb/Plcb1/Krt19/Pik3ca/Mapk3/Ncoa2/Ebag9/Mmp9/Hsp90aa1/Gnai1/Krt42/Fkbp4/Prkaca/Hsp90ab1/Mapk1/Gnao1/Akt1/Pik3r1/Krt18/Hspa1l
mmu00410	beta-Alanine metabolism - Mus musculus (house mouse)	17	0.623538	1.54473	0.023505	0.0895428	0.0645062	337	tags=29%, list=4%, signal=28%	Aldh3a1/Aldh3a2/Cndp2/Acox1/Aldh6a1
mmu00340	Histidine metabolism - Mus musculus (house mouse)	11	0.67618	1.53088	0.0396931	0.130946	0.0943331	548	tags=45%, list=7%, signal=42%	Aldh3a1/Aspa/Aldh3a2/Cndp2/Maob
mmu00020	Citrate cycle (TCA cycle) - Mus musculus (house mouse)	26	0.567149	1.53016	0.015892	0.0643726	0.0463737	342	tags=15%, list=4%, signal=15%	Idh1/Mdh1/Acly/Aco1
mmu05014	Amyotrophic lateral sclerosis - Mus musculus (house mouse)	241	0.410598	1.52492	0.000538458	0.00391606	0.00282111	1241	tags=24%, list=16%, signal=21%	Sod1/Tubb1/Klc4/Psma2/Psma6/Psmb4/Psma1/Psma4/Psmb2/Psmb5/Psmb3/Psmb6/Psma3/Psmb1/Tubb5/Psmb7/Map2k6/Psmd4/Psmc4/Psma5/Psmc6/Psma7/Psmc5/Psmd3/Psmd2/Psmc3/Psmd1/Psmd8/Psmd6/Psmc1/Tubb3/Adrm1/Psmd11/Psmd7/Tuba4a/Psmd14/Psmc2/Psmd12/Psmd13/Trp53/Pfn1/Pfn2/Casp3/Ambra1/Ppp3ca/Apaf1/Actr1b/Vcp/Ccs/Dctn2/Map3k5/Psmd9/Dctn3/Klc1/Ppp3cb/Hdac6/Ppp3r1/Dctn1
mmu00450	Selenocompound metabolism - Mus musculus (house mouse)	12	0.655829	1.51223	0.0446202	0.144334	0.103977	1533	tags=50%, list=19%, signal=40%	Papss2/Cth/Sephs1/Papss1/Txnrd1/Mars1
mmu00071	Fatty acid degradation - Mus musculus (house mouse)	33	0.527272	1.48649	0.0348525	0.122558	0.0882904	1749	tags=55%, list=22%, signal=43%	Adh7/Adh5/Acaa2/Aldh3a2/Acox1/Acat2/Acaa1b/Eci2/Hadh/Cpt1a/Acsbg1/Ehhadh/Acadm/Acadvl/Echs1/Acsl3/Aldh2/Acaa1a
mmu00970	Aminoacyl-tRNA biosynthesis - Mus musculus (house mouse)	43	0.492217	1.46847	0.0318066	0.114361	0.082385	1766	tags=47%, list=22%, signal=36%	Wars1/Sars1/Hars1/Tars1/Nars1/Tars3/Vars1/Yars1/Cars1/Aars1/Iars1/Lars1/Gars1/Eprs1/Rars1/Mars1/Lars2/Dars1/Farsb/Qars1
mmu00062	Fatty acid elongation - Mus musculus (house mouse)	19	0.578152	1.44668	0.0540541	0.169581	0.122166	1743	tags=37%, list=22%, signal=29%	Acaa2/Acot2/Ppt2/Hadh/Echs1/Elovl5/Acot7
mmu00770	Pantothenate and CoA biosynthesis - Mus musculus (house mouse)	16	0.584019	1.43999	0.0576653	0.175658	0.126543	1915	tags=56%, list=24%, signal=43%	Vnn1/Aldh3a2/Bcat1/Enpp1/Ppcs/Aldh2/Pank3/Coasy/Bcat2
mmu04970	Salivary secretion - Mus musculus (house mouse)	27	0.529414	1.43572	0.0581867	0.175658	0.126543	387	tags=15%, list=5%, signal=14%	Atp1a4/Cd38/Prkacb/Plcb1
mmu03018	RNA degradation - Mus musculus (house mouse)	57	0.450576	1.42445	0.0380368	0.128124	0.0922998	3824	tags=82%, list=48%, signal=43%	Pfkm/Dcps/Pfkl/Eno3/Eno1/Pfkp/Dis3/Dhx36/Lsm1/Pabpc1/Dis3l/Xrn1/Skic8/Exosc4/Cnot6/Exosc8/Cnot3/Exosc9/Ddx6/Lsm2/Exosc2/Dcp1a/Exosc5/C1d/Edc3/Cnot2/Exosc3/Mphosph6/Exosc6/Exosc1/Lsm7/Dcp2/Exosc7/Cnot4/Lsm8/Cnot10/Cnot8/Cnot9/Cnot7/Pan2/Edc4/Lsm3/Hspa9/Btg1/Exosc10/Cnot1/Cnot6l
mmu04930	Type II diabetes mellitus - Mus musculus (house mouse)	21	0.552341	1.42261	0.0555556	0.171027	0.123207	871	tags=33%, list=11%, signal=30%	Pklr/Hkdc1/Pkm/Pik3ca/Mapk3/Mapk9/Irs1
mmu04720	Long-term potentiation - Mus musculus (house mouse)	34	0.497102	1.40598	0.0645161	0.18648	0.134339	1303	tags=35%, list=16%, signal=30%	Prkacb/Plcb1/Ep300/Camk2d/Crebbp/Mapk3/Ppp3ca/Prkaca/Ppp3cb/Ppp3r1/Rps6ka3/Mapk1
mmu05132	Salmonella infection - Mus musculus (house mouse)	166	0.387274	1.4045	0.0153914	0.063144	0.0454886	2362	tags=42%, list=30%, signal=30%	Gsdmd/Gapdh/Tubb1/Klc4/Myo6/Elmo1/Tubb5/Fbxo22/Map2k6/Tubb3/Tuba4a/S100a10/Pik3ca/Mapk3/Anxa2/Pfn1/Pfn2/Casp3/Dynlt3/Dynlrb1/Dynlt1b/Irak4/Mapk9/Naip2/Actr1b/Txn2/Fhod1/Ikbkg/Hsp90aa1/Dync1i2/Traf6/Dctn2/Dctn3/Cd14/Klc1/Irak1/Dync1li1/Dynll2/Elmo2/Dctn1/Hsp90ab1/Mapk1/Podxl/Pak1/Dync1h1/Txn1/Akt1/Dync1li2/Rock2/Casp8/Map2k4/Kif5b/Tab3/Ripk3/Mapk14/Pik3c3/Myl12b/Actr1a/Map2k3/Tab1/Ikbkb/Nfkb1/Dctn…
mmu04260	Cardiac muscle contraction - Mus musculus (house mouse)	33	0.498167	1.40443	0.0683646	0.195327	0.140713	707	tags=12%, list=9%, signal=11%	Atp1a4/Cacna2d1/Atp2a3/Tpm3
mmu05225	Hepatocellular carcinoma - Mus musculus (house mouse)	99	0.408524	1.39887	0.0332951	0.118382	0.0852821	602	tags=13%, list=8%, signal=12%	Gsta4/Gstm1/Mgst2/Gsto1/Nqo1/Gstp1/Gstm5/Mgst3/Mgst1/Fzd7/Pik3ca/Trp53/Mapk3
mmu04216	Ferroptosis - Mus musculus (house mouse)	29	0.510135	1.39706	0.0638587	0.18648	0.134339	598	tags=31%, list=8%, signal=29%	Gss/Trf/Cp/Gclc/Steap3/Atg7/Slc7a11/Gclm/Trp53
mmu05418	Fluid shear stress and atherosclerosis - Mus musculus (house mouse)	83	0.416995	1.39456	0.0446533	0.144334	0.103977	1868	tags=41%, list=24%, signal=32%	Gsta4/Gstm1/Mgst2/Gsto1/Nqo1/Gstp1/Vcam1/Gstm5/Mgst3/Map2k6/Mgst1/Itgb3/Pik3ca/Trp53/Cav1/Mmp9/Mapk9/Txn2/Ikbkg/Hsp90aa1/Map3k5/Hsp90ab1/Cav2/Txn1/Akt1/Pik3r1/Sumo2/Map2k5/Map2k4/Ptk2/Mapk14/Prkaa1/Arhgef2/Pik3r2
mmu05169	Epstein-Barr virus infection - Mus musculus (house mouse)	121	0.393362	1.38397	0.0387597	0.129199	0.0930743	1011	tags=30%, list=13%, signal=26%	Vim/Irf9/Map2k6/Psmd4/Psmc4/Psmc6/Psmc5/Psmd3/Psmd2/Nedd4/Psmc3/Psmd1/Psmd8/Psmd6/Psmc1/Adrm1/Psmd11/Psmd7/Psmd14/Rigi/Psmc2/Psmd12/Psmd13/Pik3ca/Cdkn1b/Trp53/Casp3/Skp2/Irak4/Apaf1/Ccnd1/Mapk9/Ccnd2/Cdk4/Ikbkg/Traf6
mmu05417	Lipid and atherosclerosis - Mus musculus (house mouse)	113	0.395482	1.38078	0.036036	0.123995	0.0893253	2406	tags=49%, list=30%, signal=34%	Cyp2j6/Vcam1/Pparg/Hspa4/Map2k6/Plcb1/Hspa2/Camk2d/Pik3ca/Trp53/Mapk3/Casp3/Casp6/Irak4/Ppp3ca/Apaf1/Mmp9/Mapk9/Ikbkg/Hsp90aa1/Traf6/Map3k5/Cd14/Irak1/Ppp3cb/Ppp3r1/Hsp90ab1/Mapk1/Apob/Akt1/Pik3r1/Rock2/Casp8/Hspa1l/Map2k4/Ptk2/Mapk14/Ero1a/Pik3r2/Traf3/Rxrb/Gsk3b/Eif2s1/Map2k3/Tab1/Ikbkb/Nfkb1/Icam1/Plcg1/Vav2/Akt2/Hspa8/Traf2/Myd88/Tbk1
mmu04910	Insulin signaling pathway - Mus musculus (house mouse)	82	0.412486	1.37862	0.0459906	0.14717	0.10602	2099	tags=45%, list=27%, signal=33%	Pklr/Phka2/Hkdc1/Fbp2/Phka1/Prkar2b/Prkacb/Pygb/Pik3ca/Mapk3/Fasn/Mapk9/Irs1/Prkar1a/Crk/Pde3b/Prkaca/Mapk1/Prkag1/Eif4e/Crkl/Akt1/Pik3r1/Rps6kb1/Phkb/Gys1/Tsc1/Prkar2a/Prkaa1/Prkab1/Pik3r2/Pck2/Gsk3b/Inppl1/Acaca/Prkab2/Ikbkb
mmu05022	Pathways of neurodegeneration - multiple diseases - Mus musculus (house mouse)	281	0.36911	1.37812	0.00403295	0.0222687	0.0160422	1150	tags=22%, list=15%, signal=20%	Sod1/Tubb1/Klc4/Psma2/Psma6/Psmb4/Psma1/Psma4/Psmb2/Psmb5/Psmb3/Psmb6/Psma3/Psmb1/Tubb5/Atp2a3/Psmb7/Map2k6/Psmd4/Psmc4/Psma5/Psmc6/Psma7/Psmc5/Plcb1/Psmd3/Psmd2/Psmc3/Psmd1/Psmd8/Psmd6/Psmc1/Uba1/Tubb3/Adrm1/Psmd11/Psmd7/Tuba4a/Psmd14/Psmc2/Fzd7/Psmd12/Psmd13/Camk2d/Mapk3/Ube2g1/Casp3/Ambra1/Ppp3ca/Apaf1/Mapk9/Actr1b/Vcp/Ccs/Ube2l3/Dctn2/Map3k5/Psmd9/Dctn3/Park7/Klc1/Ppp3cb
mmu04152	AMPK signaling pathway - Mus musculus (house mouse)	76	0.412488	1.36545	0.059312	0.175739	0.126602	1902	tags=41%, list=24%, signal=31%	Pfkm/Hnf4a/Pparg/Fbp2/Pfkl/Cftr/Pik3ca/Ppp2r2a/Eef2k/Fasn/Pfkp/Cpt1a/Ccnd1/Irs1/Ppp2r5b/Ulk1/Prkag1/Ppp2ca/Akt1/Pik3r1/Eef2/Rps6kb1/Strada/Cab39l/Gys1/Tsc1/Cab39/Prkaa1/Prkab1/Pik3r2/Pck2
mmu03030	DNA replication - Mus musculus (house mouse)	33	0.479894	1.35292	0.0951743	0.26255	0.189139	3576	tags=79%, list=45%, signal=43%	Pola2/Prim1/Prim2/Pold1/Pola1/Pold2/Lig1/Pold3/Dna2/Pole4/Rnaseh2a/Rpa3/Rnaseh2c/Mcm7/Rpa1/Mcm4/Mcm2/Pole2/Rpa2/Pole/Rnaseh2b/Rfc4/Pcna/Mcm6/Mcm5/Mcm3
mmu04146	Peroxisome - Mus musculus (house mouse)	66	0.411293	1.3352	0.0844391	0.237022	0.170749	1078	tags=24%, list=14%, signal=21%	Ephx2/Sod1/Idh1/Ech1/Prdx1/Acox1/Acnat1/Acaa1b/Hmgcll1/Abcd3/Nudt19/Crot/Eci2/Paox/Ehhadh/Hacl1
mmu04925	Aldosterone synthesis and secretion - Mus musculus (house mouse)	36	0.462436	1.32661	0.103038	0.274769	0.197942	566	tags=14%, list=7%, signal=13%	Atp1a4/Cyp21a1/Prkacb/Plcb1/Camk2d
mmu00380	Tryptophan metabolism - Mus musculus (house mouse)	17	0.527247	1.30618	0.146479	0.3498	0.251994	2163	tags=65%, list=27%, signal=47%	Aldh3a2/Acat2/Maob/Hadh/Ehhadh/Maoa/Echs1/Cat/Aldh2/Acat1/Kyat3
mmu04936	Alcoholic liver disease - Mus musculus (house mouse)	69	0.399128	1.30547	0.0995204	0.272193	0.196086	2406	tags=59%, list=30%, signal=42%	Adh7/Adh5/Aldh3a2/Acox1/Map2k6/Lpin2/Casp3/Fasn/Irak4/Cpt1a/Ccnd1/Mapk9/Ikbkg/Acadm/Traf6/Map3k5/Acadvl/Cd14/Irak1/Prkag1/Akt1/Casp8/Map2k4/Aldh2/Tab3/Mapk14/Prkaa1/Prkab1/Traf3/Gsk3b/Acaca/Prkab2/Map2k3/Tab1/Ikbkb/Nfkb1/Ripk1/Akt2/Acox3/Myd88/Tbk1
mmu00280	Valine, leucine and isoleucine degradation - Mus musculus (house mouse)	40	0.446193	1.30442	0.115735	0.303566	0.218688	2310	tags=50%, list=29%, signal=36%	Acaa2/Aldh3a2/Aldh6a1/Acat2/Acaa1b/Bcat1/Hmgcll1/Hadh/Ehhadh/Acadm/Hmgcs1/Echs1/Pccb/Aldh2/Acaa1a/Bcat2/Acat1/Mcee/Auh/Hmgcl
mmu04623	Cytosolic DNA-sensing pathway - Mus musculus (house mouse)	44	0.435355	1.30418	0.110969	0.293473	0.211416	2406	tags=36%, list=30%, signal=25%	Gsdmd/Il33/Sting1/Rigi/Samhd1/Casp3/Gsdme/Ikbkg/Trex1/Casp8/Ripk3/Ikbkb/Nfkb1/Ripk1/G3bp1/Tbk1
mmu01523	Antifolate resistance - Mus musculus (house mouse)	21	0.504795	1.30015	0.140278	0.3386	0.243926	2294	tags=57%, list=29%, signal=41%	Shmt1/Abcc5/Atic/Gart/Dhfr/Ggh/Ikbkg/Abcg2/Ikbkb/Nfkb1/Mthfr/Tyms
mmu04960	Aldosterone-regulated sodium reabsorption - Mus musculus (house mouse)	19	0.517999	1.29616	0.13798	0.3386	0.243926	871	tags=32%, list=11%, signal=28%	Atp1a4/Nherf2/Pik3ca/Mapk3/Hsd11b2/Irs1
mmu04911	Insulin secretion - Mus musculus (house mouse)	27	0.476346	1.29181	0.140731	0.3386	0.243926	566	tags=15%, list=7%, signal=14%	Atp1a4/Prkacb/Plcb1/Camk2d
mmu01212	Fatty acid metabolism - Mus musculus (house mouse)	46	0.423223	1.28261	0.137672	0.3386	0.243926	2176	tags=43%, list=28%, signal=32%	Acaa2/Acox1/Acat2/Ppt2/Acaa1b/Fasn/Hadh/Cpt1a/Acsbg1/Ehhadh/Acadm/Acadvl/Echs1/Hsd17b8/Elovl5/Acsl3/Acaa1a/Acaca/Acat1/Acsl5
mmu00330	Arginine and proline metabolism - Mus musculus (house mouse)	28	0.470463	1.28229	0.152055	0.357862	0.257802	1235	tags=46%, list=16%, signal=39%	Got1/Pycr3/L3hypdh/Aldh3a2/Cndp2/Sms/Maob/Srm/P4ha3/Gamt/Ckb/Maoa/Pycr2
mmu04120	Ubiquitin mediated proteolysis - Mus musculus (house mouse)	98	0.373603	1.27751	0.0921659	0.256462	0.184754	3125	tags=50%, list=40%, signal=31%	Sae1/Ube2h/Uba2/Ubr5/Nedd4/Uba1/Uba3/Rnf7/Ube2g1/Huwe1/Skp2/Fancl/Traf6/Rbx1/Cul2/Ube3a/Ube2l3/Vhl/Elob/Ube2a/Pias1/Ube2o/Fbxo4/Eloc/Ddb1/Ube3c/Cul5/Cul3/Xiap/Cul1/Ube4b/Pias2/Herc2/Anapc5/Birc6/Rps27a/Cdc16/Cdc23/Anapc2/Ube2r2/Cdc20/Anapc4/Cblb/Anapc1/Cul4b/Anapc16/Ube3b/Ube2q1/Pias4
mmu03460	Fanconi anemia pathway - Mus musculus (house mouse)	31	0.459035	1.2738	0.157258	0.367318	0.264614	3219	tags=68%, list=41%, signal=40%	Atrip/Fancl/Atr/Mlh1/Fancg/Pms2/Usp1/Ercc1/Brip1/Hes1/Brca2/Slx4/Rpa3/Faap100/Top3b/Fanca/Rpa1/Rad51/Rpa2/Ercc4/Top3a
mmu04024	cAMP signaling pathway - Mus musculus (house mouse)	73	0.386119	1.26893	0.127557	0.323955	0.233375	1553	tags=32%, list=20%, signal=26%	Atp1a4/Prkacb/Atp2a3/Acox1/Cftr/Ep300/Camk2d/Crebbp/Pik3ca/Mapk3/Pld1/Mapk9/Sox9/Pde3b/Gnai1/Prkaca/Mapk1/Pak1/Arap3/Slc9a1/Akt1/Pik3r1/Rock2
mmu02010	ABC transporters - Mus musculus (house mouse)	22	0.488038	1.26782	0.175414	0.3953	0.284772	1432	tags=36%, list=18%, signal=30%	Abcb1a/Abcc5/Cftr/Abcd3/Abcb6/Abcg2/Abca5/Tap1
mmu05203	Viral carcinogenesis - Mus musculus (house mouse)	125	0.355568	1.25555	0.10121	0.272423	0.196252	1955	tags=34%, list=25%, signal=26%	Pkm/Irf9/Prkacb/Psmc1/Ranbp1/Ep300/Crebbp/Pik3ca/Cdkn1b/Ywhaz/Trp53/Mapk3/Casp3/Ywhaq/Skp2/Gtf2b/Ccnd1/Ccnd2/Cdk4/Ikbkg/Hpn/Ube3a/Prkaca/Hdac6/Cdkn2b/Hdac10/Mapk1/Hdac3/Hdac5/Tbpl1/Pik3r1/Ccnd3/Casp8/Rbl1/Ubr4/Mapkapk2/Ddb1/Stat5b/Ywhae/Pik3r2/Traf3/Atf2/Cdk2
mmu04814	Motor proteins - Mus musculus (house mouse)	80	0.373165	1.25048	0.12907	0.325215	0.234283	2662	tags=51%, list=34%, signal=34%	Tubb1/Klc4/Myo6/Tubb5/Tubb3/Tuba4a/Dynlt3/Dynlrb1/Dynlt1b/Tpm3/Actr1b/Myh9/Dync1i2/Dctn2/Dctn3/Klc1/Dync1li1/Dynll2/Dctn1/Kif4/Kif15/Dync1h1/Dync1li2/Myo18a/Kif5b/Myo1e/Tubg1/Myl12b/Tpm4/Actr1a/Kif11/Dctn6/Myl6/Dctn4/Tpm2/Cenpe/Myo10/Actr10/Tubb6/Myo7a/Myo5a
mmu04310	Wnt signaling pathway - Mus musculus (house mouse)	83	0.370869	1.24031	0.13866	0.3386	0.243926	1347	tags=31%, list=17%, signal=26%	Tle3/Prkacb/Tle1/Plcb1/Ep300/Fzd7/Tbl1xr1/Camk2d/Crebbp/Trp53/Chd8/Ppp3ca/Ctbp2/Ccnd1/Mapk9/Ccnd2/Porcn/Rbx1/Prkaca/Cby1/Ppp3cb/Ppp3r1/Ctbp1/Tbl1x/Cacybp/Ccar2
mmu04022	cGMP-PKG signaling pathway - Mus musculus (house mouse)	65	0.384023	1.23886	0.159174	0.369099	0.265897	1553	tags=23%, list=20%, signal=19%	Atp1a4/Mef2d/Mylk/Atp2a3/Plcb1/Mapk3/Ppp3ca/Irs1/Pde3b/Gnai1/Ppp3cb/Ppp3r1/Mapk1/Akt1/Rock2
mmu03320	PPAR signaling pathway - Mus musculus (house mouse)	36	0.429552	1.23227	0.191546	0.419826	0.30244	1107	tags=33%, list=14%, signal=29%	Me1/Pparg/Angptl4/Dbi/Acox1/Acaa1b/Cpt1a/Acsbg1/Ehhadh/Acadm/Gk/Hmgcs1
mmu04974	Protein digestion and absorption - Mus musculus (house mouse)	27	0.453094	1.22875	0.211096	0.459529	0.331042	1147	tags=26%, list=15%, signal=22%	Atp1a4/Slc16a10/Slc7a7/Col5a2/Col16a1/Col5a1/Col6a2
mmu03430	Mismatch repair - Mus musculus (house mouse)	20	0.480907	1.22655	0.222841	0.466311	0.335928	1831	tags=40%, list=23%, signal=31%	Msh6/Msh2/Mlh1/Pold1/Pms2/Pold2/Lig1/Pold3
mmu04261	Adrenergic signaling in cardiomyocytes - Mus musculus (house mouse)	56	0.388912	1.2264	0.17037	0.389418	0.280535	1502	tags=30%, list=19%, signal=25%	Atp1a4/Cacna2d1/Prkacb/Atp2a3/Plcb1/Camk2d/Mapk3/Ppp2r2a/Rps6ka5/Tpm3/Ppp2r5b/Gnai1/Prkaca/Mapk1/Slc9a1/Ppp2ca/Akt1
mmu00562	Inositol phosphate metabolism - Mus musculus (house mouse)	52	0.39458	1.224	0.182272	0.407882	0.293836	2755	tags=50%, list=35%, signal=33%	Tpi1/Impa2/Aldh6a1/Plcb1/Inpp1/Pik3ca/Mtmr6/Plch1/Inpp4b/Isyna1/Itpk1/Inpp5k/Inpp5f/Ppip5k2/Inpp4a/Pik3c3/Pip4k2a/Inppl1/Pikfyve/Plcg1/Mtmr1/Pi4kb/Inpp5b/Ip6k1/Pip4k2b/Synj1
mmu03440	Homologous recombination - Mus musculus (house mouse)	32	0.433349	1.21387	0.217333	0.460574	0.331795	3219	tags=69%, list=41%, signal=41%	Atm/Pold1/Rbbp8/Nbn/Rad51b/Pold2/Pold3/Brip1/Brca2/Mre11a/Rad50/Uimc1/Rpa3/Top3b/Brcc3/Babam1/Rpa1/Rad51/Rpa2/Babam2/Rad54l/Top3a
mmu04962	Vasopressin-regulated water reabsorption - Mus musculus (house mouse)	25	0.456303	1.21336	0.22541	0.467681	0.336915	2513	tags=60%, list=32%, signal=41%	Prkacb/Arhgdia/Dync1i2/Prkaca/Dctn2/Dync1li1/Dynll2/Dctn1/Dync1h1/Dync1li2/Dctn6/Arhgdib/Dctn4/Nsf/Adcy9
mmu04330	Notch signaling pathway - Mus musculus (house mouse)	34	0.428164	1.211	0.216398	0.460574	0.331795	1222	tags=24%, list=15%, signal=20%	Tle3/Tle1/Ep300/Crebbp/Ctbp2/Dtx3l/Ctbp1/Ncor2
mmu04540	Gap junction - Mus musculus (house mouse)	47	0.395199	1.20507	0.21393	0.460574	0.331795	1303	tags=26%, list=16%, signal=21%	Tubb1/Prkacb/Tubb5/Plcb1/Tubb3/Tuba4a/Mapk3/Lpar1/Gnai1/Prkaca/Map3k2/Mapk1
mmu04726	Serotonergic synapse - Mus musculus (house mouse)	37	0.415381	1.19963	0.222955	0.466311	0.335928	1316	tags=32%, list=17%, signal=27%	Cyp2j6/Ptgs1/Prkacb/Plcb1/Maob/Mapk3/Casp3/Gnai1/Prkaca/Maoa/Mapk1/Gnao1
mmu05166	Human T-cell leukemia virus 1 infection - Mus musculus (house mouse)	126	0.339099	1.19639	0.162073	0.373117	0.268792	3008	tags=53%, list=38%, signal=33%	Gps2/Ranbp3/Prkacb/Atm/Ranbp1/Ep300/Crebbp/Pik3ca/Trp53/Mapk3/Fdps/Ppp3ca/Ccnd1/Mapk9/Ccnd2/Cdk4/Atr/Ikbkg/Chek2/Prkaca/Ppp3cb/Ppp3r1/Cdkn2b/Mapk1/Tbpl1/Akt1/Pik3r1/Map3k3/Ccnd3/Relb/Map2k4/Bub3/Stat5b/Pik3r2/Ran/Atf2/Cdk2/Ets1/Rb1/Xiap/Ikbkb/Nfkb1/Icam1/Akt2/Anapc5/Crtc2/Adcy9/Tnfrsf1a/Ccna2/Cdc16/Smad3/Tcf3/Cdc23/Anapc2/Cdc20/Map2k2/Xpo1/Tspo/Anapc4/Bax/Nfyb/Smad2/Adcy7/Anapc1/Nfatc3/Anapc16/Cd…
mmu05162	Measles - Mus musculus (house mouse)	71	0.36483	1.19498	0.190591	0.419826	0.30244	2406	tags=46%, list=30%, signal=33%	Irf9/Rigi/Pik3ca/Cdkn1b/Trp53/Casp3/Irak4/Apaf1/Ccnd1/Mapk9/Ccnd2/Cdk4/Ikbkg/Traf6/Irak1/Eif3h/Akt1/Pik3r1/Ccnd3/Casp8/Hspa1l/Stat5b/Pik3r2/Traf3/Cdk2/Gsk3b/Eif2s1/Ikbkb/Nfkb1/Akt2/Hspa8/Myd88/Tbk1
mmu03420	Nucleotide excision repair - Mus musculus (house mouse)	51	0.383463	1.18311	0.226533	0.467681	0.336915	3843	tags=61%, list=49%, signal=31%	Rad23b/Rbx1/Pold1/Pold2/Polr2m/Lig1/Pold3/Ddb1/Ercc1/Pole4/Rad23a/Rpa3/Ccnh/Rpa1/Cul4b/Pole2/Rpa2/Pole/Ercc4/Cul4a/Rfc4/Mnat1/Pcna/Polr2j/Gtf2h3/Gtf2h2/Cdk7/Ercc3/Rfc5/Rfc2/Ddb2
mmu01040	Biosynthesis of unsaturated fatty acids - Mus musculus (house mouse)	18	0.474609	1.18054	0.25884	0.520936	0.37528	1749	tags=39%, list=22%, signal=30%	Acox1/Acnat1/Acot2/Acaa1b/Elovl5/Acot7/Acaa1a
mmu04213	Longevity regulating pathway - multiple species - Mus musculus (house mouse)	39	0.407763	1.18048	0.239735	0.488632	0.352008	2596	tags=56%, list=33%, signal=38%	Sod1/Prkacb/Pik3ca/Foxa2/Irs1/Prkaca/Prkag1/Akt1/Pik3r1/Rps6kb1/Cat/Hspa1l/Prkaa1/Prkab1/Pik3r2/Atg5/Prkab2/Akt2/Rps6kb2/Hspa8/Adcy9/Akt1s1
mmu04927	Cortisol synthesis and secretion - Mus musculus (house mouse)	22	0.45223	1.1748	0.274862	0.542937	0.391129	387	tags=18%, list=5%, signal=17%	Cyp21a1/Pbx1/Prkacb/Plcb1
mmu05134	Legionellosis - Mus musculus (house mouse)	30	0.422856	1.16733	0.267206	0.532521	0.383625	2404	tags=47%, list=30%, signal=33%	Eef1a1/Casp3/Apaf1/Naip2/Eef1g/Vcp/Cd14/Casp8/Hspa1l/Hsf1/Nfkb1/Sar1b/Hspa8/Myd88
mmu04724	Glutamatergic synapse - Mus musculus (house mouse)	45	0.383732	1.15712	0.267925	0.532521	0.383625	1316	tags=29%, list=17%, signal=24%	Homer2/Glul/Prkacb/Plcb1/Mapk3/Pld1/Ppp3ca/Gnai1/Prkaca/Ppp3cb/Ppp3r1/Mapk1/Gnao1
mmu00220	Arginine biosynthesis - Mus musculus (house mouse)	13	0.494031	1.15451	0.292576	0.560224	0.403582	895	tags=46%, list=11%, signal=41%	Glul/Got1/Acy1/Gpt/Cad/Asl
mmu05143	African trypanosomiasis - Mus musculus (house mouse)	12	0.497705	1.14762	0.311404	0.58964	0.424773	414	tags=25%, list=5%, signal=24%	Vcam1/Plcb1/Thop1
mmu05221	Acute myeloid leukemia - Mus musculus (house mouse)	35	0.400951	1.14268	0.288	0.558545	0.402373	2579	tags=49%, list=33%, signal=33%	Pik3ca/Mapk3/Ccnd1/Ikbkg/Cd14/Mapk1/Akt1/Pik3r1/Rps6kb1/Stat5b/Pik3r2/Ikbkb/Nfkb1/Akt2/Rps6kb2/Araf/Ccna2
mmu04211	Longevity regulating pathway - Mus musculus (house mouse)	56	0.361102	1.13871	0.285185	0.556459	0.40087	2334	tags=43%, list=30%, signal=30%	Pparg/Prkacb/Pik3ca/Trp53/Irs1/Prkaca/Ulk1/Prkag1/Eif4e/Sesn1/Akt1/Pik3r1/Rps6kb1/Cat/Tsc1/Prkaa1/Prkab1/Pik3r2/Atf2/Atg5/Prkab2/Nfkb1/Akt2/Rps6kb2
mmu04929	GnRH secretion - Mus musculus (house mouse)	26	0.420258	1.13385	0.313938	0.590942	0.425711	1511	tags=31%, list=19%, signal=25%	Spp1/Plcb1/Pik3ca/Mapk3/Mapk1/Arrb1/Akt1/Pik3r1
mmu04740	Olfactory transduction - Mus musculus (house mouse)	10	0.512218	1.13086	0.334821	0.59599	0.429348	1348	tags=40%, list=17%, signal=33%	Prkacb/Camk2d/Prkaca/Arrb1
mmu04918	Thyroid hormone synthesis - Mus musculus (house mouse)	33	0.399961	1.12757	0.321716	0.594948	0.428597	426	tags=12%, list=5%, signal=12%	Atp1a4/Prkacb/Plcb1/Gsr
mmu04981	Folate transport and metabolism - Mus musculus (house mouse)	15	0.465021	1.12691	0.327221	0.594948	0.428597	769	tags=27%, list=10%, signal=24%	Shmt1/Mthfd1/Abcc5/Dhfr
mmu05216	Thyroid cancer - Mus musculus (house mouse)	22	0.432805	1.12433	0.33011	0.59599	0.429348	1303	tags=32%, list=16%, signal=27%	Pparg/Trp53/Mapk3/Tpm3/Ccnd1/Ccdc6/Mapk1
mmu03250	Viral life cycle - HIV-1 - Mus musculus (house mouse)	43	0.37451	1.1173	0.318066	0.594948	0.428597	2141	tags=44%, list=27%, signal=32%	Map1b/Ep300/Crebbp/Samhd1/Pin1/Ppia/Nelfe/Nelfa/Mllt3/Bicd2/Tnpo3/Cpsf6/Fez1/Cdk9/Ran/Nelfcd/Nelfb/Ccnt1/Vps4b
mmu05031	Amphetamine addiction - Mus musculus (house mouse)	24	0.420253	1.11313	0.336971	0.59599	0.429348	1203	tags=33%, list=15%, signal=28%	Prkacb/Maob/Camk2d/Ppp3ca/Prkaca/Maoa/Ppp3cb/Ppp3r1
mmu04620	Toll-like receptor signaling pathway - Mus musculus (house mouse)	45	0.36706	1.10684	0.337107	0.59599	0.429348	2406	tags=60%, list=30%, signal=42%	Irf9/Map2k6/Spp1/Pik3ca/Mapk3/Irak4/Mapk9/Ikbkg/Traf6/Cd14/Irak1/Mapk1/Akt1/Pik3r1/Casp8/Map2k4/Mapk14/Pik3r2/Traf3/Map2k3/Tab1/Ikbkb/Nfkb1/Ripk1/Akt2/Myd88/Tbk1
mmu00640	Propanoate metabolism - Mus musculus (house mouse)	25	0.412727	1.09748	0.357923	0.619111	0.446004	2577	tags=52%, list=33%, signal=35%	Ldha/Acox1/Aldh6a1/Acss2/Ldhb/Ehhadh/Echs1/Pccb/Acaca/Mcee/Acox3/Acads/Pcca
mmu03410	Base excision repair - Mus musculus (house mouse)	36	0.382524	1.09736	0.363276	0.624991	0.45024	3852	tags=72%, list=49%, signal=37%	Parp4/Pold1/Apex1/Parp2/Tdp1/Nthl1/Pold2/Lig1/Pold3/Parg/Adprs/Parp3/Pole4/Hmgb1/Pole2/Pole/Smug1/Rfc4/Neil1/Pcna/Ogg1/Tdg/Pnkp/Rfc5/Rfc2/Xrcc1
mmu05206	MicroRNAs in cancer - Mus musculus (house mouse)	113	0.310676	1.08469	0.332207	0.59599	0.429348	926	tags=21%, list=12%, signal=19%	Vim/Abcb1a/Timp3/Pdcd4/Foxp1/Atm/Zeb2/Itgb3/Ep300/Zeb1/Crebbp/Ezr/Pik3ca/Cdkn1b/Trp53/Mapk3/Casp3/Rps6ka5/Stmn1/Mmp9/Ccnd1/Irs1/Ccnd2/Crk
mmu04923	Regulation of lipolysis in adipocytes - Mus musculus (house mouse)	23	0.411089	1.07706	0.383562	0.642616	0.462937	1511	tags=48%, list=19%, signal=39%	Ptgs1/Prkacb/Abhd5/Pik3ca/Irs1/Pde3b/Gnai1/Prkaca/Pnpla2/Akt1/Pik3r1
mmu05164	Influenza A - Mus musculus (house mouse)	79	0.318681	1.0644	0.373678	0.632682	0.455781	2406	tags=39%, list=30%, signal=28%	Il33/Irf9/Tmprss2/Rigi/Ep300/Crebbp/Pik3ca/Mapk3/Casp3/Irak4/Fdps/Apaf1/Ifngr1/Cdk4/Ikbkg/Trim25/Mapk1/Akt1/Pik3r1/Ccnd3/Casp8/Pik3r2/Traf3/Eif2s1/Ikbkb/Nfkb1/Icam1/Hnrnpul1/Akt2/Myd88/Tbk1
mmu04136	Autophagy - other - Mus musculus (house mouse)	23	0.406073	1.06392	0.405479	0.653095	0.470486	2785	tags=61%, list=35%, signal=40%	Atg7/Atg3/Atg4b/Ppp2ca/Atg16l1/Atg2b/Igbp1/Pik3c3/Atg5/Pik3r4/Atg9a/Atg2a/Atg4a/Becn1
mmu04621	NOD-like receptor signaling pathway - Mus musculus (house mouse)	87	0.312288	1.05083	0.398137	0.65188	0.469611	2406	tags=45%, list=30%, signal=32%	Gsdmd/Irf9/Plcb1/Nampt/Sting1/Mapk3/Irak4/Antxr1/Irgm1/Mapk9/Naip2/Txn2/Ikbkg/Hsp90aa1/Traf6/Hsp90ab1/Mapk1/Gbp2/Txn1/Casp8/Atg16l1/Mcu/Tab3/Ripk3/Mapk14/Ywhae/Rbck1/Traf3/Atg5/Xiap/Tab1/Ikbkb/Nfkb1/Gbp3/Ripk1/Sugt1/Traf2/Myd88/Tbk1
mmu04068	FoxO signaling pathway - Mus musculus (house mouse)	71	0.319237	1.04564	0.399276	0.65188	0.469611	2099	tags=39%, list=27%, signal=29%	Homer2/Atm/Prmt1/Ep300/Crebbp/Pik3ca/Cdkn1b/Mapk3/Skp2/Ccnd1/Mapk9/Irs1/Ccnd2/Cdkn2b/Mapk1/Prkag1/Setd7/Akt1/Pik3r1/Cat/Mapk14/Prkaa1/Prkab1/Pik3r2/Pck2/Cdk2/Prkab2/Ikbkb
mmu04613	Neutrophil extracellular trap formation - Mus musculus (house mouse)	57	0.330063	1.04346	0.397546	0.65188	0.469611	1511	tags=28%, list=19%, signal=23%	Fga/Gsdmd/Plcb1/Atg7/Itgb3/Pik3ca/Mapk3/Hdac6/Hdac10/Hat1/Mapk1/Hdac3/Hdac5/Fgg/Akt1/Pik3r1
mmu05220	Chronic myeloid leukemia - Mus musculus (house mouse)	56	0.329891	1.04029	0.414815	0.660402	0.47575	2100	tags=34%, list=27%, signal=25%	Pik3ca/Cdkn1b/Trp53/Mapk3/Ctbp2/Ccnd1/Cdk4/Crk/Ikbkg/Ctbp1/Mapk1/Crkl/Akt1/Pik3r1/Stat5b/Pik3r2/Rb1/Ikbkb/Nfkb1
mmu00511	Other glycan degradation - Mus musculus (house mouse)	13	0.441186	1.03101	0.438137	0.680601	0.490301	1411	tags=31%, list=18%, signal=25%	Man2c1/Manba/Hexa/Gba1
mmu04921	Oxytocin signaling pathway - Mus musculus (house mouse)	69	0.314261	1.02789	0.423261	0.667741	0.481037	1888	tags=35%, list=24%, signal=27%	Cd38/Cacna2d1/Mylk/Prkacb/Plcb1/Camk2d/Mapk3/Eef2k/Ppp3ca/Ccnd1/Gnai1/Prkaca/Ppp3cb/Ppp3r1/Mapk1/Gnao1/Prkag1/Eef2/Rock2/Camk1/Map2k5/Prkaa1/Prkab1/Camk1d
mmu04820	Cytoskeleton in muscle cells - Mus musculus (house mouse)	115	0.294006	1.02754	0.427772	0.667741	0.481037	758	tags=14%, list=10%, signal=13%	Vim/Atp1a4/Itga1/Des/Csrp2/Fmnl2/Eno3/Fmnl3/Eno1/Vcan/Fbn1/Itgb3/Col5a2/Ampd2/Tpm3/Itgb5
mmu05414	Dilated cardiomyopathy - Mus musculus (house mouse)	40	0.351478	1.02753	0.447334	0.683543	0.492421	1049	tags=25%, list=13%, signal=22%	Itga1/Des/Cacna2d1/Prkacb/Atp2a3/Itgb3/Tpm3/Itgb5/Sgce/Prkaca
mmu04713	Circadian entrainment - Mus musculus (house mouse)	31	0.366682	1.01753	0.451613	0.684911	0.493406	1316	tags=29%, list=17%, signal=24%	Prkacb/Plcb1/Camk2d/Mapk3/Rps6ka5/Gnai1/Prkaca/Mapk1/Gnao1
mmu05034	Alcoholism - Mus musculus (house mouse)	51	0.329473	1.01653	0.444305	0.683543	0.492421	1346	tags=29%, list=17%, signal=25%	Prkacb/Slc29a1/Maob/Mapk3/Gnai1/Prkaca/Slc29a3/Maoa/Hdac6/Hdac10/Hat1/Mapk1/Gnao1/Hdac3/Hdac5
mmu05235	PD-L1 expression and PD-1 checkpoint pathway in cancer - Mus musculus (house mouse)	50	0.328668	1.01322	0.448575	0.683543	0.492421	2404	tags=52%, list=30%, signal=36%	Map2k6/Pik3ca/Mapk3/Ppp3ca/Ifngr1/Eml4/Ikbkg/Traf6/Ppp3cb/Ppp3r1/Mapk1/Akt1/Pik3r1/Hif1a/Rps6kb1/Map3k3/Ptpn6/Mapk14/Pik3r2/Map2k3/Ikbkb/Nfkb1/Plcg1/Akt2/Rps6kb2/Myd88
mmu04722	Neurotrophin signaling pathway - Mus musculus (house mouse)	70	0.307086	1.00542	0.448317	0.683543	0.492421	2377	tags=46%, list=30%, signal=32%	Arhgdia/Camk2d/Pik3ca/Trp53/Mapk3/Rps6ka5/Irak4/Mapk9/Irs1/Crk/Traf6/Map3k5/Irak1/Rps6ka3/Mapk1/Crkl/Akt1/Pik3r1/Map3k3/Map2k5/Mapkapk2/Mapk14/Ywhae/Pik3r2/Rps6ka1/Gsk3b/Ikbkb/Nfkb1/Arhgdib/Plcg1/Akt2/Maged1
mmu00561	Glycerolipid metabolism - Mus musculus (house mouse)	34	0.353823	1.00074	0.478495	0.712178	0.513049	1692	tags=41%, list=21%, signal=32%	Akr1b8/Aldh3a2/Akr1a1/Agpat4/Lpin2/Gk/Mogat2/Pnpla2/Agk/Tkfc/Plpp3/Mboat1/Gla/Aldh2
mmu05161	Hepatitis B - Mus musculus (house mouse)	95	0.293813	0.999284	0.476355	0.712178	0.513049	2100	tags=38%, list=27%, signal=28%	Map2k6/Rigi/Ep300/Crebbp/Pik3ca/Ywhaz/Trp53/Mapk3/Casp3/Ywhaq/Irak4/Apaf1/Mmp9/Mapk9/Ikbkg/Traf6/Irak1/Ptk2b/Mapk1/Akt1/Pik3r1/Casp8/Map2k4/Stat6/Mapk14/Ddb1/Stat5b/Pik3r2/Traf3/Atf2/Cdk2/Rb1/Map2k3/Tab1/Ikbkb/Nfkb1
mmu04020	Calcium signaling pathway - Mus musculus (house mouse)	71	0.303373	0.993679	0.474065	0.712178	0.513049	566	tags=14%, list=7%, signal=13%	Phka2/Flt1/Cd38/Phka1/Mylk/Prkacb/Atp2a3/Mst1r/Plcb1/Camk2d
mmu04217	Necroptosis - Mus musculus (house mouse)	70	0.302997	0.992035	0.47476	0.712178	0.513049	2759	tags=49%, list=35%, signal=32%	Glul/Il33/Irf9/Pygb/Camk2d/Ifngr1/Mapk9/Hsp90aa1/Ftl1/Ppia/Hsp90ab1/Ppid/Casp8/Stat6/Ripk3/Stat5b/Rbck1/Xiap/Vps4b/Fth1/Glud1/Capn2/Chmp5/Hmgb1/Ripk1/Traf2/Chmp4b/Rnf31/Tnfrsf1a/Dnm1l/Camk2g/Sqstm1/Chmp7/Vps4a
mmu04931	Insulin resistance - Mus musculus (house mouse)	60	0.310442	0.988863	0.491443	0.714863	0.514984	2100	tags=42%, list=27%, signal=31%	Trib3/Gfpt1/Pygb/Pik3ca/Cpt1a/Mapk9/Irs1/Oga/Rps6ka3/Prkag1/Akt1/Pik3r1/Rps6kb1/Tbc1d4/Gys1/Prkaa1/Prkab1/Pik3r2/Pck2/Rps6ka1/Gsk3b/Ptpa/Prkab2/Ikbkb/Nfkb1
mmu04110	Cell cycle - Mus musculus (house mouse)	124	0.279633	0.987443	0.495595	0.714863	0.514984	3159	tags=47%, list=40%, signal=29%	Atm/Ep300/Crebbp/Cdkn1b/Ywhaz/Trp53/Ywhaq/Skp2/Ccnd1/Ccnd2/Cdk4/Atr/Chek2/Ppp2r5b/Rbx1/Cdkn2b/Ppp2ca/Prkdc/Ccnd3/Rbl1/Bub3/Ywhae/Wapl/Cdk2/Gsk3b/Rb1/Cul1/Cdc25c/Ppp2r1a/Hdac8/Trip13/Anapc5/Bub1/Ddx11/Ywhab/Ccna2/Cdc16/Smad3/Ywhag/Cdc23/Anapc2/Ppp2r1b/Cdc20/Anapc4/Ccnh/Mcm7/Smad2/Anapc1/Pds5a/Mcm4/Anapc16/Cdkn2a/Ppp2r5e/Mcm2/Knl1/Mad2l2/Bub1b/Mtbp
mmu04115	p53 signaling pathway - Mus musculus (house mouse)	49	0.320787	0.98474	0.486352	0.714863	0.514984	1586	tags=35%, list=20%, signal=28%	Cd82/Atm/Steap3/Trp53/Casp3/Rrm2/Apaf1/Ccnd1/Zfp385a/Ccnd2/Cdk4/Atr/Chek2/Aifm2/Sesn1/Ccnd3/Casp8
mmu04980	Cobalamin transport and metabolism - Mus musculus (house mouse)	11	0.43471	0.984187	0.49705	0.714863	0.514984	170	tags=9%, list=2%, signal=9%	Prdx1
mmu00900	Terpenoid backbone biosynthesis - Mus musculus (house mouse)	20	0.385858	0.984132	0.504178	0.714863	0.514984	2138	tags=45%, list=27%, signal=33%	Acat2/Mvd/Fdps/Ggps1/Hmgcs1/Fntb/Mvk/Fnta/Acat1
mmu04114	Oocyte meiosis - Mus musculus (house mouse)	75	0.297486	0.98259	0.5	0.714863	0.514984	3221	tags=55%, list=41%, signal=33%	Prkacb/Camk2d/Ywhaz/Mapk3/Ywhaq/Ppp3ca/Ppp2r5b/Rbx1/Prkaca/Ppp3cb/Ppp3r1/Rps6ka3/Mapk1/Ppp2ca/Mapk14/Ywhae/Rps6ka1/Cdk2/Cul1/Cdc25c/Ppp2r1a/Anapc5/Bub1/Adcy9/Ywhab/Cdc16/Ywhag/Camk2g/Cdc23/Anapc2/Ppp2r1b/Cdc20/Anapc4/Adcy7/Anapc1/Anapc16/Ppp2r5e/Mad2l2/Map2k1/Skp1/Slk
mmu05211	Renal cell carcinoma - Mus musculus (house mouse)	50	0.317516	0.978843	0.501859	0.714863	0.514984	1982	tags=38%, list=25%, signal=29%	Ep300/Crebbp/Pik3ca/Mapk3/Crk/Rbx1/Cul2/Mapk1/Pak1/Vhl/Elob/Crkl/Akt1/Pik3r1/Hif1a/Eloc/Pik3r2/Ets1/Arnt
mmu04966	Collecting duct acid secretion - Mus musculus (house mouse)	12	0.424507	0.97884	0.517544	0.723205	0.520993	2830	tags=58%, list=36%, signal=37%	Car2/Slc12a7/Atp6v1g1/Atp6v0a1/Atp6v1c1/Atp6v1e1/Atp6v1b2
mmu04935	Growth hormone synthesis, secretion and action - Mus musculus (house mouse)	62	0.30521	0.977953	0.507917	0.714863	0.514984	2090	tags=39%, list=26%, signal=29%	Prkacb/Map2k6/Plcb1/Ep300/Crebbp/Pik3ca/Mapk3/Mapk9/Irs1/Crk/Gnai1/Prkaca/Mapk1/Crkl/Akt1/Pik3r1/Map2k4/Ptk2/Mapk14/Stat5b/Pik3r2/Atf2/Gsk3b/Map2k3
mmu05171	Coronavirus disease - COVID-19 - Mus musculus (house mouse)	137	0.273563	0.97336	0.521739	0.724813	0.522151	3567	tags=72%, list=45%, signal=40%	Fga/Irf9/Tmprss2/Sting1/Rigi/Pik3ca/Mapk3/Fau/Irak4/Mapk9/Rpl22l1/Ikbkg/Traf6/Irak1/Rps7/Mapk1/Fgg/Pik3r1/Cfb/Rpl36a/Rps13/Rps15a/Mapk14/Pik3r2/Traf3/Rpl19/Ikbkb/Nfkb1/Rpl35a/Rps2/Rpl7/Plcg1/Rplp0/Rps17/Rpl8/Rpl10/Rps4x/Rps6/Myd88/Tbk1/Rps5/Rps15/Rps27/Rps14/Rps27a/Tnfrsf1a/Rpl4/Rps27l/Rps10/Rpl17/Rpsa/Rps29/Rps20/Rps18/Rpl31/Rps8/Rps24/Rps11/Rpl18/Rpl13a/Rps3a1/Oas1a/Rps25/Rps12/Rpl13/Rps21/Rps2…
mmu05142	Chagas disease - Mus musculus (house mouse)	48	0.317743	0.97153	0.50934	0.714863	0.514984	2404	tags=54%, list=30%, signal=38%	Plcb1/Pik3ca/Mapk3/Ppp2r2a/Irak4/Ifngr1/Mapk9/Ikbkg/Gnai1/Traf6/Irak1/Mapk1/Gnao1/Ppp2ca/Akt1/Pik3r1/Casp8/Map2k4/Mapk14/Pik3r2/Ikbkb/Nfkb1/Ppp2r1a/Akt2/Ppp2r2d/Myd88
mmu00650	Butanoate metabolism - Mus musculus (house mouse)	15	0.400173	0.969757	0.541608	0.74066	0.533568	1301	tags=40%, list=16%, signal=33%	Acat2/Hmgcll1/Hadh/Ehhadh/Hmgcs1/Echs1
mmu04914	Progesterone-mediated oocyte maturation - Mus musculus (house mouse)	58	0.304703	0.965517	0.536675	0.737064	0.530977	3000	tags=55%, list=38%, signal=34%	Prkacb/Pik3ca/Mapk3/Mapk9/Hsp90aa1/Pde3b/Gnai1/Prkaca/Rps6ka3/Hsp90ab1/Mapk1/Akt1/Pik3r1/Mapk14/Pik3r2/Rps6ka1/Cdk2/Cdc25c/Akt2/Anapc5/Bub1/Adcy9/Araf/Ccna2/Cdc16/Cdc23/Anapc2/Stk10/Anapc4/Adcy7/Anapc1/Anapc16
mmu04666	Fc gamma R-mediated phagocytosis - Mus musculus (house mouse)	64	0.299127	0.96351	0.533898	0.736411	0.530507	2334	tags=39%, list=30%, signal=28%	Bin1/Pik3ca/Mapk3/Pld1/Crk/Dock1/Mapk1/Pak1/Plpp3/Crkl/Marcks/Akt1/Pik3r1/Rps6kb1/Asap2/Cfl2/Limk1/Pik3r2/Inppl1/Sphk2/Plcg1/Vav2/Akt2/Asap1/Rps6kb2
mmu05200	Pathways in cancer - Mus musculus (house mouse)	256	0.258169	0.960465	0.589583	0.782383	0.563625	1586	tags=25%, list=20%, signal=21%	Gsta4/Gstm1/Mgst2/Gsto1/Nqo1/Gstp1/Pparg/Gstm5/Prkacb/Mgst3/Plcb1/Mgst1/Ep300/Fzd7/Camk2d/Crebbp/Pik3ca/Cdkn1b/Trp53/Mapk3/Casp3/Pld1/Rps6ka5/Tpm3/Skp2/Apaf1/Ifngr1/Ctbp2/Mmp9/Msh6/Ccnd1/Mapk9/Lpar1/Eml4/Ccnd2/Cdk4/Crk/Ikbkg/Hsp90aa1/Gnai1/Ccdc6/Traf6/Rbx1/Cul2/Prkaca/Msh2/Mlh1/Ctbp1/Cdkn2b/Txnrd1/Hsp90ab1/Mapk1/Vhl/Elob/Fgf2/Crkl/Akt1/Pik3r1/Cks1b/Hif1a/Rock2/Rps6kb1/Ccnd3/Arhgef12/Casp8
mmu04979	Cholesterol metabolism - Mus musculus (house mouse)	25	0.358756	0.953968	0.523224	0.724813	0.522151	295	tags=16%, list=4%, signal=15%	Angptl4/Lipa/Lrp1/Soat2
mmu04640	Hematopoietic cell lineage - Mus musculus (house mouse)	19	0.375336	0.93918	0.571835	0.775369	0.558572	1124	tags=32%, list=14%, signal=27%	Itga1/Cd38/Itgb3/Cd55/Anpep/Cd14
mmu05412	Arrhythmogenic right ventricular cardiomyopathy - Mus musculus (house mouse)	39	0.320241	0.927098	0.582781	0.781032	0.562651	915	tags=21%, list=12%, signal=18%	Itga1/Des/Cacna2d1/Atp2a3/Itgb3/Cdh2/Itgb5/Sgce
mmu03010	Ribosome - Mus musculus (house mouse)	153	0.258437	0.926791	0.638043	0.822468	0.592502	3792	tags=52%, list=48%, signal=27%	Mrpl35/Fau/Rpl22l1/Rps7/Rpl36a/Rps13/Rps15a/Rpl19/Rpl35a/Rps2/Rpl7/Rplp0/Rps17/Rpl8/Rpl10/Rps4x/Rps6/Rps5/Rps15/Rps27/Rps14/Rps27a/Rpl4/Rps27l/Rps10/Rpl17/Rpsa/Rps29/Rps20/Rps18/Rpl31/Rps8/Rps24/Rps11/Rack1/Rpl18/Rpl13a/Rps3a1/Rps25/Rps12/Rpl13/Rps21/Rps26/Rpl28/Rps9/Rpl37a/Rpl21/Rpl38/Rpl29/Rpl18a/Rpl24/Rpl3/Rplp1/Rps3/Rps28/Mrps36/Rpl22/Rpl23/Rpl36/Rps23/Rps19/Rpl9/Rpl27a/Rpl7a/Rpl26/Rpl5/Rpl35…
mmu04340	Hedgehog signaling pathway - Mus musculus (house mouse)	33	0.327646	0.9237	0.58311	0.781032	0.562651	1348	tags=24%, list=17%, signal=20%	Prkacb/Disp1/Megf8/Lrp2/Ccnd1/Ccnd2/Prkaca/Arrb1
mmu05410	Hypertrophic cardiomyopathy - Mus musculus (house mouse)	40	0.315529	0.922429	0.591678	0.782383	0.563625	915	tags=20%, list=12%, signal=18%	Itga1/Des/Cacna2d1/Atp2a3/Itgb3/Tpm3/Itgb5/Sgce
mmu04916	Melanogenesis - Mus musculus (house mouse)	38	0.318237	0.922016	0.587385	0.782383	0.563625	1316	tags=29%, list=17%, signal=24%	Prkacb/Plcb1/Ep300/Fzd7/Camk2d/Crebbp/Mapk3/Gnai1/Prkaca/Mapk1/Gnao1
mmu04150	mTOR signaling pathway - Mus musculus (house mouse)	92	0.270186	0.915891	0.629371	0.815379	0.587395	2847	tags=43%, list=36%, signal=28%	Eif4b/Fzd7/Pik3ca/Mapk3/Lpin2/Skp2/Irs1/Deptor/Rps6ka3/Mapk1/Ulk1/Eif4e/Akt1/Pik3r1/Rps6kb1/Strada/Clip1/Cab39l/Tsc1/Cab39/Atp6v1g1/Prkaa1/Pik3r2/Rps6ka1/Gsk3b/Wdr24/Ikbkb/Wnt5a/Akt2/Rps6kb2/Rps6/Depdc5/Tnfrsf1a/Atp6v1c1/Akt1s1/Pdpk1/Atp6v1e1/Map2k2/Atp6v1b2/Eif4e2
mmu04148	Efferocytosis - Mus musculus (house mouse)	85	0.272833	0.915443	0.619438	0.809088	0.582863	1883	tags=33%, list=24%, signal=25%	Pparg/Lipa/Pbx1/Lrp1/Elmo1/Atp2a3/Itgb3/Camk2d/Mapk3/Casp3/Itgb5/Cpt1a/Crk/Ano6/Dock1/Cd47/Gulp1/Mapk1/Crkl/Cx3cl1/Hif1a/Ptpn6/Dusp4/Mapkapk2/Ptk2/Mapk14/Adam10/Odc1
mmu04728	Dopaminergic synapse - Mus musculus (house mouse)	59	0.287858	0.911728	0.619458	0.809088	0.582863	2437	tags=41%, list=31%, signal=28%	Prkacb/Plcb1/Maob/Camk2d/Ppp2r2a/Ppp3ca/Mapk9/Ppp2r5b/Gnai1/Prkaca/Maoa/Ppp3cb/Gnao1/Arrb1/Ppp2ca/Akt1/Kif5b/Mapk14/Atf2/Gsk3b/Ppp2r1a/Akt2/Ppp2r2d/Gnb4
mmu04612	Antigen processing and presentation - Mus musculus (house mouse)	29	0.332063	0.909387	0.600543	0.790839	0.569716	1652	tags=31%, list=21%, signal=25%	Hspa4/Psme3/Psme1/Psme2/Hspa2/Hsp90aa1/Hsp90ab1/Tap1/Hspa1l
mmu04611	Platelet activation - Mus musculus (house mouse)	65	0.279646	0.902136	0.626974	0.815379	0.587395	1585	tags=26%, list=20%, signal=21%	Fga/Ptgs1/Mylk/Prkacb/Plcb1/Apbb1ip/Itgb3/Pik3ca/Mapk3/Gnai1/Prkaca/Mapk1/Fgg/Akt1/Pik3r1/Rock2/Arhgef12
mmu04210	Apoptosis - Mus musculus (house mouse)	83	0.268785	0.898903	0.645123	0.822468	0.592502	2362	tags=37%, list=30%, signal=26%	Ctsc/Atm/Tuba4a/Pik3ca/Trp53/Mapk3/Casp3/Casp6/Ctsh/Apaf1/Parp4/Mapk9/Ikbkg/Map3k5/Mapk1/Akt1/Pik3r1/Parp2/Casp8/Pik3r2/Casp2/Lmna/Eif2s1/Xiap/Parp3/Ikbkb/Nfkb1/Capn2/Ripk1/Akt2/Traf2
mmu04010	MAPK signaling pathway - Mus musculus (house mouse)	138	0.250481	0.891249	0.686551	0.850463	0.612669	1721	tags=30%, list=22%, signal=24%	Flt1/Cacna2d1/Areg/Prkacb/Map2k6/Hspb1/Ppp5c/Trp53/Mapk3/Casp3/Rps6ka5/Irak4/Stmn1/Ppp3ca/Mapk9/Crk/Mapk8ip3/Ppm1a/Ikbkg/Traf6/Prkaca/Map3k5/Map3k2/Cd14/Irak1/Ppp3cb/Ppp3r1/Rps6ka3/Mapk1/Pak1/Arrb1/Fgf2/Crkl/Akt1/Map3k3/Relb/Map2k5/Hspa1l/Map2k4/Dusp4/Mapkapk2
mmu05135	Yersinia infection - Mus musculus (house mouse)	92	0.261089	0.885053	0.684149	0.850463	0.612669	2406	tags=43%, list=30%, signal=31%	Elmo1/Map2k6/Pik3ca/Mapk3/Irak4/Mapk9/Crk/Ikbkg/Traf6/Irak1/Dock1/Rps6ka3/Elmo2/Wipf1/Ptk2b/Mapk1/Crkl/Akt1/Pik3r1/Rock2/Arhgef12/Map2k4/Ptk2/Mapk14/Limk1/Pik3r2/Rps6ka1/Gsk3b/Map2k3/Tab1/Ikbkb/Nfkb1/Wasl/Rock1/Plcg1/Vav2/Akt2/Traf2/Myd88/Tbk1
mmu04917	Prolactin signaling pathway - Mus musculus (house mouse)	30	0.320224	0.884007	0.642375	0.822468	0.592502	2100	tags=47%, list=27%, signal=34%	Pik3ca/Mapk3/Ccnd1/Mapk9/Ccnd2/Mapk1/Akt1/Pik3r1/Mapk14/Socs6/Stat5b/Pik3r2/Gsk3b/Nfkb1
mmu05152	Tuberculosis - Mus musculus (house mouse)	78	0.265504	0.883968	0.67217	0.846828	0.610051	2404	tags=37%, list=30%, signal=26%	Ep300/Camk2d/Crebbp/Mapk3/Casp3/Irak4/Ppp3ca/Apaf1/Ifngr1/Mapk9/Ksr1/Traf6/Cd14/Irak1/Ppp3cb/Ppp3r1/Mapk1/Akt1/Arhgef12/Casp8/Mapk14/Pik3c3/Pla2r1/Nfkb1/Cebpb/Sphk2/Akt2/Atp6v0a1/Myd88
mmu04140	Autophagy - animal - Mus musculus (house mouse)	124	0.24884	0.878709	0.696035	0.854847	0.615827	2786	tags=41%, list=35%, signal=27%	Prkacb/Atg7/Pik3ca/Mapk3/Ambra1/Atg3/Mapk9/Irs1/Deptor/Traf6/Prkaca/Atg4b/Mapk1/Wdr45/Ulk1/Ppp2ca/Akt1/Pik3r1/Smcr8/Hif1a/Sh3glb1/Rps6kb1/Atg16l1/Tsc1/Atg2b/Igbp1/Pik3c3/Prkaa1/Pik3r2/Snap29/Optn/Atg5/Eif2s1/Pik3r4/Hmgb1/Akt2/Rps6kb2/Atg9a/Uvrag/Tbk1/Birc6/Vmp1/Rps27a/Akt1s1/Ern1/Atg2a/Sqstm1/Pdpk1/Atg4a/Becn1/Map2k2
mmu01522	Endocrine resistance - Mus musculus (house mouse)	56	0.27636	0.871482	0.683951	0.850463	0.612669	1868	tags=36%, list=24%, signal=27%	Prkacb/Pik3ca/Cdkn1b/Trp53/Mapk3/Mmp9/Ccnd1/Mapk9/Cdk4/Prkaca/Ncor1/Mapk1/Med1/Akt1/Pik3r1/Rps6kb1/Carm1/Ptk2/Mapk14/Pik3r2
mmu00564	Glycerophospholipid metabolism - Mus musculus (house mouse)	57	0.273151	0.863539	0.688344	0.850463	0.612669	1500	tags=23%, list=19%, signal=19%	Gpd1/Chpt1/Pcyt1a/Agpat4/Lpin2/Pld1/Etnk1/Cept1/Pcyt2/Gpd1l/Chkb/Plpp3/Mboat1
mmu04934	Cushing syndrome - Mus musculus (house mouse)	68	0.263711	0.861529	0.702153	0.855708	0.616447	2035	tags=32%, list=26%, signal=24%	Cyp21a1/Pbx1/Prkacb/Plcb1/Fzd7/Camk2d/Cdkn1b/Mapk3/Ccnd1/Cdk4/Gnai1/Prkaca/Cdkn2b/Mapk1/Armc5/Atf2/Aip/Cdk2/Arnt/Nceh1/Gsk3b/Rb1
mmu04371	Apelin signaling pathway - Mus musculus (house mouse)	69	0.261467	0.855207	0.708633	0.855708	0.616447	2513	tags=41%, list=32%, signal=28%	Mef2d/Mylk/Prkacb/Spp1/Plcb1/Mapk3/Ccnd1/Pde3b/Gnai1/Prkaca/Mapk1/Hdac5/Prkag1/Slc9a1/Akt1/Rps6kb1/Pik3c3/Prkaa1/Prkab1/Prkab2/Sphk2/Pik3r4/Jag1/Akt2/Rps6kb2/Rps6/Gnb4/Adcy9
mmu04218	Cellular senescence - Mus musculus (house mouse)	102	0.244119	0.841858	0.757955	0.881983	0.635376	2470	tags=41%, list=31%, signal=29%	Map2k6/Atm/Pik3ca/Trp53/Mapk3/Ppp3ca/Ccnd1/Ccnd2/Cdk4/Atr/Chek2/Ppp3cb/Ppp3r1/Cdkn2b/Mapk1/Ppid/Akt1/Pik3r1/Rad9a/Ccnd3/Nbn/Rad1/Rbl1/Mcu/Tsc1/Mapkapk2/Mapk14/Pik3r2/Hus1/Cdk2/Zfp36l2/Ets1/Rb1/Map2k3/Nfkb1/Lin54/Capn2/Akt2/Lin9/Mre11a/Lin37/Rad50
mmu04725	Cholinergic synapse - Mus musculus (house mouse)	44	0.2808	0.841184	0.707908	0.855708	0.616447	1511	tags=25%, list=19%, signal=20%	Prkacb/Plcb1/Camk2d/Pik3ca/Mapk3/Gnai1/Prkaca/Mapk1/Gnao1/Akt1/Pik3r1
mmu03015	mRNA surveillance pathway - Mus musculus (house mouse)	65	0.260464	0.840255	0.737546	0.874462	0.629958	1688	tags=22%, list=21%, signal=17%	Ppp2r2a/Gspt1/Papola/Rngtt/Ppp2r5b/Pym1/Papolg/Rnmt/Etf1/Ppp2ca/Clp1/Cpsf6/Casc3/Msi2
mmu04913	Ovarian steroidogenesis - Mus musculus (house mouse)	13	0.359012	0.83898	0.697234	0.854847	0.615827	415	tags=23%, list=5%, signal=22%	Cyp2j6/Prkacb/Acot2
mmu04380	Osteoclast differentiation - Mus musculus (house mouse)	66	0.258157	0.838067	0.746683	0.875503	0.630708	1608	tags=27%, list=20%, signal=22%	Pparg/Irf9/Atp2a3/Map2k6/Itgb3/Pik3ca/Mapk3/Ppp3ca/Ifngr1/Mapk9/Ikbkg/Traf6/Ppp3cb/Ppp3r1/Mapk1/Akt1/Pik3r1/Relb
mmu05215	Prostate cancer - Mus musculus (house mouse)	62	0.260305	0.834071	0.74056	0.874462	0.629958	963	tags=21%, list=12%, signal=19%	Gstp1/Tmprss2/Ep300/Zeb1/Crebbp/Pik3ca/Cdkn1b/Trp53/Mapk3/Mmp9/Ccnd1/Ikbkg/Hsp90aa1
mmu05214	Glioma - Mus musculus (house mouse)	42	0.274471	0.812158	0.756757	0.881983	0.635376	2865	tags=48%, list=36%, signal=31%	Camk2d/Pik3ca/Trp53/Mapk3/Ccnd1/Cdk4/Mapk1/Akt1/Pik3r1/Camk1/Pik3r2/Camk1d/Rb1/Plcg1/Akt2/Araf/Camk2g/Map2k2/Shc1/Bax
mmu04750	Inflammatory mediator regulation of TRP channels - Mus musculus (house mouse)	39	0.277632	0.803746	0.769536	0.888995	0.640427	1049	tags=21%, list=13%, signal=18%	Cyp2j6/Prkacb/Map2k6/Plcb1/Camk2d/Pik3ca/Mapk9/Prkaca
mmu04630	JAK-STAT signaling pathway - Mus musculus (house mouse)	53	0.258255	0.800428	0.784635	0.89916	0.64775	1868	tags=30%, list=24%, signal=23%	Irf9/Ep300/Crebbp/Pik3ca/Ifngr1/Ccnd1/Ccnd2/Akt1/Pik3r1/Ccnd3/Ptpn6/Pias1/Stat6/Socs6/Stat5b/Pik3r2
mmu04082	Neuroactive ligand signaling - Mus musculus (house mouse)	24	0.301462	0.798488	0.738063	0.874462	0.629958	1316	tags=25%, list=17%, signal=21%	Prkacb/Plcb1/Ogfr/Gnai1/Prkaca/Gnao1
mmu05030	Cocaine addiction - Mus musculus (house mouse)	18	0.317617	0.790036	0.768034	0.888995	0.640427	2100	tags=44%, list=27%, signal=33%	Prkacb/Maob/Gnai1/Prkaca/Maoa/Atf2/Cdk5/Nfkb1
mmu04070	Phosphatidylinositol signaling system - Mus musculus (house mouse)	59	0.24601	0.779185	0.820197	0.913429	0.658029	2755	tags=39%, list=35%, signal=26%	Impa2/Plcb1/Inpp1/Pik3ca/Mtmr6/Inpp4b/Itpk1/Pik3r1/Inpp5f/Ppip5k2/Inpp4a/Pik3c3/Pik3r2/Pip4k2a/Inppl1/Pikfyve/Plcg1/Mtmr1/Pi4kb/Inpp5b/Ip6k1/Pip4k2b/Synj1
mmu05226	Gastric cancer - Mus musculus (house mouse)	71	0.237068	0.776501	0.841978	0.91676	0.660429	2035	tags=28%, list=26%, signal=21%	Cdh17/Abcb1a/Fzd7/Pik3ca/Cdkn1b/Trp53/Mapk3/Ccnd1/Mlh1/Cdkn2b/Mapk1/Fgf2/Akt1/Pik3r1/Rps6kb1/Pik3r2/Cdk2/Rxrb/Gsk3b/Rb1
mmu05210	Colorectal cancer - Mus musculus (house mouse)	57	0.245278	0.775422	0.822086	0.913429	0.658029	1559	tags=25%, list=20%, signal=20%	Areg/Pik3ca/Trp53/Mapk3/Casp3/Msh6/Ccnd1/Mapk9/Msh2/Mlh1/Mapk1/Akt1/Pik3r1/Rps6kb1
mmu04660	T cell receptor signaling pathway - Mus musculus (house mouse)	67	0.237061	0.772431	0.845138	0.91676	0.660429	2368	tags=39%, list=30%, signal=27%	Pik3ca/Mapk3/Ppp2r2a/Ppp3ca/Mapk9/Cdk4/Ikbkg/Ppp2r5b/Ppp3cb/Ppp3r1/Mapk1/Pak1/Ppp2ca/Akt1/Pik3r1/Ptpn6/Mapk14/Pik3r2/Gsk3b/Ikbkb/Nfkb1/Ppp2r1a/Plcg1/Vav2/Akt2/Ppp2r2d
mmu04622	RIG-I-like receptor signaling pathway - Mus musculus (house mouse)	37	0.264189	0.762984	0.815303	0.913429	0.658029	2406	tags=49%, list=30%, signal=34%	Sting1/Rigi/Mapk9/Ikbkg/Traf6/Pin1/Trim25/Tkfc/Casp8/Mapk14/Traf3/Atg5/Ikbkb/Nfkb1/Otud5/Ripk1/Traf2/Tbk1
mmu04012	ErbB signaling pathway - Mus musculus (house mouse)	58	0.238821	0.756757	0.848411	0.917201	0.660747	2334	tags=40%, list=30%, signal=28%	Areg/Camk2d/Pik3ca/Cdkn1b/Mapk3/Mapk9/Btc/Crk/Mapk1/Pak1/Crkl/Akt1/Pik3r1/Rps6kb1/Map2k4/Ptk2/Stat5b/Pik3r2/Abl2/Gsk3b/Plcg1/Akt2/Rps6kb2
mmu04350	TGF-beta signaling pathway - Mus musculus (house mouse)	53	0.243036	0.753259	0.855164	0.921389	0.663763	2334	tags=34%, list=30%, signal=24%	Trf/Fbn1/Ep300/Crebbp/Mapk3/Rbx1/Ncor1/Cdkn2b/Mapk1/Ppp2ca/Rps6kb1/Rbl1/Grem1/Zfyve16/Cul1/Ppp2r1a/Rock1/Rps6kb2
mmu05032	Morphine addiction - Mus musculus (house mouse)	26	0.278205	0.750592	0.805142	0.907202	0.653544	1348	tags=23%, list=17%, signal=19%	Prkacb/Pde3b/Gnai1/Prkaca/Gnao1/Arrb1
mmu04081	Hormone signaling - Mus musculus (house mouse)	50	0.241879	0.745669	0.845105	0.91676	0.660429	1049	tags=16%, list=13%, signal=14%	Prkacb/Plcb1/Itgb3/Slc16a10/Pik3ca/Irs1/Gnai1/Prkaca
mmu05218	Melanoma - Mus musculus (house mouse)	36	0.258102	0.740427	0.830911	0.91676	0.660429	1511	tags=25%, list=19%, signal=20%	Pik3ca/Trp53/Mapk3/Ccnd1/Cdk4/Mapk1/Fgf2/Akt1/Pik3r1
mmu04650	Natural killer cell mediated cytotoxicity - Mus musculus (house mouse)	42	0.25014	0.740162	0.840412	0.91676	0.660429	2283	tags=40%, list=29%, signal=29%	Pik3ca/Mapk3/Casp3/Ppp3ca/Ifngr1/Ppp3cb/Ppp3r1/Ptk2b/Mapk1/Pak1/Pik3r1/Ptpn6/Pik3r2/Raet1e/Icam1/Plcg1/Vav2
mmu05167	Kaposi sarcoma-associated herpesvirus infection - Mus musculus (house mouse)	97	0.214305	0.731387	0.91224	0.966612	0.696342	2536	tags=42%, list=32%, signal=29%	Irf9/Map2k6/Ep300/Crebbp/Pik3ca/Trp53/Mapk3/Casp3/Ppp3ca/Ifngr1/Atg3/Ccnd1/Mapk9/Cdk4/Ikbkg/Ppp3cb/Ppp3r1/Mapk1/Fgf2/Akt1/Pik3r1/Hif1a/Casp8/Map2k4/Mapkapk2/Mapk14/Pik3c3/Pik3r2/Traf3/Gsk3b/Rb1/Ikbkb/Nfkb1/Icam1/Plcg1/Akt2/Traf2/Tbk1/Gnb4/Rps27a/Tnfrsf1a
mmu04662	B cell receptor signaling pathway - Mus musculus (house mouse)	44	0.241412	0.72319	0.859694	0.923161	0.66504	2325	tags=39%, list=29%, signal=27%	Pik3ca/Mapk3/Ppp3ca/Ikbkg/Ppp3cb/Ppp3r1/Mapk1/Akt1/Pik3r1/Ptpn6/Pik3r2/Gsk3b/Inppl1/Ikbkb/Nfkb1/Vav2/Akt2
mmu04141	Protein processing in endoplasmic reticulum - Mus musculus (house mouse)	131	0.204042	0.721756	0.934211	0.973995	0.701661	2527	tags=30%, list=32%, signal=21%	Hspa4l/Nsfl1c/Ubxn1/Ube2g1/Ngly1/Sec23a/Rad23b/Mapk9/Herpud1/Hsp90aa1/Vcp/Rbx1/Map3k5/P4hb/Sec31a/Hsp90ab1/Plaa/Sec24a/Fbxo6/Ubqln4/Nploc4/Bag1/Ufd1/Hspa1l/Bag2/Ero1a/Hsph1/Ubqln2/Eif2s1/Cul1/Sar1b/Ube4b/Capn2/Atxn3/Hspa8/Traf2/Ubqln1/Sec23b/Rad23a
mmu04710	Circadian rhythm - Mus musculus (house mouse)	19	0.287978	0.72059	0.836415	0.91676	0.660429	2107	tags=37%, list=27%, signal=27%	Cry1/Rbx1/Prkag1/Prkaa1/Prkab1/Prkab2/Cul1
mmu04912	GnRH signaling pathway - Mus musculus (house mouse)	50	0.233432	0.719629	0.884758	0.943742	0.679867	1303	tags=22%, list=16%, signal=18%	Prkacb/Map2k6/Plcb1/Camk2d/Mapk3/Pld1/Mapk9/Prkaca/Map3k2/Ptk2b/Mapk1
mmu05213	Endometrial cancer - Mus musculus (house mouse)	38	0.247028	0.715706	0.871222	0.932412	0.671704	2865	tags=42%, list=36%, signal=27%	Pik3ca/Trp53/Mapk3/Ccnd1/Mlh1/Mapk1/Akt1/Pik3r1/Pik3r2/Gsk3b/Akt2/Araf/Pdpk1/Map2k2/Apc/Bax
mmu05415	Diabetic cardiomyopathy - Mus musculus (house mouse)	132	0.193508	0.684853	0.970395	0.986812	0.710894	871	tags=8%, list=11%, signal=8%	Gapdh/Atp2a3/G6pdx/Plcb1/Gfpt1/Gsr/Camk2d/Pik3ca/Mmp9/Mapk9/Irs1
mmu05168	Herpes simplex virus 1 infection - Mus musculus (house mouse)	95	0.198855	0.676323	0.964245	0.986812	0.710894	2406	tags=36%, list=30%, signal=25%	Irf9/Itgb3/Sting1/Rigi/Pik3ca/Trp53/Casp3/Irak4/Apaf1/Ifngr1/Ikbkg/Traf6/Irak1/Tap1/Akt1/Pik3r1/Casp8/Eif2b5/Tsc1/Eif2b1/Eif2b4/Hcfc1/Eif2b2/Pik3r2/Traf3/Eif2s1/Tab1/Ikbkb/Nfkb1/Srsf2/Akt2/Traf2/Myd88/Tbk1
mmu04730	Long-term depression - Mus musculus (house mouse)	30	0.242158	0.668499	0.906883	0.964128	0.694553	1415	tags=20%, list=18%, signal=16%	Plcb1/Mapk3/Gnai1/Mapk1/Gnao1/Ppp2ca
mmu05212	Pancreatic cancer - Mus musculus (house mouse)	56	0.21045	0.663639	0.948148	0.981901	0.707356	2334	tags=34%, list=30%, signal=24%	Pik3ca/Trp53/Mapk3/Pld1/Ccnd1/Mapk9/Cdk4/Ikbkg/Mapk1/Akt1/Pik3r1/Rps6kb1/Pik3r2/Rb1/Ikbkb/Nfkb1/Brca2/Akt2/Rps6kb2
mmu05231	Choline metabolism in cancer - Mus musculus (house mouse)	60	0.206586	0.658045	0.96088	0.986812	0.710894	1704	tags=23%, list=22%, signal=18%	Chpt1/Pcyt1a/Pik3ca/Mapk3/Pld1/Mapk9/Mapk1/Chkb/Plpp3/Akt1/Pik3r1/Hif1a/Rps6kb1/Tsc1
mmu04932	Non-alcoholic fatty liver disease - Mus musculus (house mouse)	106	0.19033	0.657295	0.979522	0.991921	0.714575	2100	tags=19%, list=27%, signal=14%	Pklr/Pparg/Pik3ca/Casp3/Mapk9/Irs1/Map3k5/Prkag1/Akt1/Pik3r1/Casp8/Mapk14/Prkaa1/Prkab1/Pik3r2/Gsk3b/Eif2s1/Prkab2/Ikbkb/Nfkb1
mmu05223	Non-small cell lung cancer - Mus musculus (house mouse)	47	0.199345	0.607857	0.971393	0.986812	0.710894	2325	tags=34%, list=29%, signal=24%	Pik3ca/Trp53/Mapk3/Ccnd1/Eml4/Cdk4/Mapk1/Akt1/Pik3r1/Kif5b/Stat5b/Pik3r2/Rxrb/Rb1/Plcg1/Akt2
mmu03022	Basal transcription factors - Mus musculus (house mouse)	30	0.214461	0.592041	0.962213	0.986812	0.710894	3702	tags=43%, list=47%, signal=23%	Gtf2b/Tbpl1/Gtf2f2/Gtf2f1/Taf9/Ccnh/Gtf2e1/Mnat1/Gtf2h3/Gtf2e2/Gtf2h2/Cdk7/Ercc3
mmu04080	Neuroactive ligand-receptor interaction - Mus musculus (house mouse)	19	0.182698	0.457155	0.992888	0.999132	0.71977	2113	tags=26%, list=27%, signal=19%	Lpar1/Ogfr/Nr3c1/Tmem97/Calcrl
mmu04714	Thermogenesis - Mus musculus (house mouse)	157	-0.117827	-0.55289	1	1	0.720395	685	tags=5%, list=9%, signal=5%	Cox11/Bmp8b/Lipe/Adcy3/Cox20/Creb5/Acsl6/Mapk13
mmu03060	Protein export - Mus musculus (house mouse)	27	-0.187419	-0.607283	0.965779	0.986812	0.710894	1224	tags=26%, list=15%, signal=22%	Spcs3/Sec63/Sec61b/Sec11a/Spcs1/Sec61g/Srpra
mmu04215	Apoptosis - multiple species - Mus musculus (house mouse)	22	-0.202794	-0.624755	0.931655	0.973995	0.701661	1332	tags=27%, list=17%, signal=23%	Birc5/Diablo/Bcl2l1/Bak1/Bcl2/Bcl2l11
mmu00600	Sphingolipid metabolism - Mus musculus (house mouse)	37	-0.202726	-0.700418	0.934426	0.973995	0.701661	1271	tags=24%, list=16%, signal=21%	Asah1/Gm2a/Galc/Sgms2/Ugcg/Plpp2/B4galt5/Sgpl1/Plpp1
mmu04142	Lysosome - Mus musculus (house mouse)	96	-0.167989	-0.722226	0.992593	0.999132	0.71977	1572	tags=24%, list=20%, signal=19%	Ctsd/Cd63/Atp6ap1/Sumf1/Lamp2/Fuca2/Asah1/Gm2a/Ctsw/Arsb/Ap3s2/Galc/Slc11a2/Idua/Ctsz/Atp6v0a2/Ap1s3/Igf2r/Dnase2a/Hgsnat/Ctsl/Lamp1/Ap1m2
mmu00532	Glycosaminoglycan biosynthesis - chondroitin sulfate / dermatan sulfate - Mus musculus (house mouse)	12	-0.283627	-0.741688	0.801887	0.906727	0.653201	724	tags=33%, list=9%, signal=30%	B3galt6/Dse/Chst7/Chst14
mmu00604	Glycosphingolipid biosynthesis - ganglio series - Mus musculus (house mouse)	10	-0.296863	-0.743062	0.784848	0.89916	0.64775	480	tags=20%, list=6%, signal=19%	St3gal1/St6galnac4
mmu03083	Polycomb repressive complex - Mus musculus (house mouse)	57	-0.194504	-0.752894	0.941176	0.977846	0.704435	2083	tags=39%, list=26%, signal=29%	Wdr5/Kdm2b/Cbx7/Cbx4/Bmi1/Bcorl1/Pcgf1/Ezh2/Aurkb/Suz12/Eed/L3mbtl2/Phf1/Pcgf6/Cbx6/Phc2/Tex10/Mga/Scmh1/Mtf2/Epop/Phf19
mmu04975	Fat digestion and absorption - Mus musculus (house mouse)	17	-0.267254	-0.764596	0.797945	0.90547	0.652296	632	tags=35%, list=8%, signal=33%	Slc27a1/Got2/Scarb1/Plpp2/Apoa1/Plpp1
mmu00531	Glycosaminoglycan degradation - Mus musculus (house mouse)	11	-0.302825	-0.770442	0.746914	0.875503	0.630708	1077	tags=27%, list=14%, signal=24%	Arsb/Idua/Hgsnat
mmu03020	RNA polymerase - Mus musculus (house mouse)	30	-0.229225	-0.775598	0.819923	0.913429	0.658029	6097	tags=97%, list=77%, signal=22%	Crcp/Polr3c/Polr3f/Polr3g/Polr2j/Polr3e/Polr3b/Polr3h/Polr2c/Polr2d/Polr2f/Polr3d/Polr2i/Polr3k/Polr2h/Polr2b/Polr2a/Polr1d/Polr1h/Polr2g/Polr1c/Polr2k/Polr1a/Polr2l/Polr1f/Polr2e/Polr1b/Polr1g/Polr1e
mmu00190	Oxidative phosphorylation - Mus musculus (house mouse)	90	-0.184599	-0.786724	0.928571	0.973995	0.701661	5589	tags=98%, list=71%, signal=29%	Ppa2/Atp6v0a1/Atp6v1c1/Atp6v1e1/Atp6v1b2/Cox10/Ndufb3/Ndufb11/Cycs/ND1/Atp6v1a/Atp6v1h/Cox5b/Ndufa9/Ndufb4/Ndufb10/ND2/Ndufb5/Ndufs2/Ndufb9/Atp6v0d1/Ndufa6/Ndufa5/Ndufa8/Ndufa12/Ndufb2/Ndufv3/Sdhc/Ndufa2/Ndufs3/Ndufa4/Ndufa10/Sdhb/Atp5pb/Sdha/Ndufs8/ND4/Atp5f1b/Ndufs1/Ndufab1/Ndufb6/Atp6v1d/Ndufc2/Atp5f1a/Ndufa13/Ndufa7/Atp5po/Ndufa11/Atp5mg/Ndufv1/Ndufb8/Ndufb7/Atp5mf/Atp6v1f/Atp5pf/Atp5me/Ndufs…
mmu04071	Sphingolipid signaling pathway - Mus musculus (house mouse)	80	-0.192655	-0.799367	0.915493	0.966857	0.696519	906	tags=15%, list=11%, signal=13%	Sgms2/Kras/Pld2/Fyn/Gnai3/Sgpl1/Gnaq/Bcl2/Prkcz/Gna12/Rac3/Mapk13
mmu04144	Endocytosis - Mus musculus (house mouse)	175	-0.169892	-0.805457	1	1	0.720395	1086	tags=15%, list=14%, signal=13%	Zfyve27/Rab22a/Vps37a/Ldlr/Tfrc/Smurf1/Rab10/Pld2/Cblc/Pard3/Cdc42/Rab35/Rab11fip2/H2-D1/Igf2r/Tgfbr2/Prkcz/Cyth3/Prkci/Epn3/Rab11fip5/Egfr/Pard6b/Sh3gl2/Dab2/H2-K1
mmu00310	Lysine degradation - Mus musculus (house mouse)	40	-0.226322	-0.809737	0.7897	0.899302	0.647852	1177	tags=30%, list=15%, signal=26%	Ehmt2/Kmt5b/Nsd3/Kmt2a/Ehmt1/Colgalt1/Plod3/Plod2/Suv39h2/Nsd2/Aldh7a1/Aldh1b1
mmu04727	GABAergic synapse - Mus musculus (house mouse)	28	-0.245596	-0.811393	0.786765	0.89916	0.64775	1589	tags=46%, list=20%, signal=37%	Gnai2/Prkcb/Gnb2/Gnb1/Src/Gls/Gabarapl2/Gls2/Gnai3/Adcy3/Slc38a2/Slc38a1/Gng2
mmu00563	Glycosylphosphatidylinositol (GPI)-anchor biosynthesis - Mus musculus (house mouse)	16	-0.294787	-0.821164	0.735395	0.874462	0.629958	1873	tags=44%, list=24%, signal=33%	Pigt/Pigh/Pigq/Pigw/Pigu/Pigo/Pigx
mmu04137	Mitophagy - animal - Mus musculus (house mouse)	74	-0.203784	-0.840861	0.835294	0.91676	0.660429	1386	tags=42%, list=18%, signal=35%	Rab7/Nbr1/Ccz1/Phb2/Fundc1/Nlrx1/Mtx2/Mon1b/Tomm40/Tomm40l/Hras/Mul1/Amfr/Rab5a/Mras/Src/Tax1bp1/Usp30/Tomm20/Bcl2l1/Mfn2/Kras/Smurf1/Fkbp8/Eif2ak3/Rras/Gabarapl2/Atg9b/Pgam5/Jun/Rras2
mmu04658	Th1 and Th2 cell differentiation - Mus musculus (house mouse)	34	-0.245836	-0.847295	0.728682	0.873327	0.62914	728	tags=15%, list=9%, signal=13%	Il4ra/Rbpj/Jun/Nfkbie/Mapk13
mmu04920	Adipocytokine signaling pathway - Mus musculus (house mouse)	43	-0.23567	-0.852712	0.708333	0.855708	0.616447	162	tags=7%, list=2%, signal=7%	Nfkbie/Acsl6/Acacb
mmu05416	Viral myocarditis - Mus musculus (house mouse)	28	-0.259325	-0.85675	0.669118	0.846315	0.609681	750	tags=39%, list=9%, signal=36%	Casp9/Rac1/Dag1/Dmd/Sgcb/Actb/Fyn/H2-D1/Sntb2/Rac3/H2-K1
mmu03082	ATP-dependent chromatin remodeling - Mus musculus (house mouse)	72	-0.218675	-0.894534	0.725714	0.87304	0.628933	2061	tags=54%, list=26%, signal=40%	Mcrs1/Smarcb1/Arid1a/Nfrkb/Smarce1/Actl6a/Macroh2a1/Ing3/Mrgbp/Smarcc2/Smarca4/Phf10/Bicra/Ino80b/Actr8/Arid2/Kat5/Smarcd2/Brd7/0610010K14Rik/Meaf6/Mbd2/Ep400/Epc1/Dmap1/Ino80/Yeats4/Actb/Epc2/Ino80d/Pbrm1/Chrac1/Vps72/Znhit1/Macroh2a2/Baz1b/Smarca5/Baz2b/Baz1a
mmu04064	NF-kappa B signaling pathway - Mus musculus (house mouse)	54	-0.235208	-0.902155	0.678218	0.850463	0.612669	739	tags=15%, list=9%, signal=14%	Card14/Ppp1r13l/Cxcl12/Bcl2/Tnfaip3/Plcg2/Ptgs2/Plau
mmu04062	Chemokine signaling pathway - Mus musculus (house mouse)	80	-0.218982	-0.908603	0.669014	0.846315	0.609681	763	tags=15%, list=10%, signal=14%	Pard3/Cdc42/Gnai3/Adcy3/Cxcl12/Gnaq/Prkcz/Gng2/Plcg2/Rac3/Cxcl5/Cxcl16
mmu05100	Bacterial invasion of epithelial cells - Mus musculus (house mouse)	61	-0.232938	-0.912429	0.643243	0.822468	0.592502	1298	tags=21%, list=16%, signal=18%	Actb/Src/Ctnna1/Rhog/Ctnnb1/Arhgap10/Cdc42/Cdh1/Met/Itga5/Itgb1/Elmo3/Fn1
mmu00510	N-Glycan biosynthesis - Mus musculus (house mouse)	43	-0.257963	-0.933375	0.583333	0.781032	0.562651	1778	tags=35%, list=23%, signal=27%	Mogs/Mgat4b/Dpm3/Rpn2/Rpn1/Ddost/Alg14/Man2a1/Dad1/Man1b1/Stt3a/Alg6/Srd5a3/B4galt3/Mgat4a
mmu04928	Parathyroid hormone synthesis, secretion and action - Mus musculus (house mouse)	54	-0.247632	-0.949809	0.554455	0.755003	0.5439	919	tags=26%, list=12%, signal=23%	Lrp5/Pld2/Mmp14/Gnai3/Arhgef1/Adcy3/Hbegf/Stk39/Gnaq/Bcl2/Gna12/Creb5/Jund/Egfr
mmu04664	Fc epsilon RI signaling pathway - Mus musculus (house mouse)	34	-0.281271	-0.969425	0.5	0.714863	0.514984	194	tags=18%, list=2%, signal=17%	Syk/Kras/Fyn/Plcg2/Rac3/Mapk13
mmu04270	Vascular smooth muscle contraction - Mus musculus (house mouse)	47	-0.26554	-0.97595	0.494949	0.714863	0.514984	794	tags=19%, list=10%, signal=17%	Myl9/Prkch/Arhgef1/Adcy3/Gnaq/Gna12/Ppp1r12b/Myh14/Myh10
mmu04659	Th17 cell differentiation - Mus musculus (house mouse)	45	-0.268572	-0.980031	0.487923	0.714863	0.514984	429	tags=13%, list=5%, signal=13%	Tgfbr2/Il1rap/Jun/Il23a/Nfkbie/Mapk13
mmu04926	Relaxin signaling pathway - Mus musculus (house mouse)	66	-0.247696	-0.98516	0.508671	0.714863	0.514984	599	tags=15%, list=8%, signal=14%	Gnai3/Adcy3/Tgfbr2/Col1a1/Prkcz/Jun/Creb5/Gng2/Egfr/Mapk13
mmu05202	Transcriptional misregulation in cancer - Mus musculus (house mouse)	73	-0.244649	-1.0017	0.426901	0.667741	0.481037	1094	tags=25%, list=14%, signal=21%	Kmt2a/Foxo1/Bcl2l1/Bmp2k/Men1/Plat/Jup/Bak1/Pax3/Met/Pbx3/Tgfbr2/Nsd2/Igfbp3/Prom1/Hmga2/Plau/Spint1
mmu05170	Human immunodeficiency virus 1 infection - Mus musculus (house mouse)	137	-0.225926	-1.01915	0.390244	0.650407	0.468549	616	tags=12%, list=8%, signal=12%	Ap1s3/Bak1/Gnai3/H2-D1/Gnaq/Bcl2/Jun/Gng2/Tapbp/B2m/Plcg2/Bst2/Rac3/H2-K1/Pak6/Ap1m2/Mapk13
mmu04145	Phagosome - Mus musculus (house mouse)	67	-0.257765	-1.02113	0.408284	0.653254	0.470601	1463	tags=31%, list=19%, signal=26%	Atp6ap1/Lamp2/Rab5a/Stx12/Actb/Sec61b/Tuba8/Tfrc/Sec61g/C3/Itgav/Scarb1/Atp6v0a2/H2-D1/Itga5/Ctsl/Lamp1/Itgb1/Itga2/H2-K1/Thbs1
mmu04668	TNF signaling pathway - Mus musculus (house mouse)	73	-0.249786	-1.02273	0.380117	0.640197	0.461195	413	tags=12%, list=5%, signal=12%	Csf1/Pgam5/Jun/Tnfaip3/Creb5/Il18r1/Cxcl5/Ptgs2/Mapk13
mmu03013	Nucleocytoplasmic transport - Mus musculus (house mouse)	86	-0.241097	-1.025	0.369863	0.629554	0.453527	1501	tags=34%, list=19%, signal=28%	Sumo1/Pnn/Gle1/Rbm8a/Nup62/Nxt1/Nup58/Nxf1/Nup54/Nup214/Seh1l/Nup88/Nup35/Nup188/Ranbp2/Rae1/Rnps1/Nup133/Nup98/Nup85/Nup93/Nup107/Nup42/Nup160/Nup43/Nup37/Ahctf1/Pom121/Nup210
mmu04721	Synaptic vesicle cycle - Mus musculus (house mouse)	28	-0.310449	-1.02565	0.397059	0.65188	0.469611	873	tags=11%, list=11%, signal=10%	Stxbp1/Atp6v0a2/Stx3
mmu00534	Glycosaminoglycan biosynthesis - heparan sulfate / heparin - Mus musculus (house mouse)	15	-0.374414	-1.02846	0.426621	0.667741	0.481037	2134	tags=53%, list=27%, signal=39%	Extl3/B3gat3/Ndst2/Ext2/B3galt6/Ndst1/Hs3st1/Glce
mmu04072	Phospholipase D signaling pathway - Mus musculus (house mouse)	76	-0.253254	-1.0412	0.352201	0.615871	0.44367	1264	tags=25%, list=16%, signal=21%	Mras/Dgkd/Pdgfb/Grm1/Syk/Kras/Dgkh/Rras/Pld2/Fyn/Adcy3/Plpp2/Insr/Gna12/Cyth3/Plpp1/Rras2/Egfr/Plcg2
mmu05219	Bladder cancer - Mus musculus (house mouse)	28	-0.316594	-1.04595	0.356618	0.619111	0.446004	1499	tags=43%, list=19%, signal=35%	E2f3/Dapk3/Erbb2/Src/Vegfa/Kras/Cdh1/Rassf1/Hbegf/Dapk1/Egfr/Thbs1
mmu05144	Malaria - Mus musculus (house mouse)	15	-0.383591	-1.05367	0.406143	0.653095	0.470486	793	tags=33%, list=10%, signal=30%	Hba-a1/Met/Sdc1/Klra4/Thbs1
mmu05163	Human cytomegalovirus infection - Mus musculus (house mouse)	127	-0.233029	-1.05475	0.284211	0.556459	0.40087	605	tags=15%, list=8%, signal=14%	Itgav/Bak1/Gnai3/Arhgef1/H2-D1/Adcy3/Cxcl12/Gnaq/Gna12/Cdk6/Creb5/Gng2/Tapbp/Egfr/B2m/Rac3/H2-K1/Ptgs2/Mapk13
mmu00100	Steroid biosynthesis - Mus musculus (house mouse)	15	-0.384735	-1.05681	0.40273	0.653095	0.470486	1191	tags=47%, list=15%, signal=40%	Lss/Dhcr7/Hsd17b7/Sqle/Msmo1/Dhcr24/Fdft1
mmu01521	EGFR tyrosine kinase inhibitor resistance - Mus musculus (house mouse)	50	-0.282554	-1.05877	0.369231	0.629554	0.453527	1244	tags=24%, list=16%, signal=20%	Erbb2/Src/Pdgfb/Bcl2l1/Vegfa/Kras/Met/Bcl2/Egfr/Plcg2/Bcl2l11/Erbb3
mmu04625	C-type lectin receptor signaling pathway - Mus musculus (house mouse)	56	-0.274544	-1.06358	0.34375	0.604396	0.435403	311	tags=11%, list=4%, signal=10%	Jun/Il23a/Rras2/Plcg2/Ptgs2/Mapk13
mmu04723	Retrograde endocannabinoid signaling - Mus musculus (house mouse)	74	-0.259283	-1.06986	0.294118	0.560224	0.403582	599	tags=8%, list=8%, signal=8%	Gnai3/Adcy3/Gnaq/Gng2/Ptgs2/Mapk13
mmu05224	Breast cancer - Mus musculus (house mouse)	64	-0.274366	-1.08486	0.289773	0.558598	0.402411	328	tags=20%, list=4%, signal=20%	Ctnnb1/Notch1/Lrp5/Kras/Bak1/Cdk6/Wnt7b/Jun/Egfr/Fzd1/Fzd6/Wnt7a/Flt4
mmu04130	SNARE interactions in vesicular transport - Mus musculus (house mouse)	28	-0.32913	-1.08737	0.323529	0.594948	0.428597	807	tags=43%, list=10%, signal=39%	Gosr2/Ykt6/Vti1b/Use1/Gosr1/Stx4a/Vamp4/Stx17/Bnip1/Snap23/Bet1l/Stx3
mmu05322	Systemic lupus erythematosus - Mus musculus (house mouse)	11	-0.437038	-1.1119	0.32716	0.594948	0.428597	2891	tags=82%, list=37%, signal=52%	C4b/Actn4/Macroh2a1/Snrpd3/Snrpd1/Actn1/H4c8/Macroh2a2/C3
mmu00785	Lipoic acid metabolism - Mus musculus (house mouse)	12	-0.426344	-1.1149	0.320755	0.594948	0.428597	4538	tags=100%, list=57%, signal=43%	Ogdh/Dlst/Pdhb/Dld/Lipt2/Pdha1/Dlat/Bckdhb/Lias/Gcsh/Lipt1
mmu04014	Ras signaling pathway - Mus musculus (house mouse)	104	-0.259464	-1.12953	0.171996	0.390346	0.281203	1439	tags=28%, list=18%, signal=23%	Gnb2/Gnb1/Rab5a/Rin1/Mras/Pdgfb/Stk4/Bcl2l1/Vegfa/Kras/Rras/Pld2/Pak3/Ralgapa1/Cdc42/Epha2/Met/Csf1/Rassf1/Igf2/Afdn/Insr/Gng2/Rras2/Egfr/Plcg2/Rac3/Pak6/Flt4
mmu05145	Toxoplasmosis - Mus musculus (house mouse)	58	-0.29818	-1.15735	0.184783	0.410628	0.295814	401	tags=16%, list=5%, signal=15%	Ppif/Gnai3/Bcl2/Lamb1/Itgb1/Lama3/Lamc2/Lamb3/Mapk13
mmu00565	Ether lipid metabolism - Mus musculus (house mouse)	24	-0.365169	-1.16426	0.256506	0.519505	0.374249	552	tags=29%, list=7%, signal=27%	Pld2/Plpp2/Agps/Plpp1/Lpcat1/Gdpd3/Lpcat2
mmu04370	VEGF signaling pathway - Mus musculus (house mouse)	38	-0.336873	-1.17464	0.215768	0.460574	0.331795	194	tags=11%, list=2%, signal=10%	Plcg2/Rac3/Ptgs2/Mapk13
mmu00061	Fatty acid biosynthesis - Mus musculus (house mouse)	15	-0.439681	-1.20774	0.235495	0.483066	0.347999	64	tags=20%, list=1%, signal=20%	Acsf3/Acsl6/Acacb
mmu04550	Signaling pathways regulating pluripotency of stem cells - Mus musculus (house mouse)	63	-0.308345	-1.21547	0.120109	0.308825	0.222476	1020	tags=25%, list=13%, signal=22%	Jak3/Pcgf6/Ctnnb1/Bmpr2/Kras/Kat6a/Bmpr1a/Rest/Id1/Rif1/Wnt7b/Zfhx3/Fzd1/Fzd6/Wnt7a/Mapk13
mmu04810	Regulation of actin cytoskeleton - Mus musculus (house mouse)	136	-0.276955	-1.25644	0.0494785	0.156763	0.112932	825	tags=18%, list=10%, signal=17%	Rras/Myl9/Itga6/Pak3/Cdc42/Itgav/Itgb4/Arhgef1/Cxcl12/Itga5/Gna12/Gsn/Itgb1/Itga3/Rras2/Itga2/Egfr/Ppp1r12b/Scin/Rac3/Myh14/Pak6/Myh10/Fn1/Itgb6
mmu00514	Other types of O-glycan biosynthesis - Mus musculus (house mouse)	27	-0.388222	-1.25793	0.152091	0.357862	0.257802	1447	tags=30%, list=18%, signal=24%	B3glct/Eogt/Galnt7/Gxylt1/Colgalt1/Plod3/B4galt3/Galnt3
mmu05140	Leishmaniasis - Mus musculus (house mouse)	27	-0.399018	-1.29291	0.136882	0.3386	0.243926	311	tags=19%, list=4%, signal=18%	Jun/Itgb1/Il1a/Ptgs2/Mapk13
mmu05160	Hepatitis C - Mus musculus (house mouse)	88	-0.304036	-1.29738	0.0555838	0.171027	0.123207	208	tags=9%, list=3%, signal=9%	Cdk6/Egfr/Cldn6/Ocln/Tlr3/Cldn7/Cldn3/Cldn4
mmu04015	Rap1 signaling pathway - Mus musculus (house mouse)	97	-0.30653	-1.31896	0.0353026	0.122792	0.0884584	825	tags=24%, list=10%, signal=21%	Rras/Pard3/Cdc42/Ctnnd1/Epha2/Cdh1/Gnai3/Met/Adcy3/Csf1/Id1/Afdn/Gnaq/Insr/Prkcz/Prkci/Itgb1/Egfr/Pard6b/Rac3/Flt4/Thbs1/Mapk13
mmu04392	Hippo signaling pathway - multiple species - Mus musculus (house mouse)	19	-0.449871	-1.34093	0.120401	0.308825	0.222476	1446	tags=37%, list=18%, signal=30%	Nf2/Fat4/Tead4/Frmd6/Rassf1/Csnk1e/Tead3
mmu04657	IL-17 signaling pathway - Mus musculus (house mouse)	45	-0.373931	-1.36449	0.0646853	0.18648	0.134339	311	tags=16%, list=4%, signal=15%	Jun/Tnfaip3/Jund/Fosb/Cxcl5/Ptgs2/Mapk13
mmu00515	Mannose type O-glycan biosynthesis - Mus musculus (house mouse)	13	-0.50042	-1.36608	0.120635	0.308825	0.222476	1494	tags=46%, list=19%, signal=37%	Fkrp/Pomgnt1/B4gat1/Pomk/B4galt3/Fut4
mmu05133	Pertussis - Mus musculus (house mouse)	31	-0.411347	-1.39235	0.058857	0.175739	0.126602	747	tags=29%, list=9%, signal=26%	C3/Gnai3/Itga5/Jun/Il23a/Itgb1/Il1a/Cxcl5/Mapk13
mmu05321	Inflammatory bowel disease - Mus musculus (house mouse)	14	-0.503883	-1.40254	0.101307	0.272423	0.196252	728	tags=36%, list=9%, signal=32%	Il4ra/Jun/Il23a/Il1a/Il18r1
mmu05217	Basal cell carcinoma - Mus musculus (house mouse)	21	-0.460354	-1.41559	0.0815709	0.230997	0.166409	605	tags=33%, list=8%, signal=31%	Ctnnb1/Bak1/Gli3/Wnt7b/Fzd1/Fzd6/Wnt7a
mmu04382	Cornified envelope formation - Mus musculus (house mouse)	82	-0.339055	-1.43358	0.0212832	0.0820556	0.0591124	293	tags=16%, list=4%, signal=15%	Dsg2/Tmem79/S100a16/Cldn6/Ocln/Pkp1/Lama3/Lamc2/Lamb3/S100a14/Cldn7/Cldn3/Cldn4
mmu05146	Amoebiasis - Mus musculus (house mouse)	42	-0.409321	-1.46848	0.0200151	0.0781079	0.0562685	423	tags=19%, list=5%, signal=18%	Col1a1/Gnaq/Lamb1/Lama3/Fn1/Arg2/Lamc2/Lamb3
mmu05222	Small cell lung cancer - Mus musculus (house mouse)	63	-0.372721	-1.46923	0.0289012	0.106303	0.0765804	401	tags=17%, list=5%, signal=17%	Bcl2/Cdk6/Lamb1/Itgb1/Itga3/Itga2/Lama3/Fn1/Ptgs2/Lamc2/Lamb3
mmu04151	PI3K-Akt signaling pathway - Mus musculus (house mouse)	161	-0.312169	-1.47674	0.00397405	0.0222687	0.0160422	728	tags=19%, list=9%, signal=18%	Il4ra/Ret/Phlpp2/Itgav/Epha2/Itgb4/Met/Csf1/Igf2/Itga5/Col1a1/Insr/Bcl2/Tnc/Cdk6/Lamb1/Creb5/Itgb1/Itga3/Gng2/Itga2/Egfr/Bcl2l11/Lama3/Flt4/Erbb3/Fn1/Lamc2/Thbs1/Lamb3/Itgb6
mmu05323	Rheumatoid arthritis - Mus musculus (house mouse)	24	-0.471332	-1.50273	0.0364287	0.124013	0.089338	620	tags=33%, list=8%, signal=31%	Atp6v0a2/Csf1/Cxcl12/Ctsl/Jun/Il23a/Il1a/Cxcl5
mmu04933	AGE-RAGE signaling pathway in diabetic complications - Mus musculus (house mouse)	61	-0.385705	-1.51083	0.00781886	0.0373438	0.0269023	429	tags=21%, list=5%, signal=20%	Tgfbr2/Col1a1/Bcl2/Prkcz/Plcd3/Jun/Il1a/Serpine1/Plcg2/F3/Thbd/Fn1/Mapk13
mmu00513	Various types of N-glycan biosynthesis - Mus musculus (house mouse)	31	-0.452472	-1.53156	0.0281299	0.104669	0.0754032	1772	tags=39%, list=22%, signal=30%	Mgat4b/Rpn2/Rpn1/Ddost/Alg14/Man2a1/Dad1/Man1b1/Stt3a/B4galt3/Mgat4a/B4galnt3
mmu04610	Complement and coagulation cascades - Mus musculus (house mouse)	24	-0.480584	-1.53223	0.030311	0.110222	0.0794033	901	tags=38%, list=11%, signal=33%	Plat/C3/Tfpi/Serpinc1/Serpine1/F3/Thbd/Plau/Procr
mmu04517	IgSF CAM signaling - Mus musculus (house mouse)	155	-0.331646	-1.55527	0.000609248	0.00423825	0.00305321	794	tags=23%, list=10%, signal=21%	Myl9/Pak3/Pard3/Fyn/Ptprf/Cdc42/Ntn1/Cadm4/App/Cdh1/Tigit/L1cam/Itga5/Afdn/Pals2/Mpdz/Nectin1/Il1rap/Prkci/Itgb1/Nectin2/Nrcam/Plxna4/Jam2/Plcg2/Pard6b/Lrfn4/Slit2/Myh14/Nectin4/Mbp/Pak6/Myh10/Ank2/Mapk13
mmu04520	Adherens junction - Mus musculus (house mouse)	68	-0.397081	-1.57101	0.00660475	0.032023	0.0230692	1298	tags=38%, list=16%, signal=32%	Actb/Erbb2/Src/Ctnna1/Ctnnb1/Baiap2/Smurf1/Myl9/Pard3/Fyn/Ptprf/Cdc42/Ctnnd1/Ptpn1/Cdh1/Met/Ptprj/Afdn/Yes1/Tgfbr2/Insr/Nectin1/Nectin2/Egfr/Rac3/Nectin4
mmu05205	Proteoglycans in cancer - Mus musculus (house mouse)	124	-0.357448	-1.60174	0.000967021	0.00631524	0.00454946	692	tags=22%, list=9%, signal=20%	Cdc42/Itgav/Arhgef1/Met/Igf2/Hbegf/Itga5/Cd44/Col1a1/Ctsl/Sdc1/Wnt7b/Itgb1/Rras2/Itga2/Egfr/Fzd1/Plcg2/Ppp1r12b/Fzd6/Wnt7a/Ank2/Erbb3/Fn1/Plau/Thbs1/Mapk13
mmu04518	Integrin signaling - Mus musculus (house mouse)	84	-0.390188	-1.64116	0.00340787	0.0198276	0.0142837	780	tags=29%, list=10%, signal=26%	Itga6/Fermt2/C3/Cdc42/Itgav/Cdh1/Itgb4/Met/Itga5/Col1a1/Tnc/Lamb1/Itgb1/Itga3/Itga2/Egfr/Rac3/Lama3/Flt4/Fn1/Lamc2/Thbs1/Lamb3/Itgb6
mmu05165	Human papillomavirus infection - Mus musculus (house mouse)	175	-0.349272	-1.65589	0.000102491	0.00100873	0.000726687	692	tags=22%, list=9%, signal=21%	Cdc42/Itgav/Atp6v0a2/Bak1/Itgb4/H2-D1/Rbpj/Itga5/Col1a1/Prkcz/Dlg3/Tnc/Crb3/Patj/Cdk6/Wnt7b/Lamb1/Prkci/Creb5/Pals1/Itgb1/Itga3/Itga2/Egfr/Fzd1/Fzd6/Isg15/Pard6b/Llgl2/Wnt7a/H2-K1/Lama3/Tlr3/Fn1/Ptgs2/Lamc2/Thbs1/Lamb3/Itgb6
mmu04510	Focal adhesion - Mus musculus (house mouse)	123	-0.373312	-1.68107	0.000286964	0.00235458	0.00169623	794	tags=23%, list=10%, signal=21%	Myl9/Itga6/Pak3/Fyn/Cdc42/Itgav/Itgb4/Met/Itga5/Col1a1/Bcl2/Tnc/Jun/Lamb1/Itgb1/Itga3/Itga2/Egfr/Ppp1r12b/Rac3/Lama3/Pak6/Flt4/Fn1/Lamc2/Thbs1/Lamb3/Itgb6
mmu03040	Spliceosome - Mus musculus (house mouse)	121	-0.375796	-1.69038	0.000151061	0.00138113	0.000994956	2714	tags=65%, list=34%, signal=44%	Snrnp27/Sf3a1/Slu7/Sart1/Snrpg/Snrpe/Isy1/Ctnnbl1/Thoc2/Dhx15/Snrpd3/Thoc5/Cherp/Thoc1/Thoc3/Sf3b1/Sf3b6/Snrpd1/Snrpb2/Sf3b3/Sf3a3/Acin1/Phf5a/Cwc15/Zmat2/Cdc5l/Eftud2/Txnl4a/Dhx8/U2af2/Thoc7/Thoc6/Prpf6/Prpf40a/Rp9/Prpf8/Hnrnpa1/Sf3b5/Snrpa1/Smndc1/Plrg1/Hnrnpu/Snrpd2/Snrnp200/Snrnp70/Cwc25/Aqr/Snrpf/Srsf1/Eif4a3/Crnkl1/Bcas2/Hnrnpa3/Prpf40b/Syf2/Snrpa/Srsf6/Tra2b/Ppie/Snw1/Xab2/Snu13/Srsf3/Rbm8…
mmu04390	Hippo signaling pathway - Mus musculus (house mouse)	85	-0.415104	-1.74865	0.000476857	0.00363319	0.00261733	1363	tags=38%, list=17%, signal=31%	Llgl1/Birc5/Actb/Tead4/Ctnna1/Dlg1/Frmd6/Ctnnb1/Bmpr2/Amot/Pard3/Bmpr1a/Bmp8b/Cdh1/Rassf1/Id1/Csnk1e/Tgfbr2/Prkcz/Dlg3/Patj/Wnt7b/Prkci/Pals1/Fzd1/Serpine1/Fzd6/Pard6b/Llgl2/Wnt7a/Tead3/Ccn2
mmu03008	Ribosome biogenesis in eukaryotes - Mus musculus (house mouse)	64	-0.449322	-1.77664	0.000561388	0.00399209	0.00287588	1877	tags=55%, list=24%, signal=42%	Rpp25l/Rexo2/Fbl/Gar1/Nop56/Gnl3/Nhp2/Utp14a/Snu13/Nop58/Emg1/Wdr3/Dkc1/Utp4/Nol6/Rrp7a/Nxt1/Tbl3/Nxf1/Gnl2/Nvl/Utp18/Gtpbp4/Wdr43/Utp6/Mphosph10/Fcf1/Rbm28/Utp15/Pwp2/Rcl1/Wdr75/Imp3/Nat10/Imp4
mmu04061	Viral protein interaction with cytokine and cytokine receptor - Mus musculus (house mouse)	12	-0.686727	-1.7958	0.012055	0.050758	0.0365658	563	tags=42%, list=7%, signal=39%	Il24/Csf1/Cxcl12/Il18r1/Cxcl5
mmu04530	Tight junction - Mus musculus (house mouse)	114	-0.410404	-1.81758	4.27031e-05	0.0004555	0.000328139	446	tags=19%, list=6%, signal=18%	Afdn/Mpdz/Prkcz/Dlg3/Crb3/Patj/Cgnl1/Jun/Prkci/Pals1/Itgb1/Jam2/Pard6b/Llgl2/Cldn6/Ocln/Marveld2/Myh14/Myh10/Cldn7/Cldn3/Cldn4
mmu04670	Leukocyte transendothelial migration - Mus musculus (house mouse)	60	-0.469636	-1.82994	0.000494022	0.00367644	0.00264849	692	tags=23%, list=9%, signal=21%	Cdc42/Ctnnd1/Gnai3/Cxcl12/Afdn/Itgb1/Jam2/Plcg2/Cldn6/Ocln/Mapk13/Cldn7/Cldn3/Cldn4
mmu00512	Mucin type O-glycan biosynthesis - Mus musculus (house mouse)	18	-0.671069	-1.95824	0.00122928	0.00756481	0.00544965	517	tags=39%, list=7%, signal=36%	Galnt7/B4galt5/St3gal1/Gcnt3/B3gnt3/Galnt3/St6galnac4
mmu04360	Axon guidance - Mus musculus (house mouse)	104	-0.450774	-1.96237	5.62505e-06	8.5715e-05	6.17487e-05	951	tags=36%, list=12%, signal=32%	Bmpr2/Efnb1/Kras/Efnb2/Rras/Myl9/Pak3/Pard3/Fyn/Cdc42/Ntn1/Rhod/Epha2/Gnai3/Met/Ephb4/Cxcl12/L1cam/Ablim1/Rnd1/Ngef/Prkcz/Itgb1/Plxnb1/Sema4d/Epha4/Plxna4/Epha1/Sema3c/Plcg2/Pard6b/Slit2/Rac3/Pak6/Dpysl5/Ephb2/Sema6a
mmu04512	ECM-receptor interaction - Mus musculus (house mouse)	41	-0.586146	-2.08804	4.23418e-05	0.0004555	0.000328139	673	tags=46%, list=9%, signal=43%	Itga6/Itgav/Itgb4/Itga5/Cd44/Col1a1/Sdc1/Tnc/Lamb1/Itgb1/Itga3/Itga2/Agrn/Lama3/Fn1/Lamc2/Thbs1/Lamb3/Itgb6
mmu04060	Cytokine-cytokine receptor interaction - Mus musculus (house mouse)	41	-0.588901	-2.09785	3.67787e-05	0.000420328	0.000302802	951	tags=49%, list=12%, signal=43%	Bmpr2/Il17ra/Tnfrsf12a/Bmpr1a/Il4ra/Crlf2/Tnfsf9/Bmp8b/Il24/Csf1/Cxcl12/Tgfbr2/Il1rap/Il23a/Il1a/Rell1/Il18r1/Cxcl5/Cntfr/Cxcl16
mmu04514	Cell adhesion molecule (CAM) interaction - Mus musculus (house mouse)	44	-0.589477	-2.14645	1.30292e-05	0.000180703	0.000130177	780	tags=50%, list=10%, signal=45%	Cldn12/Cd276/Itga6/Ptprf/Itgav/Cdh1/H2-D1/Tigit/L1cam/Sdc1/Nectin1/Itgb1/Nectin2/Nrcam/Jam2/Cldn6/Ocln/H2-K1/Cdh3/Cldn7/Cldn3/Cldn4
mmu03272	Virion - Hepatitis viruses - Mus musculus (house mouse)	25	-0.704733	-2.26995	3.47697e-05	0.000412085	0.000296864	325	tags=32%, list=4%, signal=31%	Lamp1/Egfr/Cldn6/Ocln/Cldn7/Cldn3/Epcam/Cldn4

## Sheet: KEGG_enriched_KPCepivsKPCmes
ID	Description	setSize	enrichmentScore	NES	pvalue	p.adjust	qvalue	rank	leading_edge	core_enrichment
mmu04382	Cornified envelope formation - Mus musculus (house mouse)	82	0.724409	2.42046	7.9546e-12	2.54547e-09	1.92585e-09	915	tags=49%, list=12%, signal=44%	Krt7/Krt19/Krt20/Krt8/Krt18/Krt79/Sprr1a/Dsg2/Krt23/Itgb4/Ocln/St14/Cldn2/Lamb3/S100a16/S100a14/Evpl/Dsp/Ppl/Ephx2/Jup/Krt80/Lama5/Tgm1/Itga6/Tjp1/Abhd5/Ppp2r5b/Pkp1/Cldn3/Cldn4/Krt77/Sptlc1/Cldn6/S100a13/S100a10/Cldn7/Sptlc2/Col7a1/Cldn12
mmu03010	Ribosome - Mus musculus (house mouse)	153	0.601265	2.19388	4.22363e-10	6.75781e-08	5.11281e-08	2391	tags=61%, list=30%, signal=44%	Mrpl42/Mrpl35/Fau/Rpl19/Rpl18/Rpl4/Mrpl12/Rpl22l1/Rpl7/Mrpl53/Mrpl20/Rpl13a/Rpl35a/Mrps18b/Mrpl30/Mrpl1/Mrpl27/Rpl35/Mrpl9/Mrpl38/Mrpl28/Mrpl11/Rpl27/Mrpl55/Mrps36/Mrpl48/Mrpl45/Mrps16/Mrpl47/Mrpl15/Mrpl34/Mrpl23/Mrpl39/Mrpl46/Mrpl22/Mrpl24/Mrpl16/Rps13/Mrps30/Mrpl14/Mrpl32/Mrpl2/Mrpl40/Mrpl41/Mrps35/Mrpl49/Mrps34/Rpl14/Mrpl33/Mrpl44/Mrpl54/Mrpl3/Mrpl13/Mrps24/Mrpl17/Mrps22/Mrpl21/Mrpl10/Mrps26/M…
mmu04976	Bile secretion - Mus musculus (house mouse)	31	0.766109	2.08827	4.64987e-06	0.000297592	0.000225152	670	tags=48%, list=8%, signal=44%	Ugt1a7c/Car2/Slc4a4/Abcc3/Abcb11/Ugt1a6a/Abcc4/Abcb1a/Ephx1/Acnat1/Aqp1/Atp1b1/Atp1a4/Slc4a2/Ldlr
mmu04146	Peroxisome - Mus musculus (house mouse)	66	0.59709	1.91884	9.11207e-05	0.00416552	0.00315154	987	tags=41%, list=12%, signal=36%	Ephx2/Ech1/Acsl5/Acox1/Paox/Abcd3/Hmgcll1/Dhrs4/Acnat1/Acox2/Acsl3/Nudt19/Acaa1b/Cat/Acaa1a/Hsd17b4/Ehhadh/Pex6/Decr2/Nudt7/Crot/Acox3/Crat/Pex26/Pex1/Nudt12/Acot8
mmu01212	Fatty acid metabolism - Mus musculus (house mouse)	46	0.636728	1.90933	0.000250071	0.00800226	0.00605434	1414	tags=61%, list=18%, signal=50%	Elovl7/Hsd17b8/Acsl5/Acox1/Echs1/Acsl3/Acaa1b/Cpt1a/Acaa2/Acaa1a/Hsd17b4/Ehhadh/Acads/Hadh/Acadl/Acadm/Oxsm/Acox3/Tecr/Cbr4/Acsf3/Cpt2/Acsbg1/Hsd17b12/Hadhb/Hadha/Hacd2/Acadsb
mmu00190	Oxidative phosphorylation - Mus musculus (house mouse)	90	0.554535	1.89724	3.72877e-05	0.00198868	0.00150459	2288	tags=70%, list=29%, signal=50%	Ndufb2/Atp6v0a1/Cox5b/Ppa2/Ndufb3/Ndufb4/Ndufb11/Ndufb8/Ndufb9/Ndufa5/Cox6c/Ndufv3/Ndufa12/Ndufa9/Cox4i1/Cox6b1/Ndufs2/Ndufa2/Ndufa7/Ndufs3/Ndufab1/Ndufb7/Ndufa4/Ndufv1/Ndufa6/Ndufs8/Cox7a2/Cox5a/Ndufa10/Ndufs6/Ndufb6/Ndufb5/Ndufa8/Sdhb/Ndufa13/Ndufb10/Cox15/Sdha/Ndufs7/Ndufs1/Ndufa3/Ndufv2/Ndufc2/COX2/Ndufs5/Uqcrc1/Atp5pb/Cox11/Ndufs4/Atp5f1a/Atp5me/Atp5f1e/ND1/Atp5pf/Atp5f1b/Atp5pd/Atp5f1c/Uqcr…
mmu00071	Fatty acid degradation - Mus musculus (house mouse)	33	0.684011	1.88129	0.000364984	0.00865525	0.00654838	1414	tags=67%, list=18%, signal=55%	Acsl5/Acox1/Echs1/Aldh3a2/Acsl3/Acaa1b/Cpt1a/Acaa2/Acaa1a/Ehhadh/Acads/Aldh2/Hadh/Eci1/Acadl/Acadm/Acox3/Cpt2/Acsbg1/Hadhb/Hadha/Acadsb
mmu02010	ABC transporters - Mus musculus (house mouse)	22	0.74088	1.87107	0.000710251	0.0136491	0.0103266	797	tags=45%, list=10%, signal=41%	Abcc3/Abcb11/Abcc4/Abcb1a/Abca3/Abcd3/Abcc5/Abcb8/Abca7/Abca5
mmu00410	beta-Alanine metabolism - Mus musculus (house mouse)	17	0.77244	1.86507	0.000853067	0.0136491	0.0103266	955	tags=59%, list=12%, signal=52%	Aldh3a1/Aldh6a1/Acox1/Echs1/Aldh3a2/Ehhadh/Acads/Aldh2/Acox3/Aldh3b1
mmu00380	Tryptophan metabolism - Mus musculus (house mouse)	17	0.770346	1.86002	0.000968336	0.0139429	0.0105489	569	tags=47%, list=7%, signal=44%	Ddc/Maob/Echs1/Aldh3a2/Cat/Ehhadh/Aldh2/Hadh
mmu00280	Valine, leucine and isoleucine degradation - Mus musculus (house mouse)	40	0.631101	1.82479	0.000846767	0.0136491	0.0103266	1414	tags=70%, list=18%, signal=58%	Aldh6a1/Echs1/Hmgcll1/Aldh3a2/Acaa1b/Bcat2/Ivd/Acaa2/Acaa1a/Dbt/Ehhadh/Acads/Aldh2/Hadh/Acadm/Mcee/Pcca/Pccb/Mmut/Auh/Acsf3/Mccc1/Mccc2/Dld/Hibadh/Hadhb/Hadha/Acadsb
mmu04964	Proximal tubule bicarbonate reclamation - Mus musculus (house mouse)	13	0.790211	1.82344	0.00350563	0.0361871	0.0273784	1008	tags=62%, list=13%, signal=54%	Car2/Slc4a4/Aqp1/Atp1b1/Atp1a4/Slc25a10/Pck2/Atp1a1
mmu00830	Retinol metabolism - Mus musculus (house mouse)	16	0.748396	1.81023	0.0022725	0.0269334	0.0203772	1206	tags=75%, list=15%, signal=64%	Ugt1a7c/Cyp2s1/Rdh10/Dhrs3/Ugt1a6a/Dhrs4/Cyp3a13/Rdh11/Dgat1/Retsat/Aldh1a1/Rdh13
mmu00140	Steroid hormone biosynthesis - Mus musculus (house mouse)	16	0.729245	1.76391	0.00393015	0.0369896	0.0279856	427	tags=56%, list=5%, signal=53%	Ugt1a7c/Hsd17b11/Srd5a1/Ugt1a6a/Hsd17b8/Sult2b1/Cyp21a1/Cyp3a13/Hsd11b2
mmu00100	Steroid biosynthesis - Mus musculus (house mouse)	15	0.74292	1.75002	0.0055841	0.0480584	0.03636	1231	tags=60%, list=16%, signal=51%	Soat2/Ebp/Tm7sf2/Dhcr24/Lipa/Cyp51/Nsdhl/Lss/Lbr
mmu00053	Ascorbate and aldarate metabolism - Mus musculus (house mouse)	10	0.803868	1.7207	0.00438965	0.040134	0.0303645	545	tags=50%, list=7%, signal=47%	Ugt1a7c/Ugt1a6a/Ugdh/Aldh3a2/Aldh2
mmu00982	Drug metabolism - cytochrome P450 - Mus musculus (house mouse)	20	0.69195	1.716	0.00390413	0.0369896	0.0279856	208	tags=30%, list=3%, signal=29%	Gsta4/Ugt1a7c/Aldh3a1/Maob/Ugt1a6a/Mgst3
mmu04972	Pancreatic secretion - Mus musculus (house mouse)	36	0.601487	1.70913	0.00377277	0.0369896	0.0279856	513	tags=31%, list=6%, signal=29%	Car2/Slc4a4/Rab27b/Cd38/Slc12a2/Atp2a3/Rab3d/Atp1b1/Itpr3/Atp1a4/Slc4a2
mmu05412	Arrhythmogenic right ventricular cardiomyopathy - Mus musculus (house mouse)	39	0.587616	1.6918	0.00953063	0.0663	0.0501612	365	tags=36%, list=5%, signal=34%	Dsg2/Itga2/Itgb4/Dsp/Itga1/Itgb3/Jup/Ctnnb1/Dsc2/Atp2a3/Ctnna1/Itga3/Ctnna2/Itga6
mmu00980	Metabolism of xenobiotics by cytochrome P450 - Mus musculus (house mouse)	23	0.661712	1.69159	0.00566793	0.0480584	0.03636	216	tags=30%, list=3%, signal=30%	Gsta4/Ugt1a7c/Cyp2s1/Aldh3a1/Ugt1a6a/Mgst3/Ephx1
mmu00020	Citrate cycle (TCA cycle) - Mus musculus (house mouse)	26	0.62473	1.64599	0.0148456	0.0854906	0.0646804	1532	tags=50%, list=19%, signal=40%	Pck2/Suclg2/Pcx/Dlst/Aco2/Suclg1/Dld/Ogdh/Sucla2/Fh1/Idh1/Sdhb/Sdha
mmu04714	Thermogenesis - Mus musculus (house mouse)	157	0.443134	1.62415	0.000405715	0.00865525	0.00654838	2262	tags=56%, list=29%, signal=41%	Ndufb2/Acsl5/Pparg/Acsl3/Cpt1a/Bmp8b/Pnpla2/Cox5b/Coa3/Rps6ka1/Coa4/Ndufb3/Atf2/Kras/Ndufaf3/Map3k5/Ndufb4/Ndufb11/Ndufb8/Ndufb9/Ndufa5/Cox6c/Ndufv3/Ndufa12/Cpt2/Ndufa9/Cox4i1/Cox6b1/Ndufs2/Ndufa2/Ndufa7/Ndufs3/Ndufab1/Ndufb7/Ndufa4/Ndufv1/Ndufa6/Ndufs8/Cox7a2/Cox5a/Ndufa10/Ndufs6/Ndufb6/Ndufb5/Ndufa8/Ndufaf4/Sdhb/Ndufa13/Ndufb10/Cox15/Sdha/Ndufs7/Ndufs1/Coa5/Ndufa3/Ndufv2/Slc25a20/Cox16/Rps6/Ndu…
mmu00350	Tyrosine metabolism - Mus musculus (house mouse)	14	0.690622	1.6045	0.034223	0.136892	0.10357	955	tags=43%, list=12%, signal=38%	Ddc/Aldh3a1/Maob/Gstz1/Fah/Aldh3b1
mmu04966	Collecting duct acid secretion - Mus musculus (house mouse)	12	0.698405	1.57638	0.0254244	0.120516	0.0911802	609	tags=25%, list=8%, signal=23%	Car2/Atp6v0a1/Slc12a7
mmu03320	PPAR signaling pathway - Mus musculus (house mouse)	36	0.553331	1.57229	0.0149609	0.0854906	0.0646804	1034	tags=50%, list=13%, signal=44%	Slc27a6/Acsl5/Acox1/Me1/Pparg/Acox2/Acsl3/Acaa1b/Cpt1a/Acaa1a/Ehhadh/Acadl/Acadm/Pck2/Acox3/Angptl4/Cpt2/Acsbg1
mmu00563	Glycosylphosphatidylinositol (GPI)-anchor biosynthesis - Mus musculus (house mouse)	16	0.646042	1.56265	0.0270323	0.121836	0.0921782	2304	tags=75%, list=29%, signal=53%	Pgap1/Pigb/B3galt4/Pigq/Pigl/Pigw/Pigh/Pigo/Pigs/Gpaa1/Pigt/Pigk
mmu04971	Gastric acid secretion - Mus musculus (house mouse)	29	0.57309	1.54541	0.0162555	0.0896857	0.0678543	522	tags=28%, list=7%, signal=26%	Car2/Ezr/Mylk/Atp1b1/Itpr3/Atp1a4/Slc4a2/Gnai1
mmu04530	Tight junction - Mus musculus (house mouse)	114	0.440894	1.54231	0.00676873	0.0522203	0.0395087	938	tags=24%, list=12%, signal=21%	Cgn/Ezr/F11r/Ocln/Llgl2/Cldn2/Nherf1/Patj/Pard6b/Tjp2/Igsf5/Cgnl1/Erbb2/Magi1/Tjp1/Tuba4a/Gata4/Afdn/Pals1/Cldn3/Cldn4/Cldn6/Crb3/Map3k5/Cldn7/Cldn12/Rab13
mmu00630	Glyoxylate and dicarboxylate metabolism - Mus musculus (house mouse)	20	0.620416	1.5386	0.0256098	0.120516	0.0911802	1142	tags=45%, list=14%, signal=39%	Glul/Cat/Mcee/Pcca/Pccb/Mmut/Aco2/Dld/Acss2
mmu05204	Chemical carcinogenesis - DNA adducts - Mus musculus (house mouse)	18	0.61662	1.51185	0.0468574	0.176404	0.133464	390	tags=33%, list=5%, signal=32%	Gsta4/Ugt1a7c/Ugt1a6a/Mgst3/Ephx1/Cyp3a13
mmu05150	Staphylococcus aureus infection - Mus musculus (house mouse)	16	0.624454	1.51044	0.0497132	0.176758	0.133731	55	tags=25%, list=1%, signal=25%	Krt19/Krt20/Krt18/Krt23
mmu00062	Fatty acid elongation - Mus musculus (house mouse)	19	0.610509	1.49429	0.0482625	0.176758	0.133731	1818	tags=68%, list=23%, signal=53%	Elovl7/Echs1/Acaa2/Hadh/Tecr/Hsd17b12/Hadhb/Hadha/Hacd2/Them4/Ppt2/Hacd3/Elovl5
mmu00511	Other glycan degradation - Mus musculus (house mouse)	13	0.647214	1.49347	0.0630975	0.201912	0.152762	531	tags=31%, list=7%, signal=29%	Manba/Man2b2/Neu1/Man2b1
mmu04979	Cholesterol metabolism - Mus musculus (house mouse)	25	0.571788	1.49036	0.0555556	0.189907	0.143679	1013	tags=52%, list=13%, signal=45%	Soat2/Lrp2/Pcsk9/Abcb11/Stard3/Vdac2/Lipa/Ldlr/Tspo/Ldlrap1/Vapa/Angptl4/Nceh1
mmu03272	Virion - Hepatitis viruses - Mus musculus (house mouse)	25	0.569342	1.48398	0.0555556	0.189907	0.143679	1062	tags=40%, list=13%, signal=35%	Ocln/Cldn2/Epcam/Ldlr/Cldn3/Cldn4/Cldn6/Cldn7/Cldn12/Cd9
mmu00340	Histidine metabolism - Mus musculus (house mouse)	11	0.67655	1.47508	0.0721443	0.217794	0.164778	955	tags=45%, list=12%, signal=40%	Aldh3a1/Maob/Aldh3a2/Aldh2/Aldh3b1
mmu04970	Salivary secretion - Mus musculus (house mouse)	27	0.551403	1.46861	0.0684411	0.214717	0.16245	1169	tags=37%, list=15%, signal=32%	Aqp5/Cd38/Slc12a2/Atp1b1/Itpr3/Atp1a4/Slc4a2/Atp1a1/Atp2b1/Atp2b2
mmu05208	Chemical carcinogenesis - reactive oxygen species - Mus musculus (house mouse)	148	0.405039	1.46413	0.00864736	0.0628899	0.0475811	1582	tags=39%, list=20%, signal=32%	Gsta4/Slc26a2/Ephx2/Ndufb2/Mgst3/Ephx1/Vegfa/As3mt/Cox5b/Cat/Pld1/Vdac2/Ptprj/Ndufb3/Kras/Map3k5/Ndufb4/Ndufb11/Ndufb8/Ndufb9/Ndufa5/Cox6c/Ndufv3/Ndufa12/Ndufa9/Pld2/Cox4i1/Cox6b1/Ndufs2/Gsto1/Ndufa2/Ndufa7/Ndufs3/Ndufab1/Ndufb7/Ndufa4/Ndufv1/Ndufa6/Hif1a/Ndufs8/Cox7a2/Cox5a/Ndufa10/Ndufs6/Ndufb6/Ndufb5/Gstm1/Ndufa8/Sdhb/Bad/Src/Ndufa13/Ndufb10/Sdha/Ndufs7/Ndufs1/Ndufa3/Ndufv2
mmu01040	Biosynthesis of unsaturated fatty acids - Mus musculus (house mouse)	18	0.596982	1.4637	0.0611855	0.197771	0.14963	1399	tags=56%, list=18%, signal=46%	Elovl7/Acox1/Acnat1/Acaa1b/Acaa1a/Hsd17b4/Acox3/Tecr/Hsd17b12/Hacd2
mmu05226	Gastric cancer - Mus musculus (house mouse)	71	0.445279	1.45112	0.0288037	0.126772	0.0959127	360	tags=14%, list=5%, signal=14%	Cdh1/Cdh17/Jup/Abcb1a/Ctnnb1/Ctnna1/Wnt7b/Erbb2/Wnt7a/Ctnna2
mmu01200	Carbon metabolism - Mus musculus (house mouse)	85	0.426349	1.43706	0.037448	0.144378	0.109233	1441	tags=36%, list=18%, signal=30%	Pklr/Fbp2/Aldh6a1/Acox1/Hkdc1/Echs1/Me1/Aldoc/Cat/Gpt/Acads/Mcee/Pcca/Tkt/Suclg2/Acox3/Pccb/Hk2/Pcx/Mmut/Hk1/Dlst/Aco2/Suclg1/Dld/Acss2/Ogdh/Sucla2/Fh1/Idh1/Sdhb
mmu05030	Cocaine addiction - Mus musculus (house mouse)	18	0.581098	1.42475	0.0803059	0.235761	0.178371	697	tags=22%, list=9%, signal=20%	Ddc/Maob/Gnai1/Atf2
mmu00650	Butanoate metabolism - Mus musculus (house mouse)	15	0.604773	1.4246	0.0700389	0.215504	0.163046	569	tags=40%, list=7%, signal=37%	Bdh1/Echs1/Hmgcll1/Ehhadh/Acads/Hadh
mmu00770	Pantothenate and CoA biosynthesis - Mus musculus (house mouse)	16	0.587699	1.42153	0.082218	0.238604	0.180523	545	tags=31%, list=7%, signal=29%	Vnn1/Enpp1/Aldh3a2/Bcat2/Aldh2
mmu05216	Thyroid cancer - Mus musculus (house mouse)	22	0.559518	1.41305	0.0696325	0.215504	0.163046	1279	tags=32%, list=16%, signal=27%	Cdh1/Ctnnb1/Pparg/Ret/Kras/Myc/Tpm3
mmu04932	Non-alcoholic fatty liver disease - Mus musculus (house mouse)	106	0.403328	1.40155	0.0209951	0.104976	0.0794223	1582	tags=44%, list=20%, signal=36%	Pklr/Ndufb2/Pparg/Cox5b/Ndufb3/Adipor1/Map3k5/Ndufb4/Ndufb11/Ndufb8/Tgfb1/Ndufb9/Ndufa5/Cox6c/Ndufv3/Ndufa12/Ndufa9/Cox4i1/Cox6b1/Ndufs2/Ndufa2/Ndufa7/Ndufs3/Ndufab1/Ndufb7/Ndufa4/Ndufv1/Ndufa6/Ndufs8/Cox7a2/Srebf1/Cox5a/Ndufa10/Ndufs6/Ndufb6/Ndufb5/Ndufa8/Sdhb/Map3k11/Ndufa13/Il1a/Ndufb10/Sdha/Ndufs7/Ndufs1/Ndufa3/Ndufv2
mmu00564	Glycerophospholipid metabolism - Mus musculus (house mouse)	57	0.444446	1.39076	0.0604915	0.197523	0.149442	1585	tags=47%, list=20%, signal=38%	Gpd1/Mboat1/Agpat2/Lpcat3/Pld1/Lpcat4/Lpin2/Mboat2/Pnpla6/Gpd2/Pisd/Cept1/Cdipt/Plpp2/Chka/Pld2/Pla2g6/Pcyt1a/Agpat4/Selenoi/Gpd1l/Pnpla7/Gnpat/Agpat1/Mboat7/Ptdss2/Chpt1
mmu04142	Lysosome - Mus musculus (house mouse)	96	0.405939	1.3905	0.049168	0.176758	0.133731	696	tags=16%, list=9%, signal=14%	Ctse/Gm2a/Ap1s3/Manba/Ctsc/Ctsh/Atp6v0a1/Neu1/Ids/Acp5/Cltb/Man2b1/Scarb2/Lipa/Hyal2
mmu00760	Nicotinate and nicotinamide metabolism - Mus musculus (house mouse)	23	0.5413	1.38377	0.0931559	0.254785	0.192765	1127	tags=39%, list=14%, signal=34%	Enpp1/Cd38/Nt5e/Nt5c1a/Sirt5/Nt5c2/Nmnat3/Nudt12/Nnt
mmu04915	Estrogen signaling pathway - Mus musculus (house mouse)	65	0.428228	1.37857	0.071028	0.216466	0.163774	97	tags=8%, list=1%, signal=8%	Krt19/Krt20/Krt18/Krt23/Tff1
mmu00785	Lipoic acid metabolism - Mus musculus (house mouse)	12	0.606333	1.36856	0.131631	0.324036	0.245159	1380	tags=33%, list=17%, signal=28%	Dbt/Dlst/Dld/Ogdh
mmu04390	Hippo signaling pathway - Mus musculus (house mouse)	85	0.405627	1.36722	0.0535055	0.188151	0.142351	542	tags=14%, list=7%, signal=13%	Cdh1/Llgl2/Patj/Pard6b/Areg/Ctnnb1/Ctnna1/Wnt7b/Wnt7a/Ctnna2/Bmp8b/Pals1
mmu04514	Cell adhesion molecule (CAM) interaction - Mus musculus (house mouse)	44	0.449847	1.34006	0.0944444	0.256121	0.193775	932	tags=43%, list=12%, signal=38%	Cdh1/F11r/Ocln/Cldn2/Cxadr/Tigit/Itga6/L1cam/Nectin2/Sdc1/Cadm1/Cldn3/Cldn4/Cldn6/Cldn7/Ptprf/Cd276/Cldn12/Nrcam
mmu00640	Propanoate metabolism - Mus musculus (house mouse)	25	0.513677	1.3389	0.124521	0.313754	0.23738	1387	tags=68%, list=18%, signal=56%	Aldh6a1/Acox1/Echs1/Dbt/Ehhadh/Acads/Mcee/Pcca/Suclg2/Acox3/Pccb/Mmut/Suclg1/Dld/Acss2/Hadha/Sucla2
mmu00010	Glycolysis / Gluconeogenesis - Mus musculus (house mouse)	41	0.455691	1.32881	0.105556	0.281481	0.212963	1142	tags=32%, list=14%, signal=27%	Aldh3a1/Pklr/Fbp2/Hkdc1/Aldh3a2/Aldoc/Aldh2/Pck2/Hk2/Hk1/Aldh3b1/Dld/Acss2
mmu05031	Amphetamine addiction - Mus musculus (house mouse)	24	0.501698	1.29503	0.152216	0.3635	0.275017	154	tags=8%, list=2%, signal=8%	Ddc/Maob
mmu00040	Pentose and glucuronate interconversions - Mus musculus (house mouse)	11	0.590979	1.28851	0.184369	0.412573	0.312144	200	tags=27%, list=3%, signal=27%	Ugt1a7c/Ugt1a6a/Ugdh
mmu04960	Aldosterone-regulated sodium reabsorption - Mus musculus (house mouse)	19	0.521294	1.27592	0.166023	0.382212	0.289173	1008	tags=32%, list=13%, signal=28%	Nherf2/Hsd11b2/Atp1b1/Atp1a4/Kras/Atp1a1
mmu04520	Adherens junction - Mus musculus (house mouse)	68	0.392057	1.26995	0.127619	0.319048	0.241385	1314	tags=28%, list=17%, signal=23%	Cdh1/Ctnnb1/Ptprb/Ctnna1/Erbb2/Ctnna2/Tjp1/Ctnnd1/Nectin2/Afdn/Ptpn6/Ptprj/Ptprf/Nectin4/Smad3/Pdcd10/Rac3/Yes1/Actn1
mmu04723	Retrograde endocannabinoid signaling - Mus musculus (house mouse)	74	0.369769	1.21762	0.162264	0.378285	0.286203	1656	tags=51%, list=21%, signal=41%	Faah/Ndufb2/Abhd6/Itpr3/Gnai1/Ndufb3/Ndufb4/Ndufb11/Ndufb8/Ndufb9/Ndufa5/Ndufv3/Ndufa12/Ndufa9/Ndufs2/Ndufa2/Ndufa7/Ndufs3/Ndufab1/Ndufb7/Ndufa4/Ndufv1/Ndufa6/Ndufs8/Ndufa10/Ndufs6/Ndufb6/Ndufb5/Gnb2/Ndufa8/Ndufa13/Ndufb10/Ndufs7/Ndufs1/Ndufa3/Ndufv2/Plcb3/Gng12
mmu00790	Folate biosynthesis - Mus musculus (house mouse)	15	0.505667	1.19115	0.268482	0.527082	0.398779	530	tags=20%, list=7%, signal=19%	Pcbd1/Ggh/Gch1
mmu05207	Chemical carcinogenesis - receptor activation - Mus musculus (house mouse)	91	0.344207	1.17852	0.187273	0.413292	0.312688	766	tags=15%, list=10%, signal=14%	Gsta4/Ugt1a7c/Ephx2/Ugt1a6a/Mgst3/Ephx1/Vegfa/Cyp3a13/Paqr5/Gnai1/Klf5/Rps6ka1/Atf2/Kras
mmu04981	Folate transport and metabolism - Mus musculus (house mouse)	15	0.499687	1.17706	0.274319	0.532013	0.40251	345	tags=20%, list=4%, signal=19%	Abcc3/Abcc4/Abcc5
mmu04930	Type II diabetes mellitus - Mus musculus (house mouse)	21	0.469581	1.17407	0.272201	0.531123	0.401837	900	tags=24%, list=11%, signal=21%	Pklr/Hkdc1/Pdx1/Hk2/Hk1
mmu04978	Mineral absorption - Mus musculus (house mouse)	24	0.45315	1.16972	0.240848	0.484782	0.366776	1169	tags=38%, list=15%, signal=32%	S100g/Slc39a4/Atp7b/Atp1b1/Atp1a4/Atp1a1/Atp2b1/Clcn2/Atp2b2
mmu05213	Endometrial cancer - Mus musculus (house mouse)	38	0.40852	1.16939	0.232075	0.48172	0.36446	360	tags=13%, list=5%, signal=13%	Cdh1/Ctnnb1/Ctnna1/Erbb2/Ctnna2
mmu00512	Mucin type O-glycan biosynthesis - Mus musculus (house mouse)	18	0.464391	1.13861	0.284895	0.533137	0.40336	625	tags=33%, list=8%, signal=31%	Galnt3/B3gnt3/Gcnt3/C1galt1/Gcnt1/C1galt1c1
mmu04130	SNARE interactions in vesicular transport - Mus musculus (house mouse)	28	0.425681	1.13739	0.277132	0.532142	0.402607	847	tags=21%, list=11%, signal=19%	Vamp8/Vamp5/Stx7/Stx11/Vti1a/Stx8
mmu00983	Drug metabolism - other enzymes - Mus musculus (house mouse)	40	0.391385	1.13167	0.277985	0.532142	0.402607	318	tags=15%, list=4%, signal=14%	Gsta4/Ugt1a7c/Ces2c/Ugt1a6a/Mgst3/Nme3
mmu04973	Carbohydrate digestion and absorption - Mus musculus (house mouse)	16	0.467108	1.12985	0.305927	0.55941	0.423238	1008	tags=38%, list=13%, signal=33%	Hkdc1/Atp1b1/Atp1a4/Hk2/Hk1/Atp1a1
mmu00600	Sphingolipid metabolism - Mus musculus (house mouse)	37	0.395989	1.12648	0.287619	0.535105	0.404849	1403	tags=30%, list=18%, signal=25%	Smpd3/Gm2a/Neu1/B4galnt1/Sptlc1/B4galt6/Sptlc2/Plpp2/Smpd2/Cers2/Kdsr
mmu00561	Glycerolipid metabolism - Mus musculus (house mouse)	34	0.401714	1.12459	0.294677	0.545067	0.412386	1172	tags=35%, list=15%, signal=30%	Mboat1/Aldh3a2/Mogat2/Agpat2/Pnpla2/Aldh2/Lpin2/Mboat2/Dgat1/Plpp2/Akr1b8/Agpat4
mmu04517	IgSF CAM signaling - Mus musculus (house mouse)	155	0.304622	1.1134	0.240876	0.484782	0.366776	932	tags=21%, list=12%, signal=19%	Cdh1/Fga/Ezr/F11r/Itgb3/Pard6b/Tjp2/Cxadr/Cd2ap/Ctnnb1/Igsf5/Mylk/Tigit/Magi1/Tjp1/Tuba4a/L1cam/Nectin2/Afdn/Ptpn6/Plxna2/Pak4/Cables2/Cadm1/Arf6/Sptan1/Map2/Sptbn1/Mtss1/Ptprf/Nectin4/Nck2/Nrcam
mmu04610	Complement and coagulation cascades - Mus musculus (house mouse)	24	0.426347	1.10053	0.33526	0.571036	0.432034	521	tags=25%, list=7%, signal=23%	Clu/Fga/F3/Plat/Serpinc1/Plaur
mmu04640	Hematopoietic cell lineage - Mus musculus (house mouse)	19	0.448458	1.09765	0.339768	0.572139	0.432869	607	tags=42%, list=8%, signal=39%	Itga2/Itga1/Itgb3/Cd38/Itga3/Itga6/Il5ra/Cd14
mmu00620	Pyruvate metabolism - Mus musculus (house mouse)	32	0.398926	1.09065	0.332689	0.571036	0.432034	1142	tags=28%, list=14%, signal=24%	Ldhd/Pklr/Me1/Aldh3a2/Aldh2/Pck2/Pcx/Dld/Acss2
mmu05410	Hypertrophic cardiomyopathy - Mus musculus (house mouse)	40	0.368732	1.06617	0.343284	0.572139	0.432869	365	tags=18%, list=5%, signal=17%	Itga2/Itgb4/Itga1/Itgb3/Atp2a3/Itga3/Itga6
mmu01523	Antifolate resistance - Mus musculus (house mouse)	21	0.423899	1.05985	0.378378	0.596459	0.451268	514	tags=19%, list=7%, signal=18%	Abcc3/Abcc4/Abcc5/Ggh
mmu04670	Leukocyte transendothelial migration - Mus musculus (house mouse)	60	0.330265	1.04353	0.373585	0.594762	0.449984	915	tags=27%, list=12%, signal=24%	Ezr/F11r/Ocln/Cldn2/Ctnnb1/Ctnna1/Ctnna2/Ctnnd1/Gnai1/Afdn/Ptk2b/Cldn3/Cldn4/Cldn6/Cldn7/Cldn12
mmu00510	N-Glycan biosynthesis - Mus musculus (house mouse)	43	0.347605	1.03455	0.388278	0.606093	0.458557	2257	tags=42%, list=29%, signal=30%	Mgat3/St6gal1/Mgat5/Alg5/B4galt3/Fut8/Man2a2/B4galt1/Tusc3/Alg11/Dpm3/Man1a2/Alg8/Dhrsx/Mgat2/Mgat4a/Alg10b/Dolpp1
mmu05100	Bacterial invasion of epithelial cells - Mus musculus (house mouse)	61	0.327795	1.03249	0.377395	0.596459	0.451268	480	tags=13%, list=6%, signal=12%	Cdh1/Cd2ap/Ctnnb1/Ctnna1/Ctnna2/Cav2/Cltb/Elmo1
mmu05414	Dilated cardiomyopathy - Mus musculus (house mouse)	40	0.355353	1.02748	0.397388	0.61476	0.465115	365	tags=18%, list=5%, signal=17%	Itga2/Itgb4/Itga1/Itgb3/Atp2a3/Itga3/Itga6
mmu00260	Glycine, serine and threonine metabolism - Mus musculus (house mouse)	20	0.401147	0.994823	0.464217	0.687728	0.520321	276	tags=15%, list=3%, signal=15%	Maob/Gatm/Cbs
mmu01210	2-Oxocarboxylic acid metabolism - Mus musculus (house mouse)	22	0.393233	0.993098	0.471954	0.692462	0.523902	1426	tags=36%, list=18%, signal=30%	Bcat2/Dbt/Gpt/Dlst/Aco2/Dld/Ogdh/Idh1
mmu05020	Prion disease - Mus musculus (house mouse)	166	0.268932	0.987321	0.473684	0.692462	0.523902	1582	tags=30%, list=20%, signal=25%	Ndufb2/Mcu/Klc4/Tuba4a/Cox5b/Cav2/Itpr3/Notch1/Vdac2/Ndufb3/Atf2/Ndufb4/Ndufb11/Ndufb8/Ndufb9/Ndufa5/Cox6c/Ndufv3/Ndufa12/Ndufa9/Cox4i1/Cox6b1/Ndufs2/Tuba8/Ndufa2/Ndufa7/Ndufs3/Ndufab1/Ndufb7/Ndufa4/Ndufv1/Ndufa6/Ndufs8/Cox7a2/Cox5a/Ndufa10/Ndufs6/Ndufb6/Ndufb5/Ndufa8/Sdhb/Bad/Ndufa13/Il1a/Ndufb10/Sdha/Ndufs7/Ndufs1/Ndufa3/Ndufv2
mmu04911	Insulin secretion - Mus musculus (house mouse)	27	0.367297	0.97826	0.501901	0.710656	0.537668	1357	tags=30%, list=17%, signal=25%	Pdx1/Atp1b1/Itpr3/Atp1a4/Atf2/Atp1a1/Trpm4/Kcnn4
mmu04726	Serotonergic synapse - Mus musculus (house mouse)	37	0.334117	0.950467	0.533333	0.747882	0.565832	522	tags=14%, list=7%, signal=13%	Ddc/Maob/Cyp2j6/Itpr3/Gnai1
mmu00061	Fatty acid biosynthesis - Mus musculus (house mouse)	15	0.402261	0.947565	0.536965	0.747882	0.565832	1034	tags=47%, list=13%, signal=41%	Hsd17b8/Acsl5/Acsl3/Oxsm/Cbr4/Acsf3/Acsbg1
mmu01240	Biosynthesis of cofactors - Mus musculus (house mouse)	108	0.269389	0.936401	0.577861	0.780611	0.590594	774	tags=17%, list=10%, signal=15%	Ugt1a7c/Dhrs3/Ugt1a6a/Ak3/Ugdh/Adss1/Nme3/Aldh3a2/Bcat2/Ggh/Gch1/Aldh2/Oxsm/Gclc/Rdh11/Nmnat3/Gss/Nfs1
mmu04728	Dopaminergic synapse - Mus musculus (house mouse)	59	0.296179	0.933237	0.583019	0.780611	0.590594	697	tags=10%, list=9%, signal=9%	Ddc/Maob/Itpr3/Gnai1/Ppp2r5b/Atf2
mmu00330	Arginine and proline metabolism - Mus musculus (house mouse)	28	0.347366	0.928139	0.569767	0.779169	0.589503	545	tags=21%, list=7%, signal=20%	Prodh/Maob/Ckb/Gatm/Aldh3a2/Aldh2
mmu04925	Aldosterone synthesis and secretion - Mus musculus (house mouse)	36	0.325965	0.92623	0.579439	0.780611	0.590594	1169	tags=25%, list=15%, signal=21%	Cyp21a1/Atp1b1/Itpr3/Atp1a4/Ldlr/Atf2/Atp1a1/Atp2b1/Atp2b2
mmu05012	Parkinson disease - Mus musculus (house mouse)	173	0.250164	0.920702	0.655678	0.822811	0.622522	1595	tags=30%, list=20%, signal=25%	Slc39a4/Maob/Ndufb2/Mcu/Klc4/Tuba4a/Cox5b/Itpr3/Gnai1/Vdac2/Ndufb3/Map3k5/Ndufb4/Ndufb11/Ndufb8/Ndufb9/Ndufa5/Cox6c/Ndufv3/Ndufa12/Ndufa9/Cox4i1/Cox6b1/Ndufs2/Tuba8/Ndufa2/Ndufa7/Trap1/Ndufs3/Ndufab1/Ndufb7/Ndufa4/Ndufv1/Ndufa6/Ndufs8/Cox7a2/Cox5a/Txn2/Ndufa10/Ndufs6/Ndufb6/Ndufb5/Ndufa8/Sdhb/Ndufa13/Ndufb10/Sdha/Ndufs7/Ndufs1/Ndufa3/Ndufv2/Ube2g2
mmu01524	Platinum drug resistance - Mus musculus (house mouse)	47	0.304491	0.915958	0.604824	0.786763	0.595248	1445	tags=28%, list=18%, signal=23%	Gsta4/Mgst3/Erbb2/Atp7b/Map3k5/Gsto1/Cdkn2a/Top2a/Msh2/Msh6/Gstm1/Gstp1/Bad
mmu04260	Cardiac muscle contraction - Mus musculus (house mouse)	33	0.331971	0.913045	0.596491	0.781532	0.591291	1456	tags=36%, list=18%, signal=30%	Atp2a3/Atp1b1/Cox5b/Atp1a4/Cox6c/Atp1a1/Cox4i1/Cox6b1/Cox7a2/Cox5a/Tpm3/Atp2a2
mmu00500	Starch and sucrose metabolism - Mus musculus (house mouse)	15	0.381974	0.899776	0.597276	0.781532	0.591291	900	tags=27%, list=11%, signal=24%	Enpp1/Hkdc1/Hk2/Hk1
mmu00860	Porphyrin metabolism - Mus musculus (house mouse)	25	0.340391	0.887227	0.624521	0.799387	0.604799	179	tags=8%, list=2%, signal=8%	Ugt1a7c/Ugt1a6a
mmu00051	Fructose and mannose metabolism - Mus musculus (house mouse)	24	0.340739	0.879551	0.637765	0.80986	0.612723	1120	tags=29%, list=14%, signal=25%	Fbp2/Hkdc1/Aldoc/Sord/Hk2/Hk1/Akr1b8
mmu04919	Thyroid hormone signaling pathway - Mus musculus (house mouse)	80	0.264466	0.878233	0.703422	0.854864	0.646772	1460	tags=20%, list=18%, signal=16%	Itgb3/Ctnnb1/Atp2a3/Atp1b1/Atp1a4/Plcd3/Gata4/Notch1/Kras/Atp1a1/Myc/Hif1a/Foxo1/Bad/Atp2a2/Src
mmu05010	Alzheimer disease - Mus musculus (house mouse)	233	0.226537	0.864156	0.831889	0.938396	0.709971	1604	tags=27%, list=20%, signal=23%	Slc39a4/Ndufb2/Ctnnb1/Atp2a3/Mcu/Wnt7b/Wnt7a/Klc4/Tuba4a/Cox5b/Psen2/Itpr3/Adam10/Vdac2/Ndufb3/Kras/Map3k5/Ndufb4/Ndufb11/Ndufb8/Ndufb9/Ndufa5/Cox6c/Ndufv3/Ndufa12/Ndufa9/Psen1/Cox4i1/Cox6b1/Rtn3/Ndufs2/Tuba8/Ndufa2/Ndufa7/Ndufs3/Ndufab1/Ndufb7/Ndufa4/Ndufv1/Ndufa6/Ndufs8/Bace1/Cox7a2/Cox5a/Apc/Ndufa10/Ndufs6/Ndufb6/Ndufb5/Aph1a/Lrp5/Ndufa8/Sdhb/Bad/Atp2a2/Ndufa13/Il1a/Ndufb10/Sdha/Ndufs7/Ndufs1/…
mmu05219	Bladder cancer - Mus musculus (house mouse)	28	0.318083	0.849898	0.674419	0.839511	0.635156	316	tags=11%, list=4%, signal=10%	Cdh1/Vegfa/Erbb2
mmu03040	Spliceosome - Mus musculus (house mouse)	121	0.239903	0.847864	0.79702	0.920746	0.696617	5199	tags=97%, list=66%, signal=34%	Hnrnpa3/Rbm25/Ccdc12/Srsf5/Gpkow/Srsf2/Tcerg1/Snu13/Snrnp70/Prpf19/Snrpa/U2af1/Xab2/U2surp/Prpf40a/Ddx39b/Rbmx/Cwc25/Hspa1l/Prpf38b/Bud13/Ddx42/Isy1/Rbmx2/Usp39/Aqr/Snrpd2/Rbm17/Prpf6/Thoc6/Ctnnbl1/Ppil1/Tra2b/Snw1/Snrpf/Hnrnpu/Acin1/Lsm2/Cdc5l/Slu7/Alyref/Dhx8/Ddx46/Prpf31/Sart1/Srsf7/Snrpc/Zmat2/Lsm8/Rp9/Hnrnpm/Prpf3/Hnrnpk/Snrpd1/Srsf1/Eif4a3/Casc3/Prpf4/Phf5a/Hspa8/Smndc1/Snrpg/Plrg1/Prpf8/Cr…
mmu04330	Notch signaling pathway - Mus musculus (house mouse)	34	0.290602	0.813537	0.752852	0.891132	0.674212	1518	tags=29%, list=19%, signal=24%	Psen2/Notch1/Hes1/Ctbp2/Numb/Psen1/Tle3/Aph1a/Jag1/Cir1
mmu04961	Endocrine and other factor-regulated calcium reabsorption - Mus musculus (house mouse)	26	0.295148	0.777635	0.766859	0.902187	0.682576	1169	tags=23%, list=15%, signal=20%	Atp1b1/Cltb/Atp1a4/Atp1a1/Atp2b1/Atp2b2
mmu05016	Huntington disease - Mus musculus (house mouse)	197	0.202126	0.755202	0.984099	1	0.756579	1604	tags=25%, list=20%, signal=21%	Ndufb2/Pparg/Klc4/Tuba4a/Cox5b/Cltb/Vdac2/Ndufb3/Map3k5/Ndufb4/Ndufb11/Ndufb8/Ndufb9/Ndufa5/Cox6c/Ndufv3/Ndufa12/Ndufa9/Cox4i1/Cox6b1/Ndufs2/Tuba8/Ndufa2/Ndufa7/Ndufs3/Ndufab1/Ndufb7/Ndufa4/Ndufv1/Ndufa6/Ndufs8/Rcor1/Cox7a2/Tgm2/Cox5a/Ndufa10/Ndufs6/Ndufb6/Ndufb5/Ndufa8/Sdhb/Ndufa13/Ndufb10/Sdha/Ndufs7/Ndufs1/Ndufa3/Ndufv2/Tfam/Plcb3
mmu04927	Cortisol synthesis and secretion - Mus musculus (house mouse)	22	0.297638	0.751675	0.810445	0.929543	0.703272	1013	tags=23%, list=13%, signal=20%	Cyp21a1/Itpr3/Ldlr/Atf2/Nceh1
mmu00220	Arginine biosynthesis - Mus musculus (house mouse)	13	0.324195	0.748092	0.789675	0.915565	0.692697	501	tags=15%, list=6%, signal=14%	Glul/Gpt
mmu00310	Lysine degradation - Mus musculus (house mouse)	40	0.254079	0.734654	0.880597	0.965038	0.730127	1102	tags=20%, list=14%, signal=17%	Echs1/Aldh3a2/Ehhadh/Aldh2/Hadh/Mecom/Dlst/Dld
mmu04975	Fat digestion and absorption - Mus musculus (house mouse)	17	0.302183	0.729628	0.844961	0.938846	0.710311	928	tags=24%, list=12%, signal=21%	Mogat2/Agpat2/Dgat1/Plpp2
mmu04371	Apelin signaling pathway - Mus musculus (house mouse)	69	0.225138	0.727404	0.930233	0.998907	0.755752	766	tags=10%, list=10%, signal=9%	Cdh1/Mylk/Plat/Itpr3/Gnai1/Spp1/Kras
mmu04022	cGMP-PKG signaling pathway - Mus musculus (house mouse)	65	0.225235	0.725088	0.921495	0.992857	0.751175	697	tags=14%, list=9%, signal=13%	Atp2a3/Mylk/Atp1b1/Itpr3/Atp1a4/Gata4/Gnai1/Vdac2/Atf2
mmu04934	Cushing syndrome - Mus musculus (house mouse)	68	0.216608	0.701637	0.946667	1	0.756579	697	tags=12%, list=9%, signal=11%	Ctnnb1/Cyp21a1/Wnt7b/Wnt7a/Itpr3/Gnai1/Ldlr/Atf2
mmu04924	Renin secretion - Mus musculus (house mouse)	19	0.283442	0.693757	0.889961	0.971971	0.735373	522	tags=16%, list=7%, signal=15%	Aqp1/Itpr3/Gnai1
mmu00970	Aminoacyl-tRNA biosynthesis - Mus musculus (house mouse)	43	0.223653	0.66564	0.934066	0.999669	0.756329	1962	tags=35%, list=25%, signal=26%	Vars2/Lars2/Tars2/Iars2/Wars2/Dars2/Sars2/Wars1/Tars3/Fars2/Mars2/Hars2/Nars2/Mtfmt/Gatb
mmu00052	Galactose metabolism - Mus musculus (house mouse)	18	0.270823	0.664011	0.91587	0.99013	0.749111	1120	tags=22%, list=14%, signal=19%	Hkdc1/Hk2/Hk1/Akr1b8
mmu04928	Parathyroid hormone synthesis, secretion and action - Mus musculus (house mouse)	54	0.195238	0.603478	0.981168	1	0.756579	1058	tags=13%, list=13%, signal=11%	Nherf1/Itpr3/Pld1/Gnai1/Atf2/Akap13/Pld2
mmu00562	Inositol phosphate metabolism - Mus musculus (house mouse)	52	0.19605	0.601321	0.984848	1	0.756579	1604	tags=27%, list=20%, signal=22%	Aldh6a1/Plcd3/Inpp5k/Mtmr7/Cdipt/Plch1/Pik3c2a/Mtm1/Ppip5k2/Itpk1/Sacm1l/Inpp4b/Pip5k1a/Plcb3
mmu03020	RNA polymerase - Mus musculus (house mouse)	30	0.199925	0.538945	0.988372	1	0.756579	3125	tags=50%, list=40%, signal=30%	Polr1f/Polr1h/Polr1b/Polr2f/Polr1a/Polr2j/Polr2h/Polr2a/Polr2e/Polr2c/Polr1c/Polr1d/Polr1e/Polr2b/Polr2i
mmu03460	Fanconi anemia pathway - Mus musculus (house mouse)	31	0.195051	0.531672	0.982759	1	0.756579	1763	tags=23%, list=22%, signal=18%	Hes1/Fancd2/Fancl/Fanci/Top3a/Fanca/Mlh1
mmu03015	mRNA surveillance pathway - Mus musculus (house mouse)	65	0.101723	0.327472	1	1	0.756579	7103	tags=100%, list=90%, signal=10%	Msi2/Ppp2r5b/Rnmt/Ppp2r5e/Pym1/Cpsf3/Ddx39b/Wdr33/Cpsf2/Cpsf1/Acin1/Wdr82/Clp1/Sympk/Alyref/Ppp2ca/Cpsf6/Gle1/Ppp2cb/Eif4a3/Casc3/Pnn/Upf2/Rnps1/Ppp2r5a/Cpsf7/Rngtt/Ppp1cb/Ppp1ca/Ncbp2/Fus/Tardbp/Ppp2r1a/Cstf1/Ssu72/Cstf2/Nxf1/Ddx19a/Papolg/Ppp2r1b/Pabpc1/Ppp1cc/Nxt1/Cpsf4/Pabpn1/Smg7/Ppp2r2a/Dazap1/Nudt21/Ppp2r5c/Smg1/Upf1/Pelo/Cstf3/Papola/Ncbp1/Fip1l1/Cstf2t/Rbm8a/Gspt1/Smg6/Etf1/Hbs1l/Smg5/Pp…
mmu00513	Various types of N-glycan biosynthesis - Mus musculus (house mouse)	31	-0.134455	-0.373741	1	1	0.756579	2550	tags=26%, list=32%, signal=18%	Rpn2/Stt3a/Ostc/Alg12/Ddost/Mgat1/Hexa/Man2a1
mmu00515	Mannose type O-glycan biosynthesis - Mus musculus (house mouse)	13	-0.168917	-0.388272	0.995825	1	0.756579	2663	tags=38%, list=34%, signal=26%	Large2/Fut4/B4gat1/Large1/Pomgnt1
mmu04710	Circadian rhythm - Mus musculus (house mouse)	19	-0.177436	-0.441907	0.993802	1	0.756579	1326	tags=37%, list=17%, signal=31%	Prkag2/Nfil3/Cul1/Rbx1/Fbxw11/Cry2/Prkab2
mmu04980	Cobalamin transport and metabolism - Mus musculus (house mouse)	11	-0.216547	-0.476687	0.986083	1	0.756579	2060	tags=27%, list=26%, signal=20%	Mtrr/Mmadhc/Mtr
mmu03440	Homologous recombination - Mus musculus (house mouse)	32	-0.190119	-0.533563	0.981443	1	0.756579	3436	tags=50%, list=43%, signal=28%	Babam2/Pold2/Rad50/Uimc1/Mus81/Mre11a/Nbn/Brcc3/Rad51b/Rad51d/Babam1/Brca2/Pold4/Rpa2/Rpa1/Rpa3
mmu03008	Ribosome biogenesis in eukaryotes - Mus musculus (house mouse)	64	-0.168773	-0.55033	0.99789	1	0.756579	5815	tags=97%, list=74%, signal=26%	Snu13/Fbl/Pop4/Nop56/Gar1/Fcf1/Nop10/Mphosph10/Xrn1/Nol6/Utp15/Utp4/Emg1/Wdr43/Imp3/Nop58/Rpp38/Efl1/Utp14a/Utp18/Rbm28/Wdr3/Dkc1/Rexo1/Rcl1/Rrp7a/Pop5/Utp6/Tbl3/Tcof1/Rpp40/Wdr75/Imp4/Nxf1/Gnl3l/Gtpbp4/Pwp2/Nat10/Nvl/Pop7/Xrn2/Nxt1/Rpp30/Xpo1/Ran/Csnk2a1/Gnl3/Drosha/Csnk2b/Csnk2a2/Eif6/Nhp2/Gnl2/Afg2a/Rpp25l/Riok2/Nmd3/Sbds/Ak6/Rexo2/Riok1/Nob1
mmu04144	Endocytosis - Mus musculus (house mouse)	175	-0.151132	-0.581512	1	1	0.756579	1873	tags=19%, list=24%, signal=15%	Cav1/Cbl/Vps26a/Washc1/Rab4a/Sh3gl2/Cyth3/Pdcd6ip/Ehd1/Acap2/Snx2/Vta1/Snx5/Chmp4b/Clta/Rab31/Arfgap3/Cblb/Igf2r/Usp8/Bin1/Asap1/Vps37a/Spart/Grk2/Ehd2/Smap2/H2-D1/Dnm1/Pdgfra/Sh3kbp1/Wipf1/Dab2
mmu03430	Mismatch repair - Mus musculus (house mouse)	20	-0.231016	-0.584526	0.946392	1	0.756579	1870	tags=25%, list=24%, signal=19%	Pold4/Rpa2/Rpa1/Exo1/Rpa3
mmu03410	Base excision repair - Mus musculus (house mouse)	36	-0.215224	-0.612703	0.957173	1	0.756579	3130	tags=39%, list=40%, signal=24%	Polg2/Pole2/Tdg/Smug1/Apex1/Mpg/Pole4/Parg/Pold4/Neil3/Aptx/Adprs/Hmgb1/Parp3
mmu00531	Glycosaminoglycan degradation - Mus musculus (house mouse)	11	-0.307463	-0.676821	0.860835	0.949887	0.718664	1312	tags=36%, list=17%, signal=30%	Hexa/Idua/Gns/Arsb
mmu04910	Insulin signaling pathway - Mus musculus (house mouse)	82	-0.197585	-0.679025	0.976695	1	0.756579	2438	tags=37%, list=31%, signal=26%	Insr/Crkl/Lipe/Ptpn1/Irs2/Tsc2/Tsc1/Gys1/Gsk3b/Pik3cb/Mapk1/Pik3ca/Cbl/Prkaca/Pik3r2/Raf1/Acaca/Pde3b/Akt1/Map2k2/Akt2/Mapk9/Cblb/Pygb/Pik3r1/Mapk8/Prkab2/Inppl1/Prkar2b/Acacb
mmu03083	Polycomb repressive complex - Mus musculus (house mouse)	57	-0.215357	-0.689439	0.951374	1	0.756579	3117	tags=39%, list=39%, signal=24%	Mga/Csnk2b/Hdac1/Cbx8/Bmi1/Rbbp7/Rbbp4/Bcor/Fbrs/Phc2/Rnf2/Foxk1/Usp45/Phf1/Cbx2/Tex10/Tfdp1/Cbx6/Epop/Cbx4/Phf19/Scmh1
mmu03420	Nucleotide excision repair - Mus musculus (house mouse)	51	-0.222786	-0.698173	0.943038	1	0.756579	5864	tags=98%, list=74%, signal=25%	Polr2f/Gtf2h3/Ercc3/Ercc4/Ddb2/Lig1/Polr2j/Polr2h/Rfc1/Rfc4/Gtf2h4/Polr2a/Polr2e/Polr2c/Ercc2/Rfc2/Polr2b/Polr2i/Pold1/Rfc3/Gtf2h2/Polr2k/Ercc1/Pcna/Rfc5/Pold3/Rad23a/Ercc6/Polr2d/Gtf2h1/Polr2g/Polr2m/Pold2/Pole/Pole2/Rbx1/Cetn2/Ccnh/Ddb1/Polr2l/Pole4/Mnat1/Cul4b/Pold4/Rpa2/Cul4a/Rpa1/Rad23b/Cdk7/Rpa3
mmu05014	Amyotrophic lateral sclerosis - Mus musculus (house mouse)	241	-0.177977	-0.707292	0.992925	1	0.756579	2152	tags=25%, list=27%, signal=19%	Psmc2/Vcp/Ern1/Nup43/Psmc1/Dctn6/Bax/Ppp3r1/Actr10/Psmc6/Dctn4/Tbk1/Derl1/Dctn2/Anxa7/Actb/Dctn1/Mapk13/Ubqln1/Psmd2/Hdac6/Psmc3/Dctn3/Traf2/Wdr41/Rb1cc1/Sec13/Mapk14/Psma5/Pfn1/Apaf1/Casp3/Ulk1/Bid/Trp53/C9orf72/Sqstm1/Wipi2/Wipi1/Map2k3/Klc1/Tubb5/Atf6/Bcl2/Casp9/Dctn5/Ppp3cb/Psmd9/Tnfrsf1b/Tubb1/Gpx1/Ubqln2/Nefm/Rab39b/Tank/Tubb3/Tubb6/Gpx7/Gpx8/Pfn2
mmu04152	AMPK signaling pathway - Mus musculus (house mouse)	76	-0.212476	-0.714746	0.952484	1	0.756579	1542	tags=39%, list=20%, signal=32%	Fasn/Pfkl/Insr/Lipe/Cab39l/Irs2/Tsc2/Tsc1/Gys1/Crtc2/Pik3cb/Pik3ca/Pik3r2/Stk11/Pfkp/Acaca/Akt1/Ulk1/Akt2/Tbc1d1/Akt1s1/Map3k7/Lepr/Pik3r1/Sirt1/Ppp2r2d/Eef2/Prkab2/Camkk2/Acacb
mmu00030	Pentose phosphate pathway - Mus musculus (house mouse)	21	-0.285024	-0.729829	0.853306	0.944837	0.714844	1515	tags=52%, list=19%, signal=42%	Pgm1/Prps2/H6pd/Gpi1/Pfkp/Prps1/Rpe/Aldoa/Pgd/Pgls/G6pdx
mmu04068	FoxO signaling pathway - Mus musculus (house mouse)	71	-0.220908	-0.734677	0.914583	0.99013	0.749111	2228	tags=38%, list=28%, signal=28%	Irs2/Cdk2/Ccnd2/Pik3cb/Mapk1/Mapk13/Pik3ca/Grm1/Foxg1/Pik3r2/Raf1/Mapk14/Stk11/Plk4/Smad4/Akt1/Map2k2/Akt2/Mapk9/Plk2/Pik3r1/Pten/Stat3/Sirt1/Mapk8/Prkab2/Setd7
mmu04137	Mitophagy - animal - Mus musculus (house mouse)	74	-0.22188	-0.743857	0.915254	0.99013	0.749111	1925	tags=28%, list=24%, signal=22%	Vcp/Tbk1/Huwe1/Rabgef1/Mfn2/Tbc1d17/Traf2/Tbc1d15/Usp15/Rela/Ulk1/Arih1/Trp53/Mapk9/Sqstm1/Usp8/Atg9a/Tfe3/Mapk8/Mras/Jun
mmu04929	GnRH secretion - Mus musculus (house mouse)	26	-0.279587	-0.74794	0.84472	0.938846	0.710311	2116	tags=46%, list=27%, signal=34%	Itpr2/Pik3cb/Mapk1/Pik3ca/Pik3r2/Raf1/Itpr1/Plcb1/Akt1/Map2k2/Akt2/Pik3r1
mmu04721	Synaptic vesicle cycle - Mus musculus (house mouse)	28	-0.279581	-0.758567	0.833333	0.938396	0.709971	2171	tags=36%, list=27%, signal=26%	Rab3a/Atp6v1a/Atp6v1c1/Atp6v1d/Atp6v0a2/Atp6v1h/Stx2/Clta/Dnm1/Stxbp1
mmu00670	One carbon pool by folate - Mus musculus (house mouse)	26	-0.285265	-0.763129	0.834369	0.938396	0.709971	1721	tags=38%, list=22%, signal=30%	Mthfd2/Aldh1l2/Gart/Ahcyl/Ahcyl1/Dhfr/Mtr/Mthfr/Atic/Tyms
mmu05211	Renal cell carcinoma - Mus musculus (house mouse)	50	-0.244002	-0.76443	0.868201	0.954723	0.722323	2006	tags=50%, list=25%, signal=38%	Cdc42/Arnt/Grb2/Pak1/Sos1/Elob/Crkl/Eloc/Flcn/Pik3cb/Mapk1/Pik3ca/Pik3r2/Egln1/Raf1/Ptpn11/Vhl/Akt1/Map2k2/Akt2/Gab1/Pik3r1/Tfe3/Pak3/Jun
mmu00565	Ether lipid metabolism - Mus musculus (house mouse)	24	-0.291971	-0.770409	0.824017	0.938396	0.709971	1200	tags=29%, list=15%, signal=25%	Lpcat1/Pafah1b2/Pla2g12a/Pafah1b1/Pla2g4a/Lpcat2/Plpp1
mmu03018	RNA degradation - Mus musculus (house mouse)	57	-0.246663	-0.78966	0.843552	0.938846	0.710311	5625	tags=46%, list=71%, signal=13%	Mphosph6/Exosc3/Dhx36/Lsm3/Lsm6/Pabpc1/Xrn2/Zcchc7/Dcps/Exosc6/Cnot10/Cnot3/Cnot9/Cnot6/Lsm7/Cnot1/Cnot8/Lsm1/Skic8/Pfkl/Tent4b/Cnot4/Btg1/Pfkp/Eno1/Eno3
mmu05212	Pancreatic cancer - Mus musculus (house mouse)	56	-0.246397	-0.789819	0.835759	0.938396	0.709971	2080	tags=41%, list=26%, signal=30%	Bax/Pik3cb/Brca2/Mapk1/Pik3ca/E2f3/Pik3r2/Raf1/Bak1/Polk/Smad4/Rela/Akt1/Nfkb1/Trp53/Akt2/Mapk9/Cdk4/Cdk6/Pik3r1/Stat3/Casp9/Mapk8
mmu00250	Alanine, aspartate and glutamate metabolism - Mus musculus (house mouse)	23	-0.306448	-0.795609	0.787815	0.915565	0.692697	1547	tags=39%, list=20%, signal=32%	Asrgl1/Cad/Ppat/Adsl/Adss2/Gfpt1/Ass1/Asns/Aspa
mmu00534	Glycosaminoglycan biosynthesis - heparan sulfate / heparin - Mus musculus (house mouse)	15	-0.336505	-0.800866	0.719262	0.862037	0.652199	2258	tags=40%, list=29%, signal=29%	Extl2/Ext1/Xylt2/Glce/Ext2/B3galt6
mmu04012	ErbB signaling pathway - Mus musculus (house mouse)	58	-0.252856	-0.813833	0.783158	0.915169	0.692398	2048	tags=38%, list=26%, signal=28%	Gsk3b/Pik3cb/Mapk1/Pik3ca/Cbl/Camk2d/Pik3r2/Raf1/Map2k4/Akt1/Map2k2/Akt2/Mapk9/Gab1/Cblb/Pik3r1/Mapk8/Plcg1/Plcg2/Camk2g/Pak3/Jun
mmu03022	Basal transcription factors - Mus musculus (house mouse)	30	-0.299121	-0.827805	0.726337	0.867202	0.656107	2512	tags=30%, list=32%, signal=21%	Ccnh/Gtf2e2/Taf9/Mnat1/Gtf2e1/Taf5l/Gtf2a1/Cdk7/Tbpl1
mmu05217	Basal cell carcinoma - Mus musculus (house mouse)	21	-0.324836	-0.831772	0.710744	0.85503	0.646898	1683	tags=52%, list=21%, signal=41%	Bax/Gsk3b/Bak1/Fzd2/Polk/Fzd7/Trp53/Dvl2/Sufu/Gli3/Wnt5a
mmu04261	Adrenergic signaling in cardiomyocytes - Mus musculus (house mouse)	56	-0.259518	-0.831879	0.754678	0.891132	0.674212	842	tags=30%, list=11%, signal=27%	Mapk1/Mapk13/Camk2d/Prkaca/Mapk14/Plcb1/Akt1/Akt2/Bcl2/Ppp2r2d/Adcy7/Tpm1/Adcy3/Tpm4/Camk2g/Tpm2/Slc8a1
mmu04720	Long-term potentiation - Mus musculus (house mouse)	34	-0.296682	-0.836564	0.728992	0.867202	0.656107	2116	tags=38%, list=27%, signal=28%	Itpr2/Ppp3r1/Mapk1/Grm1/Camk2d/Prkaca/Rps6ka3/Raf1/Itpr1/Plcb1/Map2k2/Ppp3cb/Camk2g
mmu04340	Hedgehog signaling pathway - Mus musculus (house mouse)	33	-0.296364	-0.839166	0.709611	0.85503	0.646898	959	tags=21%, list=12%, signal=19%	Efcab7/Bcl2/Grk2/Sufu/Gas1/Evc2/Gli3
mmu04071	Sphingolipid signaling pathway - Mus musculus (house mouse)	80	-0.247318	-0.848055	0.783613	0.915169	0.692398	2080	tags=38%, list=26%, signal=28%	Bax/Pik3cb/Mapk1/Mapk13/Pik3ca/Smpd1/Traf2/Pik3r2/Raf1/Mapk14/Gna12/Plcb1/Rela/Akt1/Nfkb1/Bid/Map2k2/Trp53/Akt2/Tradd/Mapk9/Sgpl1/Pik3r1/Bcl2/Pten/Fyn/Ppp2r2d/Mapk8/Sgpp1/S1pr2
mmu04730	Long-term depression - Mus musculus (house mouse)	30	-0.306754	-0.848929	0.697531	0.854449	0.646458	2116	tags=33%, list=27%, signal=24%	Itpr2/Mapk1/Grm1/Raf1/Itpr1/Gna12/Plcb1/Map2k2/Pla2g4a/Gnao1
mmu00514	Other types of O-glycan biosynthesis - Mus musculus (house mouse)	27	-0.317918	-0.853916	0.69958	0.854449	0.646458	924	tags=30%, list=12%, signal=26%	B3glct/Xxylt1/Pofut1/Pofut2/Plod3/Galnt17/Gxylt2/Galnt18
mmu04110	Cell cycle - Mus musculus (house mouse)	124	-0.233155	-0.855387	0.824034	0.938396	0.709971	2626	tags=35%, list=33%, signal=24%	Cdt1/Cdc16/Skp2/Anapc5/Ccnh/Orc2/Espl1/Anapc2/Anapc1/Cdc23/Cdc26/Orc1/Cdk2/Ccnd2/Anapc4/Gsk3b/Tfdp1/Orc5/Ndc80/Cdc45/Ccnd3/Anapc11/E2f3/Orc3/Cdc7/E2f4/Bub1b/Chek1/Cdk7/Smad4/Sfn/Orc4/Ywhab/Trp53/Mad2l1/Fbxo5/Trip13/Cdk4/Cdk6/Orc6/Fzr1/Cdk1/Pttg1
mmu04136	Autophagy - other - Mus musculus (house mouse)	23	-0.331365	-0.860298	0.697479	0.854449	0.646458	2519	tags=39%, list=32%, signal=27%	Atg13/Atg9b/Atg16l1/Igbp1/Atg3/Wipi2/Wipi1/Atg9a/Atg4b
mmu00541	Biosynthesis of various nucleotide sugars - Mus musculus (house mouse)	14	-0.366714	-0.864593	0.647541	0.8158	0.617217	1518	tags=50%, list=19%, signal=40%	Gmppb/Gmppa/Gne/Ugp2/Gmds/Uap1/Nans
mmu00604	Glycosphingolipid biosynthesis - ganglio series - Mus musculus (house mouse)	10	-0.402422	-0.865411	0.618	0.797419	0.603311	76	tags=50%, list=1%, signal=50%	St3gal1/St3gal5/St3gal2/Hexa/St6galnac4
mmu03082	ATP-dependent chromatin remodeling - Mus musculus (house mouse)	72	-0.262612	-0.877615	0.705263	0.854864	0.646772	3379	tags=44%, list=43%, signal=26%	Mta1/Arid2/Ep400/Smarcc1/Arid1a/Actr8/Actl6a/0610010K14Rik/Hdac1/Dpf2/Bcl7c/Brd7/Rbbp7/Rbbp4/Pbrm1/Epc2/Smarcb1/Smarce1/Meaf6/Ing3/Gatad2a/Smarca2/Baz2b/Bicra/Actb/Mbd3/Phf10/Smarcc2/Smarcd1/Morf4l2/Cdk2ap1/Macroh2a2
mmu05210	Colorectal cancer - Mus musculus (house mouse)	57	-0.276914	-0.886505	0.659619	0.824524	0.623818	2080	tags=39%, list=26%, signal=29%	Bax/Gsk3b/Pik3cb/Mapk1/Pik3ca/Pik3r2/Raf1/Bak1/Polk/Smad4/Akt1/Casp3/Map2k2/Trp53/Akt2/Mapk9/Pik3r1/Bcl2/Casp9/Mapk8/Appl1/Jun
mmu05017	Spinocerebellar ataxia - Mus musculus (house mouse)	95	-0.252193	-0.888746	0.680942	0.841319	0.636524	3159	tags=59%, list=40%, signal=36%	Psmd4/Psmc4/Psma6/Psmd13/Psma4/Cic/Psmd3/Psmb7/Psmb6/Atxn2/Atg2b/Psmb4/Slc25a4/Psmd7/Psmd1/Psma7/Adrm1/Atg13/Psmb1/Psmc5/Cycs/Pum1/Psmd6/Psmd12/Psmd8/Psmd11/Psmb3/Psmd14/Psmc2/Itpr2/Ern1/Psmc1/Psmc6/Pik3cb/Pik3ca/Grm1/Psmd2/Psmc3/Traf2/Pik3r2/Rb1cc1/Itpr1/Psma5/Plcb1/Akt1/Ulk1/Akt2/Mapk9/Wipi2/Wipi1/Pik3r1/Atxn10/Mapk8/Psmd9/Tbpl1/Rbpj
mmu05221	Acute myeloid leukemia - Mus musculus (house mouse)	35	-0.314319	-0.89364	0.631579	0.8052	0.609198	2006	tags=37%, list=25%, signal=28%	Pik3cb/Mapk1/Pik3ca/Pik3r2/Raf1/Rela/Akt1/Nfkb1/Map2k2/Akt2/Pik3r1/Stat3/Mpo
mmu03013	Nucleocytoplasmic transport - Mus musculus (house mouse)	86	-0.260123	-0.897197	0.676856	0.839511	0.635156	3762	tags=58%, list=48%, signal=31%	Nup62/Nup58/Nup50/Nup160/Nxt1/Kpna4/Thoc5/Pom121/Nup214/Xpo1/Tmem33/Thoc1/Kpnb1/Thoc2/Nup85/Ran/Thoc7/Aaas/Ipo8/Nup133/Upf1/Tnpo1/Nup188/Nup107/Thoc3/Ncbp1/Ndc1/Nup42/Nup93/Snupn/Xpo5/Ube2i/Nup37/Rangap1/Rbm8a/Nmd3/Nup43/Xpo6/Phax/Ipo5/Sec13/Ipo4/Ipo7/Tnpo2/Kpna6/Xpot/Cse1l/Ipo11/Ipo9/Ipo13
mmu05022	Pathways of neurodegeneration - multiple diseases - Mus musculus (house mouse)	281	-0.222982	-0.899113	0.807059	0.928989	0.702853	2152	tags=30%, list=27%, signal=23%	Psmc2/Vcp/Itpr2/Ern1/Psmc1/Dctn6/Bax/Ppp3r1/Actr10/Psmc6/Gsk3b/Dctn4/Tbk1/Derl1/Dctn2/Dctn1/Mapk1/Mapk13/Mfn2/Grm1/Psmd2/Camk2d/Psmc3/Dctn3/Traf2/Wdr41/Raf1/Rb1cc1/Bak1/Itpr1/Mapk14/Fzd2/Psma5/Plcb1/Apaf1/Fzd7/Casp7/Rela/Casp3/Nfkb1/Park7/Ulk1/Bid/Map2k2/Mapk9/Ube2j1/C9orf72/Ube2g1/Sqstm1/Wipi2/Uba1/Wipi1/Ppid/Capn2/Map2k3/Klc1/Tubb5/Atf6/Bcl2/Casp9/Mapk8/Dctn5/Ppp3cb/Psmd9/Tnfrsf1b/Dvl2/Plcg1/Tu…
mmu03060	Protein export - Mus musculus (house mouse)	27	-0.336594	-0.904079	0.617647	0.797419	0.603311	3494	tags=67%, list=44%, signal=37%	Srp68/Srp54a/Srp14/Get3/Srprb/Sec61a1/Srp9/Hspa5/Bag6/Sec11a/Srpra/Get4/Ubl4a/Sec61g/Sec61b/Sgta/Sec63/Sec61a2
mmu05321	Inflammatory bowel disease - Mus musculus (house mouse)	14	-0.383654	-0.904533	0.598361	0.781532	0.591291	1383	tags=36%, list=18%, signal=30%	Rela/Nfkb1/Stat6/Stat3/Jun
mmu04024	cAMP signaling pathway - Mus musculus (house mouse)	73	-0.271796	-0.909382	0.642706	0.812909	0.61503	1429	tags=23%, list=18%, signal=19%	Pde3b/Rela/Akt1/Nfkb1/Map2k2/Akt2/Mapk9/Pik3r1/Sox9/Mapk8/Adcy7/Adcy3/Camk2g/Gli3/Nfkbia/Jun/Myl9
mmu04115	p53 signaling pathway - Mus musculus (house mouse)	49	-0.295285	-0.917104	0.590717	0.781532	0.591291	1560	tags=43%, list=20%, signal=35%	Cdk2/Tsc2/Ccnd2/Bax/Rchy1/Ccnd3/Chek1/Apaf1/Sfn/Casp3/Bid/Trp53/Cdk4/Cdk6/Sesn2/Bcl2/Pten/Casp9/Cdk1/Steap3/Thbs1
mmu04916	Melanogenesis - Mus musculus (house mouse)	38	-0.316146	-0.917301	0.597458	0.781532	0.591291	2048	tags=39%, list=26%, signal=29%	Gsk3b/Mapk1/Camk2d/Prkaca/Raf1/Fzd2/Plcb1/Fzd7/Map2k2/Adcy7/Dvl2/Adcy3/Camk2g/Wnt5a/Gnao1
mmu05415	Diabetic cardiomyopathy - Mus musculus (house mouse)	132	-0.251918	-0.93098	0.623632	0.799387	0.604799	891	tags=10%, list=11%, signal=9%	Pik3r1/Pten/Mapk8/Gfpt1/Mmp2/G6pdx/Camk2g/Ptpa/Mmp9/Pdk3/Col3a1/Col1a1/Col1a2
mmu04392	Hippo signaling pathway - multiple species - Mus musculus (house mouse)	19	-0.374202	-0.931953	0.582645	0.780611	0.590594	1965	tags=42%, list=25%, signal=32%	Wwtr1/Lats2/Lats1/Tead3/Frmd6/Rassf1/Stk3/Tead1
mmu01230	Biosynthesis of amino acids - Mus musculus (house mouse)	53	-0.296506	-0.935193	0.591102	0.781532	0.591291	1486	tags=32%, list=19%, signal=26%	Acy1/Pfkp/Psph/Prps1/Rpe/Aldoa/Pgk1/Pgam1/Pycr3/Mtr/Ass1/Eno1/Asns/Psat1/Arg2/Eno3/Bcat1
mmu04070	Phosphatidylinositol signaling system - Mus musculus (house mouse)	59	-0.290691	-0.936842	0.580508	0.780611	0.590594	2116	tags=36%, list=27%, signal=26%	Itpr2/Dgkd/Pik3cb/Inpp5f/Pik3ca/Pik3r2/Mtmr4/Itpr1/Synj2/Plcb1/Impa2/Pik3r1/Inpp1/Dgkh/Pten/Pip4p2/Plcg1/Plcg2/Inpp5b/Inppl1/Plcd1
mmu05225	Hepatocellular carcinoma - Mus musculus (house mouse)	99	-0.26777	-0.947148	0.56531	0.776392	0.587402	2080	tags=39%, list=26%, signal=29%	Bax/Gsk3b/Pik3cb/Actb/Mapk1/Pik3ca/Phf10/Smarcc2/E2f3/Pik3r2/Smarcd1/Raf1/Bak1/Fzd2/Polk/Smad4/Fzd7/Akt1/Map2k2/Trp53/Akt2/Gab1/Mgst1/Cdk4/Cdk6/Pik3r1/Pten/Gstt3/Dvl2/Gstm2/Plcg1/Gstm5/Plcg2/Igf2/Nqo1/Hmox1/Txnrd1/Mgst2/Wnt5a
mmu04216	Ferroptosis - Mus musculus (house mouse)	29	-0.347385	-0.948382	0.539419	0.747882	0.565832	829	tags=38%, list=10%, signal=34%	Pcbp2/Gpx4/Trp53/Acsl1/Slc11a2/Fth1/Steap3/Hmox1/Acsl6/Prnp/Slc39a14
mmu04918	Thyroid hormone synthesis - Mus musculus (house mouse)	33	-0.335283	-0.949365	0.539877	0.747882	0.565832	826	tags=21%, list=10%, signal=19%	Hsp90b1/Adcy7/Adcy3/Alb/Gpx1/Gpx7/Gpx8
mmu05145	Toxoplasmosis - Mus musculus (house mouse)	58	-0.299882	-0.965189	0.545263	0.752087	0.569013	1650	tags=38%, list=21%, signal=30%	Tab2/Mapk14/Ly96/Rela/Akt1/Casp3/Nfkb1/Akt2/Mapk9/Map3k7/Lama3/Map2k3/Myd88/Bcl2/Stat3/Casp9/Mapk8/Irgm1/Lamb1/Lamc1/Nfkbia/Gnao1
mmu05034	Alcoholism - Mus musculus (house mouse)	51	-0.308703	-0.967424	0.523207	0.73756	0.558023	757	tags=16%, list=10%, signal=14%	Hat1/Hdac5/Slc29a3/Camkk2/Gnb4/Gnao1/Gng2/Macroh2a2
mmu04148	Efferocytosis - Mus musculus (house mouse)	85	-0.28312	-0.975922	0.48913	0.698758	0.528665	1609	tags=27%, list=20%, signal=22%	Ptpn11/Calr/Mapk14/Cebpb/Casp7/Casp3/Itgb5/Mfge8/Map2k2/Dusp4/Itgav/Sirt1/Pla2g15/Odc1/Nfatc2/Mapkapk2/Camk2g/Pbx1/Arg2/Ptgs2/Gulp1/Lrp1/Thbs1
mmu00240	Pyrimidine metabolism - Mus musculus (house mouse)	42	-0.331048	-0.978761	0.480519	0.695775	0.526409	1449	tags=40%, list=18%, signal=33%	Nme4/Umps/Cad/Nudt2/Nt5c3b/Dck/Cda/Dut/Nme1/Ctps2/Nme2/Rrm1/Tyms/Ctps1/Upp1/Dctd/Cmpk2
mmu04310	Wnt signaling pathway - Mus musculus (house mouse)	83	-0.285779	-0.979759	0.494647	0.703498	0.532251	1482	tags=23%, list=19%, signal=19%	Plcb1/Smad4/Fzd7/Trp53/Mapk9/Map3k7/Tle1/Sirt1/Mapk8/Ppp3cb/Cacybp/Nfatc2/Dvl2/Serpinf1/Ror2/Camk2g/Wnt5a/Jun/Gpc4
mmu00270	Cysteine and methionine metabolism - Mus musculus (house mouse)	34	-0.351353	-0.990724	0.483193	0.696495	0.526953	1260	tags=32%, list=16%, signal=27%	Ahcyl/Ahcyl1/Dnmt3b/Kyat3/Mtr/Enoph1/Sms/Psat1/Ldhb/Srm/Bcat1
mmu04936	Alcoholic liver disease - Mus musculus (house mouse)	69	-0.2997	-0.997346	0.450617	0.671659	0.508163	1650	tags=35%, list=21%, signal=28%	Tab2/Map2k4/Mapk14/Ly96/Acaca/Rela/Akt1/Casp3/Nfkb1/Akt2/Tradd/Mapk9/Map3k7/Map2k3/Myd88/Sirt1/Mapk8/Prkab2/Camkk2/Il17ra/C3/C4b/Nfkbia/Acacb
mmu04913	Ovarian steroidogenesis - Mus musculus (house mouse)	13	-0.435281	-1.00054	0.473904	0.692462	0.523902	697	tags=54%, list=9%, signal=49%	Acot2/Prkaca/Scarb1/Adcy7/Adcy3/Pla2g4a/Ptgs2
mmu00900	Terpenoid backbone biosynthesis - Mus musculus (house mouse)	20	-0.396121	-1.00228	0.486598	0.698257	0.528287	1471	tags=30%, list=19%, signal=24%	Pmvk/Mvk/Icmt/Ggps1/Fnta/Fntb
mmu04213	Longevity regulating pathway - multiple species - Mus musculus (house mouse)	39	-0.346661	-1.0059	0.479657	0.695775	0.526409	2006	tags=33%, list=25%, signal=25%	Pik3cb/Pik3ca/Prkaca/Pik3r2/Akt1/Akt2/Akt1s1/Pik3r1/Sirt1/Adcy7/Adcy3/Prkab2/Cryab
mmu04210	Apoptosis - Mus musculus (house mouse)	83	-0.295454	-1.01293	0.430407	0.649671	0.491527	2116	tags=45%, list=27%, signal=33%	Itpr2/Ern1/Bax/Pik3cb/Traf1/Actb/Mapk1/Pik3ca/Traf2/Ctsw/Pik3r2/Raf1/Bak1/Itpr1/Apaf1/Casp7/Rela/Akt1/Casp3/Nfkb1/Bid/Map2k2/Trp53/Akt2/Tradd/Mapk9/Capn2/Ctsl/Pik3r1/Bcl2/Casp9/Casp6/Mapk8/Parp3/Nol3/Nfkbia/Jun
mmu05231	Choline metabolism in cancer - Mus musculus (house mouse)	60	-0.314791	-1.01521	0.451271	0.671659	0.508163	1347	tags=38%, list=17%, signal=32%	Tsc1/Dgkd/Pik3cb/Mapk1/Pik3ca/Pik3r2/Raf1/Plpp3/Akt1/Map2k2/Akt2/Mapk9/Pik3r1/Dgkh/Mapk8/Wasf1/Gpcpd1/Plcg1/Pla2g4a/Pdgfra/Plpp1/Jun/Pdgfrb
mmu04935	Growth hormone synthesis, secretion and action - Mus musculus (house mouse)	62	-0.31378	-1.02096	0.436059	0.655112	0.495644	2116	tags=42%, list=27%, signal=31%	Itpr2/Gsk3b/Pik3cb/Mapk1/Mapk13/Pik3ca/Prkaca/Pik3r2/Raf1/Itpr1/Map2k4/Mapk14/Plcb1/Akt1/Map2k2/Akt2/Mapk9/Map2k3/Ghr/Pik3r1/Stat3/Mapk8/Adcy7/Plcg1/Adcy3/Plcg2
mmu04923	Regulation of lipolysis in adipocytes - Mus musculus (house mouse)	23	-0.396993	-1.03068	0.403361	0.617587	0.467253	2438	tags=65%, list=31%, signal=45%	Insr/Lipe/Irs2/Pik3cb/Pik3ca/Prkaca/Pik3r2/Pde3b/Akt1/Akt2/Pik3r1/Adcy7/Adcy3/Ptgs1/Ptgs2
mmu05223	Non-small cell lung cancer - Mus musculus (house mouse)	47	-0.335293	-1.03098	0.412527	0.625633	0.473341	2080	tags=45%, list=26%, signal=33%	Bax/Pik3cb/Mapk1/Pik3ca/E2f3/Pik3r2/Raf1/Bak1/Polk/Akt1/Map2k2/Trp53/Akt2/Cdk4/Rassf1/Cdk6/Pik3r1/Stat3/Casp9/Plcg1/Plcg2
mmu04020	Calcium signaling pathway - Mus musculus (house mouse)	71	-0.31158	-1.03623	0.3875	0.606093	0.458557	862	tags=23%, list=11%, signal=20%	Camk1/Asph/Ppp3cb/Adcy7/Nfatc2/Plcg1/Adcy3/Plcg2/Camk2g/Pdgfra/Plcd1/Fgf2/Flt4/Fgfr1/Slc8a1/Pdgfrb
mmu01250	Biosynthesis of nucleotide sugars - Mus musculus (house mouse)	30	-0.375182	-1.0383	0.399177	0.61476	0.465115	1673	tags=60%, list=21%, signal=47%	Nanp/Mpi/Nagk/Gmppb/Gpi1/Gmppa/Galk2/Pgm3/Gne/Gfpt1/Ugp2/Gnpnat1/Gmds/Uap1/Pmm2/Nans/Galk1/Pmm1
mmu03250	Viral life cycle - HIV-1 - Mus musculus (house mouse)	43	-0.35018	-1.04115	0.407895	0.621554	0.470255	2578	tags=42%, list=33%, signal=28%	Kat2a/Smarcb1/Psip1/Pin1/Vps4b/Vps4a/Ppia/Ell/Map1b/Serinc3/Bicd2/Mllt3/Pdcd6ip/Chmp4b/Map1s/Samhd1/Bst2/Map1a
mmu04218	Cellular senescence - Mus musculus (house mouse)	102	-0.294076	-1.04496	0.341151	0.572139	0.432869	2260	tags=40%, list=29%, signal=29%	Rras2/Cdk2/Tsc2/Ccnd2/Itpr2/Tsc1/Ppp3r1/Pik3cb/Rad9a/Mapk1/Mapk13/Pik3ca/Ccnd3/E2f3/Pik3r2/Raf1/E2f4/Itpr1/Mapk14/Chek1/Rela/Akt1/Nfkb1/Map2k2/Trp53/Akt2/Sqstm1/Cdk4/Ppid/Cdk6/Capn2/Map2k3/Pik3r1/Pten/Sirt1/Ppp3cb/Cdk1/Nfatc2/Mapkapk2/H2-D1/Mras
mmu04150	mTOR signaling pathway - Mus musculus (house mouse)	92	-0.301279	-1.05636	0.328261	0.571036	0.432034	2654	tags=45%, list=34%, signal=30%	Tti1/Sos1/Lrp6/Skp2/Insr/Dvl1/Cab39l/Tsc2/Flcn/Atp6v1a/Tsc1/Atp6v1c1/Lamtor3/Gsk3b/Nprl3/Pik3cb/Mapk1/Pik3ca/Atp6v1d/Rps6ka3/Pik3r2/Raf1/Atp6v1h/Sec13/Fzd2/Stk11/Telo2/Fzd7/Akt1/Slc7a5/Ulk1/Map2k2/Akt2/Akt1s1/Rraga/Rragc/Sesn2/Pik3r1/Pten/Dvl2/Wnt5a
mmu04217	Necroptosis - Mus musculus (house mouse)	70	-0.317419	-1.0572	0.35729	0.575038	0.435062	2423	tags=54%, list=31%, signal=38%	Chmp1a/Tnfaip3/Vps4b/Vps4a/Eif2ak2/Hsp90aa1/Ppia/Bax/Spata2/Dnm1l/Ftl1/Cyld/Smpd1/Camk2d/Traf2/Hsp90ab1/Rbck1/Chmp4b/Irf9/Bid/Tradd/Mapk9/Sqstm1/Pygb/Stat6/Ppid/Capn2/Hmgb1/Bcl2/Stat3/Mapk8/Tlr3/Fth1/Camk2g/Pla2g4a/Traf5/Mlkl/Macroh2a2
mmu05143	African trypanosomiasis - Mus musculus (house mouse)	12	-0.471993	-1.06076	0.399594	0.61476	0.465115	1482	tags=50%, list=19%, signal=41%	Plcb1/Hba-a1/Apoa1/Myd88/Vcam1/Icam1
mmu05140	Leishmaniasis - Mus musculus (house mouse)	27	-0.395908	-1.06339	0.371849	0.594762	0.449984	2203	tags=52%, list=28%, signal=38%	Irak1/Tab1/Mapk1/Mapk13/Tab2/Mapk14/Rela/Nfkb1/Map3k7/Myd88/C3/Ptgs2/Nfkbia/Jun
mmu04211	Longevity regulating pathway - Mus musculus (house mouse)	56	-0.333527	-1.06911	0.334719	0.571036	0.432034	2228	tags=45%, list=28%, signal=32%	Irs2/Tsc2/Tsc1/Bax/Pik3cb/Pik3ca/Prkaca/Pik3r2/Rb1cc1/Stk11/Rela/Akt1/Nfkb1/Ulk1/Trp53/Akt2/Akt1s1/Sesn2/Pik3r1/Sirt1/Adcy7/Adcy3/Prkab2/Camkk2/Appl1
mmu04612	Antigen processing and presentation - Mus musculus (house mouse)	29	-0.392643	-1.07194	0.354772	0.575038	0.435062	2231	tags=38%, list=28%, signal=27%	Hsp90aa1/Rfxap/Rfx5/Canx/Hsp90ab1/Calr/Ctsl/Tap1/Tapbp/H2-D1/B2m
mmu05230	Central carbon metabolism in cancer - Mus musculus (house mouse)	48	-0.34779	-1.0736	0.346723	0.574878	0.43494	2089	tags=44%, list=26%, signal=32%	Pkm/Pik3cb/Ldha/Mapk1/Pik3ca/Pik3r2/Raf1/Pfkp/Akt1/Slc7a5/Map2k2/Trp53/Akt2/Pgam1/Pik3r1/Pten/G6pdx/Pdgfra/Ldhb/Fgfr1/Pdgfrb
mmu05218	Melanoma - Mus musculus (house mouse)	36	-0.378166	-1.07657	0.357602	0.575038	0.435062	2080	tags=58%, list=26%, signal=43%	Bax/Pik3cb/Mapk1/Pik3ca/E2f3/Pik3r2/Raf1/Bak1/Polk/Akt1/Map2k2/Trp53/Akt2/Cdk4/Cdk6/Pik3r1/Pten/Pdgfra/Fgf2/Fgfr1/Pdgfrb
mmu05224	Breast cancer - Mus musculus (house mouse)	64	-0.331143	-1.07978	0.318565	0.571036	0.432034	2137	tags=45%, list=27%, signal=33%	Nfkb2/Bax/Gsk3b/Pik3cb/Brca2/Mapk1/Pik3ca/E2f3/Pik3r2/Raf1/Bak1/Fzd2/Polk/Fzd7/Akt1/Map2k2/Trp53/Akt2/Notch2/Cdk4/Cdk6/Pik3r1/Pten/Dvl2/Fgf2/Flt4/Fgfr1/Wnt5a/Jun
mmu04060	Cytokine-cytokine receptor interaction - Mus musculus (house mouse)	41	-0.36768	-1.08249	0.352814	0.575038	0.435062	1234	tags=34%, list=16%, signal=29%	Il24/Inhba/Tnfrsf12a/Crlf2/Bmpr1a/Ghr/Lepr/Tnfrsf1b/Il17ra/Osmr/Il6st/Il1rap/Csf1/Cxcl12
mmu04114	Oocyte meiosis - Mus musculus (house mouse)	75	-0.321955	-1.08391	0.325581	0.571036	0.432034	2614	tags=41%, list=33%, signal=28%	Cdc16/Fbxw11/Anapc5/Espl1/Anapc2/Anapc1/Cdc23/Cdc26/Cdk2/Anapc4/Itpr2/Ppp3r1/Mapk1/Mapk13/Camk2d/Prkaca/Anapc11/Rps6ka3/Cpeb4/Itpr1/Mapk14/Ywhab/Mad2l1/Fbxo5/Ppp3cb/Cdk1/Adcy7/Pttg1/Adcy3/Camk2g/Ar
mmu04080	Neuroactive ligand-receptor interaction - Mus musculus (house mouse)	19	-0.435283	-1.08408	0.353306	0.575038	0.435062	1059	tags=47%, list=13%, signal=41%	Plg/F2/Ghr/Lepr/Lpar1/Calcrl/S1pr2/Ogfr/C3
mmu05220	Chronic myeloid leukemia - Mus musculus (house mouse)	56	-0.338727	-1.08578	0.322245	0.571036	0.432034	2080	tags=39%, list=26%, signal=29%	Bax/Pik3cb/Mapk1/Pik3ca/Cbl/E2f3/Pik3r2/Raf1/Bak1/Ptpn11/Polk/Smad4/Rela/Akt1/Nfkb1/Map2k2/Trp53/Akt2/Cdk4/Cdk6/Pik3r1/Nfkbia
mmu03030	DNA replication - Mus musculus (house mouse)	33	-0.383464	-1.08579	0.353783	0.575038	0.435062	2254	tags=30%, list=29%, signal=22%	Pole4/Prim2/Pola2/Pold4/Rpa2/Pola1/Rpa1/Prim1/Rpa3/Dna2
mmu00230	Purine metabolism - Mus musculus (house mouse)	72	-0.326013	-1.08949	0.322105	0.571036	0.432034	1449	tags=40%, list=18%, signal=33%	Nme4/Ampd2/Pde3b/Gmps/Gart/Prps1/Ak2/Ak6/Nudt2/Ppat/Nudt5/Ak5/Adsl/Dck/Nme1/Impdh1/Adss2/Aprt/Adcy7/Nme2/Impdh2/Adcy3/Rrm1/Atic/Ada/Papss1/Pde6d/Xdh/Ak1
mmu01521	EGFR tyrosine kinase inhibitor resistance - Mus musculus (house mouse)	50	-0.348451	-1.09166	0.334728	0.571036	0.432034	2080	tags=40%, list=26%, signal=30%	Bax/Gsk3b/Pik3cb/Mapk1/Pik3ca/Pik3r2/Raf1/Akt1/Map2k2/Akt2/Gab1/Pik3r1/Bcl2/Pten/Stat3/Plcg1/Plcg2/Pdgfra/Fgf2/Pdgfrb
mmu04724	Glutamatergic synapse - Mus musculus (house mouse)	45	-0.361162	-1.0919	0.335484	0.571036	0.432034	768	tags=22%, list=10%, signal=20%	Grk2/Ppp3cb/Adcy7/Adcy3/Slc38a1/Pla2g4a/Gnb4/Shank2/Gnao1/Gng2
mmu05160	Hepatitis C - Mus musculus (house mouse)	88	-0.314179	-1.09283	0.280435	0.532142	0.402607	2080	tags=41%, list=26%, signal=30%	Bax/Gsk3b/Tbk1/Pik3cb/Mapk1/Pik3ca/Traf2/E2f3/Pik3r2/Raf1/Bak1/Scarb1/Apaf1/Rela/Akt1/Casp3/Irf9/Nfkb1/Bid/Map2k2/Ywhab/Trp53/Akt2/Tradd/Cdk4/Cdk6/Pik3r1/Stat3/Casp9/Ppp2r2d/Tlr3/Nfkbia/Oas3/Rigi/Oas1a/Ifit1
mmu04540	Gap junction - Mus musculus (house mouse)	47	-0.356878	-1.09735	0.319654	0.571036	0.432034	914	tags=45%, list=12%, signal=40%	Map2k5/Itpr2/Mapk1/Grm1/Prkaca/Raf1/Itpr1/Mapk7/Plcb1/Map2k2/Tubb5/Lpar1/Cdk1/Adcy7/Adcy3/Gja1/Tubb1/Pdgfra/Tubb3/Tubb6/Pdgfrb
mmu04666	Fc gamma R-mediated phagocytosis - Mus musculus (house mouse)	64	-0.337836	-1.1016	0.2827	0.532142	0.402607	2006	tags=33%, list=25%, signal=25%	Pik3cb/Mapk1/Limk1/Pik3ca/Pik3r2/Raf1/Plpp3/Akt1/Akt2/Bin1/Pik3r1/Asap1/Cfl1/Wasf1/Plcg1/Plcg2/Syk/Inppl1/Pla2g4a/Gsn/Plpp1
mmu04814	Motor proteins - Mus musculus (house mouse)	80	-0.321288	-1.1017	0.281513	0.532142	0.402607	2354	tags=46%, list=30%, signal=33%	Kif2a/Actr1b/Dynlt1b/Myh14/Myl6b/Dync1i2/Dctn6/Dync1h1/Actr10/Dctn4/Dctn2/Actb/Kif4/Dctn1/Kif2c/Dctn3/Myl6/Dynlt3/Myh9/Myo9b/Kif15/Kif1b/Dync1li1/Klc1/Tubb5/Dynlrb1/Dctn5/Hook3/Kif21a/Tpm1/Tubb1/Tpm4/Tpm2/Tubb3/Tubb6/Myh10/Myl9
mmu04912	GnRH signaling pathway - Mus musculus (house mouse)	50	-0.352525	-1.10442	0.317992	0.571036	0.432034	2158	tags=46%, list=27%, signal=34%	Map3k3/Itpr2/Mapk1/Mapk13/Camk2d/Prkaca/Map3k4/Raf1/Itpr1/Map2k4/Mapk7/Mapk14/Plcb1/Map2k2/Mapk9/Map2k3/Mapk8/Adcy7/Mmp2/Adcy3/Camk2g/Pla2g4a/Jun
mmu00520	Amino sugar and nucleotide sugar metabolism - Mus musculus (house mouse)	30	-0.403047	-1.11542	0.298354	0.548697	0.415132	1673	tags=53%, list=21%, signal=42%	Nagk/Gmppb/Gpi1/Hexa/Gmppa/Galk2/Pgm3/Gne/Gfpt1/Ugp2/Gnpnat1/Uap1/Gnpda1/Pmm2/Galk1/Pmm1
mmu04066	HIF-1 signaling pathway - Mus musculus (house mouse)	66	-0.341264	-1.12662	0.253638	0.504126	0.381411	2006	tags=41%, list=25%, signal=31%	Pik3cb/Ldha/Mapk1/Pik3ca/Camk2d/Pik3r2/Egln1/Vhl/Pfkp/Rela/Akt1/Nfkb1/Map2k2/Akt2/Aldoa/Pgk1/Pik3r1/Bcl2/Stat3/Plcg1/Plcg2/Eno1/Camk2g/Hmox1/Ldhb/Timp1/Eno3
mmu00532	Glycosaminoglycan biosynthesis - chondroitin sulfate / dermatan sulfate - Mus musculus (house mouse)	12	-0.502939	-1.13031	0.342799	0.572139	0.432869	2469	tags=67%, list=31%, signal=46%	Chpf/Chsy1/Dse/Chst7/Xylt2/Chst12/B3galt6/Chst14
mmu05202	Transcriptional misregulation in cancer - Mus musculus (house mouse)	73	-0.339407	-1.1356	0.255814	0.505312	0.382308	1574	tags=27%, list=20%, signal=22%	Mllt3/Polk/Etv6/Cebpb/Rela/Nfkb1/Trp53/Smad1/Tfe3/Ldb1/Cdk14/Pbx3/Tcf3/Meis1/Hmga2/Pbx1/Six4/Itgb7/Mmp9/Mpo
mmu04015	Rap1 signaling pathway - Mus musculus (house mouse)	97	-0.322007	-1.13755	0.221053	0.471579	0.356787	697	tags=16%, list=9%, signal=15%	Adcy7/Plcg1/Adcy3/Id1/Tln1/Mras/Pdgfra/Fgf2/Flt4/Fgfr1/Apbb1ip/Gnao1/Pdgfrb/Pfn2/Csf1/Thbs1
mmu00450	Selenocompound metabolism - Mus musculus (house mouse)	12	-0.509192	-1.14436	0.324544	0.571036	0.432034	856	tags=33%, list=11%, signal=30%	Kyat3/Mtr/Papss1/Txnrd1
mmu05200	Pathways in cancer - Mus musculus (house mouse)	256	-0.286386	-1.14559	0.13164	0.324036	0.245159	1030	tags=27%, list=13%, signal=24%	Smad4/Fzd7/Casp7/Rela/Akt1/Casp3/Nfkb1/Bid/Map2k2/Trp53/Akt2/Mapk9/Notch2/Lama3/Mgst1/Cdk4/Rassf1/Stat6/Cdk6/F2/Itgav/Pik3r1/Bcl2/Pten/Stat3/Hsp90b1/Lpar1/Casp9/Mapk8/Gstt3/Col4a2/Adcy7/Dvl2/Mmp2/Gstm2/Col4a1/Plcg1/Gstm5/Adcy3/Plcg2/Sufu/Igf2/Nqo1/Camk2g/Hmox1/Txnrd1/Ar/Il6st/Traf5/Mgst2/Pdgfra/Lamb1/Appl1/Lamc1/Fgf2/Gli3/Ptgs2/Flt4/Fgfr1/Gnb4/Nfkbia/Mmp9/Wnt5a/Jun/Gng2/Pdgfrb/Fn1/Cxcl12
mmu04931	Insulin resistance - Mus musculus (house mouse)	60	-0.356752	-1.15053	0.239407	0.484782	0.366776	2360	tags=45%, list=30%, signal=32%	Mlxip/Ptpn1/Irs2/Slc27a1/Gys1/Crtc2/Gsk3b/Pik3cb/Pik3ca/Rps6ka3/Pik3r2/Ptpn11/Rela/Akt1/Nfkb1/Akt2/Mapk9/Pygb/Pik3r1/Pten/Stat3/Mapk8/Gfpt1/Prkab2/Ptpa/Nfkbia/Acacb
mmu04062	Chemokine signaling pathway - Mus musculus (house mouse)	80	-0.337272	-1.15651	0.195378	0.425313	0.321783	2048	tags=30%, list=26%, signal=22%	Gsk3b/Pik3cb/Mapk1/Pik3ca/Prkaca/Pik3r2/Raf1/Plcb1/Gsk3a/Rela/Akt1/Nfkb1/Akt2/Pik3r1/Stat3/Grk2/Adcy7/Plcg1/Adcy3/Plcg2/Gnb4/Nfkbia/Gng2/Cxcl12
mmu04380	Osteoclast differentiation - Mus musculus (house mouse)	66	-0.350495	-1.15709	0.224532	0.47583	0.360003	2137	tags=52%, list=27%, signal=38%	Nfkb2/Itpr2/Tab1/Ppp3r1/Pik3cb/Cyld/Mapk1/Mapk13/Pik3ca/Fosl1/Traf2/Pik3r2/Tab2/Itpr1/Mapk14/Rela/Akt1/Irf9/Nfkb1/Akt2/Mapk9/Sqstm1/Map3k7/Fhl2/Pik3r1/Fyn/Mapk8/Ppp3cb/Nfatc2/Plcg2/Syk/Nfkbia/Jun/Csf1
mmu04922	Glucagon signaling pathway - Mus musculus (house mouse)	55	-0.365072	-1.16101	0.239407	0.484782	0.366776	2116	tags=42%, list=27%, signal=31%	Itpr2/Pkm/Ppp3r1/Gys1/Crtc2/Ldha/Camk2d/Prkaca/Itpr1/Plcb1/Pfkp/Acaca/Pde3b/Akt1/Akt2/Pygb/Pgam1/Sirt1/Ppp3cb/Prkab2/Camk2g/Ldhb/Acacb
mmu01522	Endocrine resistance - Mus musculus (house mouse)	56	-0.363945	-1.16662	0.226611	0.477076	0.360946	2080	tags=46%, list=26%, signal=34%	Bax/Pik3cb/Mapk1/Mapk13/Pik3ca/Prkaca/E2f3/Pik3r2/Raf1/Carm1/Mapk14/Akt1/Map2k2/Trp53/Akt2/Mapk9/Notch2/Cdk4/Pik3r1/Bcl2/Mapk8/Adcy7/Mmp2/Adcy3/Mmp9/Jun
mmu04750	Inflammatory mediator regulation of TRP channels - Mus musculus (house mouse)	39	-0.404825	-1.17467	0.248394	0.496788	0.375859	2116	tags=54%, list=27%, signal=40%	Itpr2/Pik3cb/Mapk13/Pik3ca/Camk2d/Prkaca/Pik3r2/Itpr1/Mapk14/Plcb1/Mapk9/Map2k3/Pik3r1/Mapk8/Adcy7/Plcg1/Adcy3/Plcg2/Camk2g/Pla2g4a/Il1rap
mmu04713	Circadian entrainment - Mus musculus (house mouse)	31	-0.422885	-1.17548	0.233333	0.48172	0.36446	697	tags=19%, list=9%, signal=18%	Adcy7/Adcy3/Camk2g/Gnb4/Gnao1/Gng2
mmu04611	Platelet activation - Mus musculus (house mouse)	65	-0.36072	-1.17768	0.192719	0.422399	0.319578	970	tags=22%, list=12%, signal=19%	F2/Pik3r1/Fyn/Adcy7/Adcy3/Plcg2/Syk/Tln1/Pla2g4a/Ptgs1/Apbb1ip/Col3a1/Col1a1/Col1a2
mmu05222	Small cell lung cancer - Mus musculus (house mouse)	63	-0.360984	-1.17883	0.197065	0.426086	0.322368	1789	tags=48%, list=23%, signal=37%	Traf2/E2f3/Pik3r2/Cks1b/Bak1/Cks2/Polk/Apaf1/Rela/Akt1/Casp3/Nfkb1/Trp53/Akt2/Lama3/Cdk4/Cdk6/Itgav/Pik3r1/Bcl2/Pten/Casp9/Col4a2/Col4a1/Traf5/Lamb1/Lamc1/Ptgs2/Nfkbia/Fn1
mmu04650	Natural killer cell mediated cytotoxicity - Mus musculus (house mouse)	42	-0.402618	-1.19036	0.231602	0.48172	0.36446	2071	tags=48%, list=26%, signal=35%	Ppp3r1/Pik3cb/Mapk1/Pik3ca/Pik3r2/Raf1/Ptpn11/Casp3/Bid/Map2k2/Pik3r1/Fyn/Ppp3cb/Nfatc2/Plcg1/Plcg2/Syk/H2-D1/Klra4/Icam1
mmu04613	Neutrophil extracellular trap formation - Mus musculus (house mouse)	57	-0.373499	-1.19571	0.173362	0.393445	0.297672	2006	tags=51%, list=25%, signal=38%	Pik3cb/Actb/Mapk1/Mapk13/Pik3ca/Hdac6/Pik3r2/Raf1/Mapk14/Hdac7/Plcb1/Rela/Akt1/Nfkb1/Map2k2/Akt2/Hdac4/Map3k7/Pik3r1/Hmgb1/Hat1/Hdac5/Plcg1/Plcg2/C3/Syk/Macroh2a2/Mpo/Padi4
mmu00480	Glutathione metabolism - Mus musculus (house mouse)	36	-0.422138	-1.20175	0.220557	0.471579	0.356787	1077	tags=44%, list=14%, signal=39%	Mgst1/Ggt7/Pgd/Odc1/Gstt3/Gstm2/Gstm5/Ggct/Sms/Rrm1/G6pdx/Gpx1/Mgst2/Srm/Gpx7/Gpx8
mmu05134	Legionellosis - Mus musculus (house mouse)	30	-0.436258	-1.20733	0.187243	0.413292	0.312688	2137	tags=47%, list=27%, signal=34%	Nfkb2/Vcp/Eef1g/Hbs1l/Apaf1/Casp7/Rela/Hsf1/Casp3/Nfkb1/Myd88/Casp9/C3/Nfkbia
mmu04810	Regulation of actin cytoskeleton - Mus musculus (house mouse)	136	-0.324817	-1.20846	0.115217	0.297335	0.224958	970	tags=17%, list=12%, signal=15%	F2/Fgd1/Itgav/Pik3r1/Cfl1/Lpar1/Wasf1/Rdx/Ppp1r12b/Mras/Pak3/Pdgfra/Gsn/Fgf2/Fgfr1/Itgb7/Myh10/Pdgfrb/Itga5/Pfn2/Fn1/Cxcl12/Myl9
mmu04914	Progesterone-mediated oocyte maturation - Mus musculus (house mouse)	58	-0.376825	-1.21283	0.162105	0.378285	0.286203	2614	tags=59%, list=33%, signal=40%	Prkacb/Ccna2/Cdc16/Anapc5/Anapc2/Anapc1/Cdc23/Cdc26/Hsp90aa1/Cdk2/Anapc4/Pik3cb/Mapk1/Mapk13/Pik3ca/Prkaca/Anapc11/Rps6ka3/Pik3r2/Raf1/Cpeb4/Hsp90ab1/Mapk14/Pde3b/Akt1/Akt2/Mapk9/Mad2l1/Pik3r1/Fzr1/Mapk8/Cdk1/Adcy7/Adcy3
mmu05215	Prostate cancer - Mus musculus (house mouse)	62	-0.375873	-1.223	0.150943	0.363172	0.274768	2075	tags=44%, list=26%, signal=32%	Plau/Gsk3b/Pik3cb/Mapk1/Pik3ca/Grm1/E2f3/Pik3r2/Raf1/Hsp90ab1/Rela/Akt1/Nfkb1/Map2k2/Trp53/Akt2/Pik3r1/Bcl2/Pten/Hsp90b1/Casp9/Ar/Pdgfra/Fgfr1/Nfkbia/Mmp9/Pdgfrb
mmu05132	Salmonella infection - Mus musculus (house mouse)	166	-0.320791	-1.22603	0.0842572	0.238604	0.180523	2106	tags=39%, list=27%, signal=29%	Dync1i2/Dctn6/Tab1/Bax/Dync1h1/Actr10/Dctn4/Pik3cb/Dctn2/Actb/Dctn1/Mapk1/Mapk13/Pik3ca/Plekhm1/Dctn3/Traf2/Raf1/Dynlt3/Cyth3/Bak1/Hsp90ab1/Tab2/Flna/Map2k4/Mapk14/Pfn1/Ly96/Snx9/Casp7/Rela/Akt1/Casp3/Nfkb1/Map2k2/Akt2/Tradd/Mapk9/Fhod1/Cse1l/Dync1li1/Map3k7/Elmo2/Map2k3/Klc1/Myd88/Tubb5/Dynlrb1/Bcl2/Hsp90b1/Mapk8/Dctn5/Snx18/Txn1/Tubb1/Ripk2/Pak3/Tubb3/Mlkl/Nfkbia/Tubb6/Jun/Pfn2/Myl9
mmu04630	JAK-STAT signaling pathway - Mus musculus (house mouse)	53	-0.389306	-1.22789	0.163136	0.378285	0.286203	2006	tags=45%, list=25%, signal=34%	Pik3cb/Pik3ca/Ptpn2/Ccnd3/Pik3r2/Raf1/Ptpn11/Pias4/Akt1/Irf9/Akt2/Il24/Crlf2/Stat6/Ghr/Lepr/Pik3r1/Bcl2/Stat3/Osmr/Il6st/Pdgfra/Fhl1/Pdgfrb
mmu01232	Nucleotide metabolism - Mus musculus (house mouse)	65	-0.376264	-1.22843	0.134904	0.329536	0.24932	1449	tags=42%, list=18%, signal=34%	Nme4/Ampd2/Gmps/Ak2/Ak6/Nt5c3b/Ak5/Adsl/Dck/Cda/Dut/Nme1/Impdh1/Ctps2/Adss2/Aprt/Nme2/Impdh2/Rrm1/Ada/Tyms/Ctps1/Upp1/Dctd/Xdh/Cmpk2/Ak1
mmu05418	Fluid shear stress and atherosclerosis - Mus musculus (house mouse)	83	-0.359242	-1.23162	0.111349	0.289689	0.219172	1605	tags=43%, list=20%, signal=35%	Map2k4/Mapk7/Mapk14/Acvr1/Pias4/Rela/Akt1/Nfkb1/Trp53/Akt2/Mapk9/Sqstm1/Map3k7/Mgst1/Bmpr1a/Ctsl/Itgav/Pik3r1/Bcl2/Hsp90b1/Mapk8/Gstt3/Ass1/Mmp2/Gstm2/Gstm5/Txn1/Nqo1/Hmox1/Vcam1/Mgst2/Mmp9/Jun/Sdc2/Icam1/Thbd
mmu04917	Prolactin signaling pathway - Mus musculus (house mouse)	30	-0.447785	-1.23923	0.174897	0.394134	0.298194	2211	tags=60%, list=28%, signal=43%	Ccnd2/Gsk3b/Pik3cb/Mapk1/Mapk13/Pik3ca/Pik3r2/Raf1/Mapk14/Rela/Akt1/Nfkb1/Map2k2/Akt2/Mapk9/Pik3r1/Stat3/Mapk8
mmu04072	Phospholipase D signaling pathway - Mus musculus (house mouse)	76	-0.369059	-1.24147	0.12311	0.312661	0.236553	2099	tags=43%, list=27%, signal=32%	Tsc1/Dgkd/Pik3cb/Mapk1/Pik3ca/Grm1/Pik3r2/Raf1/Cyth3/Plpp3/Ptpn11/Gna12/Plcb1/Akt1/Map2k2/Akt2/Gab1/F2/Pik3r1/Dgkh/Lpar1/Fyn/Adcy7/Plcg1/Adcy3/Plcg2/Syk/Dnm1/Mras/Pla2g4a/Pdgfra/Plpp1/Pdgfrb
mmu04010	MAPK signaling pathway - Mus musculus (house mouse)	138	-0.332555	-1.2418	0.0893246	0.250736	0.189701	2158	tags=38%, list=27%, signal=28%	Map3k3/Nfkb2/Map2k5/Tab1/Ppp5c/Ppp3r1/Lamtor3/Mapk1/Mapk13/Map4k4/Prkaca/Traf2/Map3k4/Rps6ka3/Ppm1b/Raf1/Tab2/Flna/Map2k4/Mapk7/Mapk14/Gna12/Rela/Akt1/Casp3/Nfkb1/Map2k2/Trp53/Akt2/Tradd/Mapk9/Map3k20/Map3k7/Stk3/Map2k3/Dusp4/Myd88/Mapk8/Ppp3cb/Igf2/Mapkapk2/Stmn1/Mras/Pla2g4a/Mapk8ip3/Pdgfra/Fgf2/Flt4/Fgfr1/Il1rap/Jun/Pdgfrb/Csf1
mmu04727	GABAergic synapse - Mus musculus (house mouse)	28	-0.460244	-1.24875	0.17284	0.393445	0.297672	697	tags=21%, list=9%, signal=20%	Adcy7/Adcy3/Slc38a1/Gnb4/Gnao1/Gng2
mmu04360	Axon guidance - Mus musculus (house mouse)	104	-0.356042	-1.26829	0.0835118	0.238604	0.180523	891	tags=21%, list=11%, signal=19%	Pik3r1/Cfl1/Plxna1/Fyn/Ngef/Ppp3cb/Nfatc2/Plxna4/Plcg1/Ilk/Plcg2/Slit3/Camk2g/Nrp1/Pak3/Ephb2/Slit2/Sema7a/Wnt5a/Sema3a/Cxcl12/Myl9
mmu04370	VEGF signaling pathway - Mus musculus (house mouse)	38	-0.44218	-1.28299	0.154661	0.366604	0.277365	2071	tags=53%, list=26%, signal=39%	Ppp3r1/Pik3cb/Mapk1/Mapk13/Pik3ca/Pik3r2/Raf1/Mapk14/Akt1/Map2k2/Akt2/Pik3r1/Casp9/Ppp3cb/Nfatc2/Plcg1/Plcg2/Mapkapk2/Pla2g4a/Ptgs2
mmu05152	Tuberculosis - Mus musculus (house mouse)	78	-0.378285	-1.29038	0.0801688	0.235761	0.178371	2203	tags=47%, list=28%, signal=35%	Irak1/Rfxap/Bax/Ppp3r1/Mapk1/Rfx5/Mapk13/Atp6v0a2/Camk2d/Raf1/Atp6v1h/Mapk14/Cebpb/Apaf1/Lamp1/Atp6ap1/Rela/Akt1/Casp3/Nfkb1/Pla2r1/Bid/Akt2/Tradd/Mapk9/Myd88/Bcl2/Casp9/Mapk8/Ppp3cb/Bcl10/Lamp2/C3/Syk/Camk2g/Ripk2/Mrc2
mmu04962	Vasopressin-regulated water reabsorption - Mus musculus (house mouse)	25	-0.487389	-1.2932	0.141667	0.343434	0.259835	2106	tags=48%, list=27%, signal=35%	Dync1i2/Dctn6/Dync1h1/Dctn4/Dctn2/Dctn1/Prkaca/Arhgdia/Dync1li1/Dctn5/Adcy3/Arhgdib
mmu05165	Human papillomavirus infection - Mus musculus (house mouse)	175	-0.337788	-1.29971	0.0224912	0.109048	0.0825034	1406	tags=27%, list=18%, signal=23%	Fzd7/Atp6ap1/Rela/Ube3a/Akt1/Casp3/Irf9/Nfkb1/Itgb5/Ubr4/Map2k2/Trp53/Akt2/Tradd/Col2a1/Notch2/Lama3/Cdk4/Cdk6/Itgav/Pik3r1/Pten/Ppp2r2d/Col4a2/Dvl2/Col4a1/Tlr3/Tbpl1/H2-D1/Dlg3/Rbpj/Lamb1/Lamc1/Ptgs2/Col6a2/Itgb7/Thbs2/Wnt5a/Tnc/Pdgfrb/Itga5/Col6a1/Thbs1/Oasl2/Fn1/Isg15/Col1a1/Col1a2
mmu04725	Cholinergic synapse - Mus musculus (house mouse)	44	-0.438314	-1.31323	0.11039	0.289547	0.219065	2116	tags=45%, list=27%, signal=33%	Itpr2/Pik3cb/Mapk1/Pik3ca/Camk2d/Prkaca/Pik3r2/Itpr1/Plcb1/Akt1/Akt2/Pik3r1/Bcl2/Fyn/Adcy7/Adcy3/Camk2g/Gnb4/Gnao1/Gng2
mmu05235	PD-L1 expression and PD-1 checkpoint pathway in cancer - Mus musculus (house mouse)	50	-0.420776	-1.31824	0.10251	0.275658	0.208557	2158	tags=52%, list=27%, signal=38%	Map3k3/Ppp3r1/Pik3cb/Mapk1/Mapk13/Pik3ca/Pik3r2/Raf1/Ptpn11/Mapk14/Rela/Akt1/Nfkb1/Map2k2/Akt2/Map2k3/Myd88/Pik3r1/Pten/Stat3/Ppp3cb/Nfatc2/Plcg1/Nfkbie/Nfkbia/Jun
mmu04350	TGF-beta signaling pathway - Mus musculus (house mouse)	53	-0.423433	-1.33553	0.0783898	0.234437	0.17737	1634	tags=25%, list=21%, signal=20%	E2f4/Acvr1/Smad4/Smad5/Inhba/Smad1/Bmpr1a/Id3/Id1/Fbn1/Ltbp1/Grem1/Thbs1
mmu04550	Signaling pathways regulating pluripotency of stem cells - Mus musculus (house mouse)	63	-0.411245	-1.34296	0.0838574	0.238604	0.180523	2048	tags=49%, list=26%, signal=37%	Gsk3b/Pik3cb/Mapk1/Mapk13/Pik3ca/Pik3r2/Raf1/Mapk14/Fzd2/Acvr1/Smad4/Fzd7/Akt1/Map2k2/Akt2/Smad5/Inhba/Smad1/Zfhx3/Bmpr1a/Pik3r1/Stat3/Dvl2/Id3/Id1/Tcf3/Meis1/Il6st/Fgf2/Fgfr1/Wnt5a
mmu04215	Apoptosis - multiple species - Mus musculus (house mouse)	22	-0.52494	-1.35253	0.119588	0.306144	0.231622	2450	tags=59%, list=31%, signal=41%	Cycs/Birc6/Htra2/Bax/Bak1/Apaf1/Casp7/Casp3/Bid/Mapk9/Bcl2/Casp9/Mapk8
mmu04140	Autophagy - animal - Mus musculus (house mouse)	124	-0.372165	-1.36538	0.0194234	0.101893	0.0770902	2519	tags=48%, list=32%, signal=33%	Atg13/Atg9b/Atg16l1/Igbp1/Birc6/Uvrag/Mtmr3/Rras2/Irs2/Tsc2/Dapk1/Ern1/Tsc1/Tbk1/Pik3cb/Mapk1/Pik3ca/Plekhm1/Prkaca/Wdr41/Pik3r2/Mtmr4/Raf1/Rb1cc1/Dapk3/Wdfy3/Itpr1/Stk11/Lamp1/Supt20/Stx17/Akt1/Ykt6/Atg3/Ulk1/Map2k2/Akt2/Mapk9/C9orf72/Akt1s1/Sqstm1/Map3k7/Eif2ak4/Wipi2/Rraga/Wipi1/Rragc/Ctsl/Pik3r1/Atg9a/Hmgb1/Bcl2/Pten/Mapk8/Atg4b/Lamp2/Camkk2/Mras/Rab39b/Tank
mmu05416	Viral myocarditis - Mus musculus (house mouse)	28	-0.503478	-1.36605	0.0925926	0.254785	0.192765	1514	tags=46%, list=19%, signal=38%	Dtna/Cd55/Casp3/Bid/Sgcd/Fyn/Casp9/Sntb2/Eif4g3/Sgcb/H2-D1/Sgce/Icam1
mmu04518	Integrin signaling - Mus musculus (house mouse)	84	-0.398973	-1.36854	0.0289198	0.126772	0.0959127	490	tags=25%, list=6%, signal=24%	C3/Tln1/Fbn1/Vcam1/Pdgfra/Lamb1/Lamc1/Flt4/Col6a2/Itgb7/Thbs2/Fermt2/Tnc/Pdgfrb/Itga5/Col6a1/Icam1/Thbs1/Fn1/Col1a1/Col1a2
mmu05205	Proteoglycans in cancer - Mus musculus (house mouse)	124	-0.375674	-1.37826	0.0178182	0.096641	0.0731165	943	tags=21%, list=12%, signal=19%	Ctsl/Itgav/Pik3r1/Stat3/Rdx/Ppp1r12b/Mmp2/Plcg1/Plcg2/Cd44/Igf2/Cd63/Timp3/Mras/Camk2g/Fgf2/Fgfr1/Ank2/Mmp9/Wnt5a/Sdc2/Itga5/Thbs1/Fn1/Col1a1/Col1a2
mmu04061	Viral protein interaction with cytokine and cytokine receptor - Mus musculus (house mouse)	12	-0.61328	-1.37829	0.109533	0.289547	0.219065	675	tags=33%, list=9%, signal=31%	Tnfrsf1b/Il6st/Csf1/Cxcl12
mmu04662	B cell receptor signaling pathway - Mus musculus (house mouse)	44	-0.46015	-1.37866	0.0584416	0.194057	0.146819	2071	tags=50%, list=26%, signal=37%	Ppp3r1/Gsk3b/Pik3cb/Mapk1/Pik3ca/Pik3r2/Raf1/Rela/Akt1/Nfkb1/Map2k2/Akt2/Pik3r1/Ppp3cb/Nfatc2/Bcl10/Plcg2/Syk/Inppl1/Nfkbie/Nfkbia/Jun
mmu04014	Ras signaling pathway - Mus musculus (house mouse)	104	-0.387998	-1.38213	0.0206632	0.104956	0.0794074	1441	tags=29%, list=18%, signal=24%	Brap/Rela/Akt1/Nfkb1/Map2k2/Akt2/Mapk9/Gab1/Pla2g12a/Ralgapa1/Rin1/Rassf1/Pik3r1/Mapk8/Plcg1/Plcg2/Igf2/Rgl1/Mras/Pak3/Pla2g4a/Pdgfra/Rasa4/Fgf2/Flt4/Fgfr1/Gnb4/Gng2/Pdgfrb/Csf1
mmu05135	Yersinia infection - Mus musculus (house mouse)	92	-0.396442	-1.39002	0.031385	0.131334	0.0993647	2085	tags=38%, list=26%, signal=28%	Tab1/Gsk3b/Tbk1/Pik3cb/Actb/Mapk1/Mapk13/Limk1/Pik3ca/Traf2/Rps6ka3/Pik3r2/Tab2/Map2k4/Mapk14/Rela/Akt1/Nfkb1/Map2k2/Akt2/Mapk9/Map3k7/Elmo2/Map2k3/Myd88/Pik3r1/Mapk8/Nfatc2/Plcg1/Skap2/Nfkbia/Wipf1/Jun/Itga5/Fn1
mmu05206	MicroRNAs in cancer - Mus musculus (house mouse)	113	-0.388861	-1.40674	0.0201455	0.103977	0.0786668	1337	tags=30%, list=17%, signal=25%	Casp3/Nfkb1/Zfpm2/Map2k2/Trp53/Dnmt3b/Notch2/Hdac4/Rassf1/Cdk6/Pik3r1/Bcl2/Pten/Stat3/Sirt1/Rdx/Hdac5/Plcg1/Tpm1/Plcg2/Cd44/Timp3/Stmn1/Hmga2/Hmox1/Pdgfra/Zeb2/Ptgs2/Mmp9/Tnc/Pdgfrb/Itga5/Thbs1/Fscn1
mmu04658	Th1 and Th2 cell differentiation - Mus musculus (house mouse)	34	-0.499573	-1.40867	0.0588235	0.194057	0.146819	1383	tags=41%, list=18%, signal=34%	Rela/Nfkb1/Mapk9/Notch2/Stat6/Mapk8/Ppp3cb/Nfatc2/Plcg1/Nfkbie/Rbpj/Nfkbia/Runx3/Jun
mmu04920	Adipocytokine signaling pathway - Mus musculus (house mouse)	43	-0.473908	-1.40901	0.0491263	0.176758	0.133731	1609	tags=47%, list=20%, signal=37%	Ptpn11/Stk11/Rela/Akt1/Nfkb1/Akt2/Tradd/Mapk9/Lepr/Stat3/Acsl1/Mapk8/Tnfrsf1b/Prkab2/Camkk2/Nfkbie/Acsl6/Appl1/Nfkbia/Acacb
mmu05203	Viral carcinogenesis - Mus musculus (house mouse)	125	-0.384776	-1.41325	0.0109184	0.0713038	0.0539469	2578	tags=46%, list=33%, signal=31%	Kat2a/Irf3/Skp2/Gtf2e2/Atf4/Scin/Hdac10/Ddb1/Eif2ak2/Cdk2/Ccnd2/Nfkb2/Psmc1/Pkm/Bax/Pik3cb/Traf1/Mapk1/Pik3ca/Hdac6/Gtf2e1/Prkaca/Ccnd3/Traf2/Pik3r2/Bak1/Gtf2a1/Hdac7/Chek1/Rela/Ube3a/Casp3/Irf9/Nfkb1/Ubr4/Ywhab/Trp53/Tradd/Hdac4/Cdk4/Cdk6/Sp100/Pik3r1/Stat3/Hdac5/Cdk1/Tbpl1/Mapkapk2/C3/Syk/H2-D1/Rbpj/Il6st/Traf5/Gsn/Nfkbia/Jun
mmu04740	Olfactory transduction - Mus musculus (house mouse)	10	-0.657357	-1.41365	0.092	0.254785	0.192765	768	tags=60%, list=10%, signal=54%	Camk2d/Prkaca/Grk2/Adcy3/Camk2g/Slc8a1
mmu04270	Vascular smooth muscle contraction - Mus musculus (house mouse)	47	-0.460651	-1.41644	0.026981	0.121836	0.0921782	2251	tags=45%, list=28%, signal=32%	Ppp1r12a/Myh14/Myl6b/Itpr2/Mapk1/Prkaca/Myl6/Raf1/Itpr1/Myh9/Gna12/Plcb1/Map2k2/Pla2g12a/Adcy7/Ppp1r12b/Calcrl/Adcy3/Pla2g4a/Myh10/Myl9
mmu04659	Th17 cell differentiation - Mus musculus (house mouse)	45	-0.473487	-1.43149	0.0475289	0.176758	0.133731	1667	tags=49%, list=21%, signal=39%	Hsp90aa1/Il4ra/Ppp3r1/Mapk1/Mapk13/Hsp90ab1/Mapk14/Smad4/Rela/Nfkb1/Mapk9/Stat6/Stat3/Mapk8/Ppp3cb/Nfatc2/Plcg1/Nfkbie/Il6st/Nfkbia/Il1rap/Jun
mmu05164	Influenza A - Mus musculus (house mouse)	79	-0.419707	-1.43347	0.0365537	0.142649	0.107925	2080	tags=46%, list=26%, signal=34%	Bax/Tbk1/Pik3cb/Dnajc3/Actb/Mapk1/Pik3ca/Ccnd3/Pik3r2/Raf1/Bak1/Kpna6/Apaf1/Rela/Akt1/Casp3/Irf9/Nfkb1/Bid/Map2k2/Akt2/Tradd/Plg/Cdk4/Cdk6/Myd88/Pik3r1/Dnajb1/Casp9/Tlr3/Ifih1/Nfkbia/Oas3/Rigi/Oas1a/Icam1
mmu04081	Hormone signaling - Mus musculus (house mouse)	50	-0.459826	-1.44058	0.0261343	0.121203	0.0916994	1545	tags=42%, list=20%, signal=34%	Gna12/Stk11/Acvr1/Plcb1/Smad4/Smad5/Smad1/Bmpr1a/Ghr/Itgav/Lepr/Pik3r1/Npr3/Stat3/Adcy7/Adcy3/Igf2/Appl1/Gnb4/Gnao1/Gng2
mmu04664	Fc epsilon RI signaling pathway - Mus musculus (house mouse)	34	-0.511029	-1.44097	0.0571694	0.192571	0.145695	2006	tags=59%, list=25%, signal=44%	Pik3cb/Mapk1/Mapk13/Pik3ca/Pik3r2/Raf1/Map2k4/Mapk14/Akt1/Map2k2/Akt2/Mapk9/Map2k3/Pik3r1/Fyn/Mapk8/Plcg1/Plcg2/Syk/Pla2g4a
mmu05032	Morphine addiction - Mus musculus (house mouse)	26	-0.539252	-1.44259	0.0681937	0.214717	0.16245	768	tags=23%, list=10%, signal=21%	Grk2/Adcy7/Adcy3/Gnb4/Gnao1/Gng2
mmu04921	Oxytocin signaling pathway - Mus musculus (house mouse)	69	-0.436788	-1.45355	0.0318638	0.131334	0.0993647	862	tags=22%, list=11%, signal=20%	Camk1/Ppp3cb/Adcy7/Ppp1r12b/Nfatc2/Eef2/Adcy3/Prkab2/Camkk2/Camk2g/Pla2g4a/Ptgs2/Jun/Gnao1/Myl9
mmu05163	Human cytomegalovirus infection - Mus musculus (house mouse)	127	-0.394999	-1.455	0.0122197	0.0724129	0.0547861	2116	tags=43%, list=27%, signal=32%	Itpr2/Tsc1/Bax/Ppp3r1/Gsk3b/Tbk1/Pik3cb/Mapk1/Mapk13/Pik3ca/Prkaca/Traf2/E2f3/Pik3r2/Raf1/Bak1/Itpr1/Calr/Mapk14/Gna12/Plcb1/Rela/Akt1/Casp3/Nfkb1/Bid/Map2k2/Trp53/Akt2/Tradd/Cdk4/Cdk6/Cgas/Itgav/Pik3r1/Stat3/Casp9/Ppp3cb/Adcy7/Nfatc2/Adcy3/Tap1/Tapbp/H2-D1/Traf5/Pdgfra/Ptgs2/Gnb4/Nfkbia/B2m/Sting1/Gnao1/Gng2/Cxcl12
mmu05417	Lipid and atherosclerosis - Mus musculus (house mouse)	113	-0.402679	-1.45673	0.0117326	0.0724129	0.0547861	2115	tags=46%, list=27%, signal=34%	Ern1/Tab1/Bax/Ppp3r1/Gsk3b/Tbk1/Pik3cb/Mapk1/Mapk13/Pik3ca/Camk2d/Traf2/Pik3r2/Hsp90ab1/Tab2/Itpr1/Map2k4/Mapk14/Ly96/Plcb1/Apaf1/Casp7/Rela/Akt1/Casp3/Nfkb1/Bid/Apoa1/Trp53/Akt2/Mapk9/Map3k7/Map2k3/Myd88/Pik3r1/Atf6/Bcl2/Stat3/Hsp90b1/Casp9/Casp6/Mapk8/Ppp3cb/Nfatc2/Plcg1/Camk2g/Vcam1/Tank/Nfkbia/Mmp9/Jun/Icam1
mmu04512	ECM-receptor interaction - Mus musculus (house mouse)	41	-0.496547	-1.46189	0.0315729	0.131334	0.0993647	263	tags=29%, list=3%, signal=28%	Lamb1/Lamc1/Col6a2/Itgb7/Thbs2/Tnc/Itga5/Col6a1/Thbs1/Fn1/Col1a1/Col1a2
mmu05166	Human T-cell leukemia virus 1 infection - Mus musculus (house mouse)	126	-0.397666	-1.46279	0.0116558	0.0724129	0.0547861	2256	tags=42%, list=29%, signal=31%	Cdc26/Cdk2/Ccnd2/Map3k3/Nfkb2/Anapc4/Bax/Ppp3r1/Crtc2/Pik3cb/Mapk1/Pik3ca/Fosl1/Canx/Prkaca/Ccnd3/Anapc11/E2f3/Pik3r2/Crtc3/Map2k4/Calr/Bub1b/Gps2/Chek1/Smad4/Rela/Akt1/Nfkb1/Map2k2/Trp53/Akt2/Mapk9/Mad2l1/Cdk4/Pik3r1/Pten/Mapk8/Ppp3cb/Adcy7/Nfatc2/Pttg1/Adcy3/Tbpl1/Tcf3/H2-D1/Tln1/Crtc1/Nrp1/Nfkbia/B2m/Jun/Icam1
mmu04660	T cell receptor signaling pathway - Mus musculus (house mouse)	67	-0.442928	-1.46281	0.0185839	0.0991141	0.0749877	2071	tags=46%, list=26%, signal=34%	Ppp3r1/Gsk3b/Pik3cb/Mapk1/Mapk13/Pik3ca/Pik3r2/Raf1/Ptpn11/Mapk14/Rela/Akt1/Nfkb1/Map2k2/Akt2/Mapk9/Cblb/Map3k7/Cdk4/Pik3r1/Fyn/Ppp2r2d/Mapk8/Ppp3cb/Nfatc2/Bcl10/Plcg1/Nfkbie/Pak3/Nfkbia/Jun
mmu05133	Pertussis - Mus musculus (house mouse)	31	-0.526948	-1.46474	0.0397793	0.15154	0.114652	1588	tags=45%, list=20%, signal=36%	Mapk14/Ly96/Casp7/Rela/Casp3/Nfkb1/Mapk9/Myd88/Cfl1/Mapk8/C3/C4b/Jun/Itga5
mmu05142	Chagas disease - Mus musculus (house mouse)	48	-0.477634	-1.47442	0.0295735	0.127885	0.0967554	2006	tags=46%, list=25%, signal=34%	Pik3cb/Mapk1/Mapk13/Pik3ca/Pik3r2/Map2k4/Calr/Mapk14/Plcb1/Rela/Akt1/Nfkb1/Akt2/Mapk9/Myd88/Pik3r1/Ppp2r2d/Mapk8/C3/Nfkbia/Jun/Gnao1
mmu04620	Toll-like receptor signaling pathway - Mus musculus (house mouse)	45	-0.488315	-1.47632	0.0320127	0.131334	0.0993647	2085	tags=60%, list=26%, signal=44%	Irak1/Tab1/Tbk1/Pik3cb/Mapk1/Mapk13/Pik3ca/Pik3r2/Tab2/Map2k4/Mapk14/Ly96/Rela/Akt1/Irf9/Nfkb1/Map2k2/Akt2/Mapk9/Map3k7/Map2k3/Myd88/Pik3r1/Mapk8/Tlr3/Nfkbia/Jun
mmu05171	Coronavirus disease - COVID-19 - Mus musculus (house mouse)	137	-0.396637	-1.48034	0.00570694	0.0480584	0.03636	970	tags=17%, list=12%, signal=15%	F2/Cgas/Myd88/Pik3r1/Stat3/Mapk8/Plcg1/Tlr3/Plcg2/C3/Syk/Nrp1/Il6st/Ifih1/C4b/Nfkbia/Masp1/Oas3/Sting1/Rigi/Oas1a/Jun/Isg15
mmu00590	Arachidonic acid metabolism - Mus musculus (house mouse)	19	-0.597821	-1.48888	0.0557851	0.189907	0.143679	334	tags=53%, list=4%, signal=51%	Gpx4/Ptges3/Pla2g12a/Lta4h/Pla2g4a/Ptgs1/Ptgs2/Ptges/Cbr2/Ptgis
mmu05323	Rheumatoid arthritis - Mus musculus (house mouse)	24	-0.570357	-1.50497	0.0351744	0.138961	0.105135	93	tags=21%, list=1%, signal=21%	Ctsl/Jun/Icam1/Csf1/Cxcl12
mmu04082	Neuroactive ligand signaling - Mus musculus (house mouse)	24	-0.57283	-1.5115	0.0326842	0.132392	0.100165	697	tags=25%, list=9%, signal=23%	Adcy7/Adcy3/Ogfr/Gnb4/Gnao1/Gng2
mmu05161	Hepatitis B - Mus musculus (house mouse)	95	-0.429121	-1.51226	0.0102808	0.0685389	0.0518551	2085	tags=44%, list=26%, signal=33%	Tab1/Bax/Tbk1/Pik3cb/Mapk1/Mapk13/Pik3ca/E2f3/Pik3r2/Raf1/Tab2/Map2k4/Mapk14/Apaf1/Smad4/Atp6ap1/Rela/Akt1/Casp3/Nfkb1/Bid/Map2k2/Ywhab/Trp53/Akt2/Mapk9/Map3k7/Stat6/Map2k3/Myd88/Pik3r1/Bcl2/Stat3/Casp9/Mapk8/Nfatc2/Tlr3/Ifih1/Nfkbia/Mmp9/Rigi/Jun
mmu04621	NOD-like receptor signaling pathway - Mus musculus (house mouse)	87	-0.436938	-1.51496	0.00704473	0.0524259	0.0396643	2116	tags=44%, list=27%, signal=32%	Itpr2/Tab1/Tbk1/Dnm1l/Mapk1/Mapk13/Mfn2/Traf2/Hsp90ab1/Tab2/Itpr1/Rbck1/Mapk14/Plcb1/Rela/Irf9/Nfkb1/Mapk9/Map3k7/Nek7/Myd88/Bcl2/Mapk8/Gbp2/Irgm1/Antxr1/Txn1/Gbp3/Gbp7/Ripk2/Traf5/Tank/Nfkbia/Oas3/Ifi204/Sting1/Oas1a/Jun
mmu04145	Phagosome - Mus musculus (house mouse)	67	-0.460369	-1.52041	0.00924629	0.0657514	0.0497461	2125	tags=54%, list=27%, signal=40%	Atp6v1a/Dync1i2/Atp6v1c1/Dync1h1/Actb/Sec61g/Canx/Sec61b/Atp6v1d/Atp6v0a2/Thbs3/Atp6v1h/Calr/Scarb1/Lamp1/Atp6ap1/Itgb5/Pla2r1/Sec61a2/Dync1li1/Ctsl/Tubb5/Itgav/Lamp2/Tap1/C3/Tubb1/H2-D1/Tubb3/Tubb6/Thbs2/Mpo/Itga5/Thbs1/Mrc2/Colec12
mmu04151	PI3K-Akt signaling pathway - Mus musculus (house mouse)	161	-0.399924	-1.52635	0.00117148	0.0156197	0.0118175	1383	tags=30%, list=18%, signal=25%	Rela/Phlpp2/Akt1/Nfkb1/Itgb5/Map2k2/Ywhab/Trp53/Akt2/Col2a1/Lama3/Cdk4/Cdk6/Ghr/Phlpp1/Itgav/Pik3r1/Bcl2/Pten/Hsp90b1/Lpar1/Casp9/Ppp2r2d/Col4a2/Col4a1/Igf2/Syk/Osmr/Pdgfra/Lamb1/Lamc1/Fgf2/Flt4/Fgfr1/Gnb4/Col6a2/Itgb7/Thbs2/Tnc/Gng2/Pdgfrb/Itga5/Col6a1/Csf1/Thbs1/Fn1/Col1a1/Col1a2
mmu04623	Cytosolic DNA-sensing pathway - Mus musculus (house mouse)	44	-0.515199	-1.54359	0.0160311	0.0896857	0.0678543	1391	tags=32%, list=18%, signal=26%	Casp7/Rela/Casp3/Nfkb1/Polr3h/Cgas/Samhd1/Gsdme/Trex1/Mlkl/Nfkbia/Ifi204/Sting1/Rigi
mmu05214	Glioma - Mus musculus (house mouse)	42	-0.530977	-1.56986	0.0121644	0.0724129	0.0547861	2080	tags=57%, list=26%, signal=42%	Bax/Pik3cb/Mapk1/Pik3ca/Camk2d/E2f3/Pik3r2/Raf1/Bak1/Polk/Akt1/Map2k2/Trp53/Akt2/Cdk4/Cdk6/Pik3r1/Camk1/Pten/Plcg1/Plcg2/Camk2g/Pdgfra/Pdgfrb
mmu05146	Amoebiasis - Mus musculus (house mouse)	42	-0.532143	-1.57331	0.0118421	0.0724129	0.0547861	263	tags=38%, list=3%, signal=37%	Plcb1/Vcl/Rela/Casp3/Nfkb1/Lama3/Pik3r1/Col4a2/Col4a1/Lamb1/Arg2/Lamc1/Fn1/Col3a1/Col1a1/Col1a2
mmu04064	NF-kappa B signaling pathway - Mus musculus (house mouse)	54	-0.505058	-1.59452	0.00987745	0.0672507	0.0508805	1517	tags=50%, list=19%, signal=41%	Irak1/Nfkb2/Tab1/Plau/Traf1/Cyld/Traf2/Tab2/Ly96/Pias4/Rela/Nfkb1/Tradd/Map3k7/Myd88/Bcl2/Bcl10/Plcg1/Plcg2/Syk/Vcam1/Traf5/Ptgs2/Nfkbia/Rigi/Icam1/Cxcl12
mmu04510	Focal adhesion - Mus musculus (house mouse)	123	-0.438549	-1.60747	0.00100214	0.0139429	0.0105489	893	tags=25%, list=11%, signal=23%	Itgav/Pik3r1/Parva/Bcl2/Pten/Fyn/Mapk8/Col4a2/Ppp1r12b/Col4a1/Ilk/Tln1/Pak3/Pdgfra/Lamb1/Lamc1/Flt4/Col6a2/Itgb7/Thbs2/Zyx/Jun/Tnc/Pdgfrb/Itga5/Col6a1/Thbs1/Fn1/Myl9/Col1a1/Col1a2
mmu04722	Neurotrophin signaling pathway - Mus musculus (house mouse)	70	-0.483008	-1.60872	0.00673021	0.0522203	0.0395087	2203	tags=56%, list=28%, signal=41%	Irak1/Map3k3/Map2k5/Bax/Gsk3b/Pik3cb/Mapk1/Mapk13/Pik3ca/Camk2d/Rps6ka3/Pik3r2/Raf1/Frs2/Ptpn11/Mapk7/Mapk14/Arhgdia/Rela/Akt1/Nfkb1/Map2k2/Trp53/Akt2/Mapk9/Gab1/Pik3r1/Bcl2/Mapk8/Plcg1/Plcg2/Mapkapk2/Nfkbie/Camk2g/Ripk2/Maged1/Nfkbia/Jun/Arhgdib
mmu05170	Human immunodeficiency virus 1 infection - Mus musculus (house mouse)	137	-0.432212	-1.61311	0.000752056	0.0136491	0.0103266	2116	tags=45%, list=27%, signal=33%	Itpr2/Tab1/Bax/Ppp3r1/Tbk1/Pik3cb/Mapk1/Cul4b/Mapk13/Limk1/Pik3ca/Cul4a/Traf2/Pik3r2/Raf1/Bak1/Tab2/Itpr1/Calr/Mapk14/Chek1/Cul5/Ap1s2/Rela/Akt1/Casp3/Nfkb1/Bid/Map2k2/Akt2/Tradd/Mapk9/Map3k7/Map2k3/Cgas/Myd88/Pik3r1/Cfl1/Bcl2/Casp9/Mapk8/Samhd1/Ppp3cb/Cdk1/Nfatc2/Tnfrsf1b/Plcg1/Plcg2/Tap1/Tapbp/H2-D1/Pak3/Traf5/Bst2/Gnb4/Nfkbia/B2m/Sting1/Jun/Gnao1/Gng2
mmu05322	Systemic lupus erythematosus - Mus musculus (house mouse)	11	-0.733717	-1.61514	0.0215637	0.10616	0.0803183	531	tags=36%, list=7%, signal=34%	Ro60/C3/C4b/Macroh2a2
mmu05167	Kaposi sarcoma-associated herpesvirus infection - Mus musculus (house mouse)	97	-0.457809	-1.6173	0.00289007	0.0318904	0.0241276	2116	tags=54%, list=27%, signal=40%	Itpr2/Bax/Ppp3r1/Gsk3b/Tbk1/Pik3cb/Mapk1/Mapk13/Pik3ca/Traf2/E2f3/Pik3r2/Raf1/Bak1/Itpr1/Map2k4/Mapk14/Rela/Akt1/Casp3/Irf9/Nfkb1/Atg3/Bid/Map2k2/Trp53/Akt2/Tradd/Mapk9/Cdk4/Cdk6/Pik3r1/Stat3/Casp9/Mapk8/Ppp3cb/Nfatc2/Plcg1/Tlr3/Plcg2/Mapkapk2/C3/Syk/H2-D1/Il6st/Fgf2/Ptgs2/Gnb4/Nfkbia/Jun/Gng2/Icam1
mmu04120	Ubiquitin mediated proteolysis - Mus musculus (house mouse)	98	-0.459443	-1.61986	0.00282726	0.0318904	0.0241276	2617	tags=57%, list=33%, signal=39%	Wwp2/Cdc16/Fbxw11/Skp2/Anapc5/Mgrn1/Elob/Smurf2/Cul3/Anapc2/Anapc1/Birc6/Pias2/Ddb1/Cdc23/Eloc/Cdc26/Anapc4/Klhl9/Ube2q2/Cul4b/Rchy1/Huwe1/Uba3/Trim32/Cbl/Anapc11/Uba6/Cul4a/Herc4/Sae1/Fbxo4/Uba2/Vhl/Cul5/Pias4/Ube2f/Ube3a/Ube2j1/Cblb/Ube2g1/Ube2q1/Ube2k/Ube2m/Uba1/Ube2c/Ube2o/Ube2z/Ube3b/Fzr1/Ube4b/Fbxw8/Ube2n/Cdc34/Ube2r2/Cul7
mmu03050	Proteasome - Mus musculus (house mouse)	41	-0.550867	-1.62182	0.00685391	0.0522203	0.0395087	3272	tags=85%, list=41%, signal=50%	Psma2/Psma1/Psmd4/Psmc4/Psma6/Psmd13/Psma4/Psmd3/Psmb7/Psmb6/Psmb4/Psmd7/Psmd1/Psma7/Adrm1/Psmb1/Psmc5/Psmd6/Psmd12/Psmd8/Psmd11/Psmb3/Psmd14/Psmc2/Psmc1/Psmc6/Pomp/Psmd2/Psmc3/Psma5/Psme4/Psmf1/Psmd9/Psmb10/Psmb8
mmu04622	RIG-I-like receptor signaling pathway - Mus musculus (house mouse)	37	-0.565267	-1.63031	0.00656074	0.0522203	0.0395087	2040	tags=51%, list=26%, signal=38%	Tbk1/Cyld/Mapk13/Traf2/Znfx1/Mapk14/Rela/Nfkb1/Tradd/Mapk9/Map3k7/Mapk8/Dhx58/Tank/Ifih1/Nfkbia/Sting1/Rigi/Isg15
mmu04141	Protein processing in endoplasmic reticulum - Mus musculus (house mouse)	131	-0.443754	-1.64295	0.000921163	0.0139429	0.0105489	2646	tags=53%, list=33%, signal=36%	Ssr4/Pdia3/Hspa5/Wfs1/Rpn2/Bag2/Stt3a/Map2k7/Hspbp1/Atf4/Sec23b/Erp29/Sil1/Ostc/Mogs/Hsp90aa1/Pdia6/Rrbp1/Vcp/Ern1/Edem3/Hspa4l/Bax/Dnajc1/Dnaja2/Derl1/Dnajc3/Ddost/Bag1/Ubxn4/Sec61g/Canx/Sec61b/Ssr1/Ubqln1/Fbxo6/Traf2/Sec63/Bak1/Hsp90ab1/Sec13/Calr/Hyou1/Uggt1/Rad23b/Mbtps1/Lman1/Nsfl1c/Mapk9/Ube2j1/Dnaja1/Sec61a2/Ube2g1/Capn2/Atf6/Dnajb1/Bcl2/Hsp90b1/Plaa/Mapk8/Ube4b/Sec31a/Selenos/Txndc5/Dnajb…
mmu04668	TNF signaling pathway - Mus musculus (house mouse)	73	-0.497992	-1.66619	0.00220108	0.0269334	0.0203772	2009	tags=48%, list=25%, signal=36%	Dnm1l/Pik3cb/Traf1/Cyld/Mapk1/Mapk13/Pik3ca/Traf2/Pik3r2/Tab2/Map2k4/Mapk14/Cebpb/Casp7/Rela/Akt1/Casp3/Nfkb1/Akt2/Tradd/Mapk9/Map3k7/Map2k3/Pik3r1/Mapk8/Tnfrsf1b/Vcam1/Traf5/Ptgs2/Mlkl/Nfkbia/Mmp9/Jun/Icam1/Csf1
mmu04625	C-type lectin receptor signaling pathway - Mus musculus (house mouse)	56	-0.531219	-1.70281	0.00335203	0.035755	0.0270515	2137	tags=57%, list=27%, signal=42%	Nfkb2/Itpr2/Ppp3r1/Pik3cb/Cyld/Mapk1/Mapk13/Pik3ca/Pik3r2/Raf1/Itpr1/Ptpn11/Mapk14/Rela/Akt1/Irf9/Nfkb1/Akt2/Mapk9/Cblb/Pik3r1/Mapk8/Ppp3cb/Nfatc2/Bcl10/Plcg2/Mapkapk2/Syk/Mras/Ptgs2/Nfkbia/Jun
mmu04657	IL-17 signaling pathway - Mus musculus (house mouse)	45	-0.565959	-1.71106	0.00212007	0.0269334	0.0203772	2048	tags=58%, list=26%, signal=43%	Gsk3b/Tbk1/Mapk1/Mapk13/Fosl1/Traf2/Hsp90ab1/Tab2/Mapk7/Mapk14/Cebpb/Rela/Casp3/Nfkb1/Tradd/Mapk9/Mapk6/Map3k7/Hsp90b1/Mapk8/Il17ra/Traf5/Ptgs2/Nfkbia/Mmp9/Jun
mmu04926	Relaxin signaling pathway - Mus musculus (house mouse)	66	-0.535356	-1.76737	0.000379829	0.00865525	0.00654838	1946	tags=47%, list=25%, signal=36%	Mapk1/Mapk13/Pik3ca/Prkaca/Pik3r2/Raf1/Map2k4/Mapk14/Plcb1/Rela/Akt1/Nfkb1/Map2k2/Akt2/Mapk9/Pik3r1/Mapk8/Col4a2/Adcy7/Mmp2/Col4a1/Adcy3/Gnb4/Nfkbia/Mmp9/Jun/Gnao1/Gng2/Col3a1/Col1a1/Col1a2
mmu05168	Herpes simplex virus 1 infection - Mus musculus (house mouse)	95	-0.50255	-1.77103	0.000284301	0.00827058	0.00625735	2099	tags=52%, list=27%, signal=38%	Tsc1/Tab1/Bax/Hcfc2/Tbk1/Pik3cb/Pik3ca/Traf2/Pik3r2/Bak1/Tab2/Eif2b5/Ptpn11/Calr/Apaf1/Rela/Akt1/Casp3/Irf9/Nfkb1/Bid/Trp53/Akt2/Tradd/Nectin1/Map3k7/Zc3hav1/Sp100/Cgas/Myd88/Pik3r1/Bcl2/Casp9/Tlr3/Tap1/Tapbp/C3/Syk/H2-D1/Traf5/Ifih1/Bst2/Nfkbia/Oas3/B2m/Sting1/Rigi/Oas1a/Itga5
mmu05162	Measles - Mus musculus (house mouse)	71	-0.544379	-1.81045	0.000236424	0.00800226	0.00605434	2225	tags=56%, list=28%, signal=41%	Cdk2/Ccnd2/Irak1/Bax/Gsk3b/Tbk1/Pik3cb/Rchy1/Pik3ca/Ccnd3/Pik3r2/Bak1/Tab2/Apaf1/Rela/Akt1/Casp3/Irf9/Nfkb1/Bid/Trp53/Akt2/Tradd/Mapk9/Cblb/Map3k7/Cdk4/Cdk6/Myd88/Pik3r1/Bcl2/Stat3/Casp9/Mapk8/Ifih1/Nfkbia/Oas3/Rigi/Oas1a/Jun
mmu04933	AGE-RAGE signaling pathway in diabetic complications - Mus musculus (house mouse)	61	-0.561113	-1.82613	0.000227014	0.00800226	0.00605434	1482	tags=44%, list=19%, signal=36%	Plcb1/Smad4/Rela/Akt1/Casp3/Nfkb1/Akt2/Mapk9/Cdk4/Pik3r1/Bcl2/Stat3/Mapk8/Col4a2/Mmp2/Col4a1/Plcg1/Plcg2/Vcam1/Plcd1/Jun/Icam1/Thbd/Fn1/Col3a1/Col1a1/Col1a2
mmu04974	Protein digestion and absorption - Mus musculus (house mouse)	27	-0.683927	-1.837	0.000355211	0.00865525	0.00654838	854	tags=52%, list=11%, signal=46%	Col12a1/Col4a2/Col16a1/Col4a1/Col11a1/Col5a1/Col5a2/Col6a2/Slc8a1/Col8a1/Col6a1/Col3a1/Col1a1/Col1a2
mmu05144	Malaria - Mus musculus (house mouse)	15	-0.772191	-1.83778	0.000836583	0.0136491	0.0103266	352	tags=47%, list=4%, signal=45%	Vcam1/Klra4/Thbs2/Sdc2/Lrp1/Icam1/Thbs1
mmu04820	Cytoskeleton in muscle cells - Mus musculus (house mouse)	115	-0.542889	-1.96409	3.91073e-06	0.000297592	0.000225152	766	tags=39%, list=10%, signal=36%	Syne1/Sntb2/Vcan/Fhl3/Col4a2/Sgcb/Col4a1/Tpm1/Des/Eno1/Fbln2/Tln1/Fbln1/Tpm4/Nid1/Sgce/Fbn1/Csrp1/Pdlim2/Sun2/Tpm2/Col11a1/Ldb3/Col5a1/Col5a2/Eno3/Syne3/Col6a2/Ank2/Itgb7/Thbs2/Zyx/Lmod1/Myh10/Sdc2/Fhl1/Itga5/Col6a1/Thbs1/Fn1/Col3a1/Myl9/Bgn/Col1a1/Col1a2
mmu05169	Epstein-Barr virus infection - Mus musculus (house mouse)	121	-0.540989	-1.97732	1.12721e-06	0.000120236	9.09682e-05	2568	tags=64%, list=33%, signal=44%	Irf3/Skp2/Adrm1/Map2k7/Psmc5/Cycs/Psmd6/Tnfaip3/Psmd12/Psmd8/Psmd11/Eif2ak2/Cdk2/Ccnd2/Irak1/Psmd14/Psmc2/Nfkb2/Psmc1/Tab1/Bax/Psmc6/Tbk1/Vim/Pik3cb/Mapk13/Pik3ca/Psmd2/Psmc3/Ccnd3/Traf2/E2f3/Pik3r2/Bak1/Tab2/Map2k4/Calr/Mapk14/Polk/Apaf1/Rela/Akt1/Casp3/Irf9/Nfkb1/Bid/Trp53/Akt2/Tradd/Mapk9/Map3k7/Cdk4/Cdk6/Map2k3/Myd88/Pik3r1/Bcl2/Stat3/Casp9/Mapk8/Plcg2/Cd44/Tap1/Tapbp/Syk/H2-D1/Nfkbie/Rbpj/Tr…

## Sheet: KEGG_enriched_KPCmesvsKPCZ
ID	Description	setSize	enrichmentScore	NES	pvalue	p.adjust	qvalue	rank	leading_edge	core_enrichment
mmu03050	Proteasome - Mus musculus (house mouse)	41	0.884425	2.68111	3.02974e-21	9.69515e-19	6.63353e-19	851	tags=98%, list=11%, signal=88%	Psme4/Psmb3/Psmb4/Psma2/Psma5/Psma6/Psmb1/Psma4/Psma1/Psmb6/Psmc6/Psmd2/Psmc3/Psmb5/Psmb2/Psma3/Psmb7/Psmc5/Psmc1/Psma7/Psmd8/Psmd9/Psmd4/Psmd6/Psmc4/Psmb10/Psmd1/Psmc2/Psmd14/Adrm1/Psmd3/Psmd11/Psmd12/Psmd7/Psme1/Pomp/Psmd13/Psme3/Psme2/Psmb8
mmu01200	Carbon metabolism - Mus musculus (house mouse)	85	0.671063	2.36455	4.23933e-12	4.52195e-10	3.09397e-10	963	tags=40%, list=12%, signal=36%	Eno3/Esd/Pfkm/Pgk1/G6pdx/Got1/Pgd/Eno1/Gpi1/Pkm/Psat1/Tpi1/Pgam1/Prps2/Mdh1/Prps1/Adh5/Gapdh/Pgp/Tkt/Taldo1/Aldoa/Me1/Pfkl/Shmt1/Pgls/Idh1/Acat2/Aco1/Pfkp/Psph/Rpe/Hkdc1/H6pd
mmu01230	Biosynthesis of amino acids - Mus musculus (house mouse)	53	0.731969	2.34766	2.76695e-11	2.21356e-09	1.51454e-09	881	tags=55%, list=11%, signal=49%	Bcat1/Eno3/Pycr3/Pfkm/Pgk1/Got1/Eno1/Cth/Mat2b/Pkm/Psat1/Tpi1/Asns/Mat2a/Pgam1/Prps2/Prps1/Gapdh/Tkt/Taldo1/Aldoa/Pfkl/Shmt1/Acy1/Idh1/Aco1/Pfkp/Psph/Rpe
mmu00983	Drug metabolism - other enzymes - Mus musculus (house mouse)	40	0.744483	2.2435	7.17257e-09	3.87047e-07	2.64822e-07	1045	tags=68%, list=13%, signal=59%	Mgst2/Gstm1/Mpo/Ugt1a7c/Impdh2/Gstm5/Ugt1a6a/Hprt1/Xdh/Nme2/Impdh1/Gsto1/Gstp1/Mgst1/Rrm1/Nme1/Umps/Gmps/Upp1/Cmpk1/Uck2/Dut/Cda/Gstm2/Tk1/Itpa/Gsta4
mmu00030	Pentose phosphate pathway - Mus musculus (house mouse)	21	0.835439	2.18806	1.31038e-08	4.62282e-07	3.16298e-07	963	tags=76%, list=12%, signal=67%	Pfkm/G6pdx/Pgd/Gpi1/Prps2/Prps1/Tkt/Taldo1/Aldoa/Pgm1/Pfkl/Pgls/Pfkp/Pgm2/Rpe/H6pd
mmu00980	Metabolism of xenobiotics by cytochrome P450 - Mus musculus (house mouse)	23	0.817651	2.17857	2.4979e-08	7.26661e-07	4.97189e-07	298	tags=61%, list=4%, signal=59%	Mgst2/Gstm1/Adh7/Cbr3/Cbr2/Ugt1a7c/Gstm5/Ugt1a6a/Aldh3a1/Ephx1/Adh5/Gsto1/Gstp1/Mgst1
mmu01250	Biosynthesis of nucleotide sugars - Mus musculus (house mouse)	30	0.759674	2.16168	1.45126e-07	3.31717e-06	2.26964e-06	1441	tags=87%, list=18%, signal=71%	Galk1/Nans/Gpi1/Gfpt1/Ugdh/Gmppb/Gnpnat1/Gfus/Pmm2/Pgm1/Ugp2/Uap1l1/Gmppa/Uap1/Pgm3/Galk2/Mpi/Nagk/Pgm2/Hkdc1/Gne/Nanp/Gmds/Fcsk/Gale/Pmm1
mmu00010	Glycolysis / Gluconeogenesis - Mus musculus (house mouse)	41	0.707104	2.14356	1.18351e-07	2.91326e-06	1.99328e-06	368	tags=44%, list=5%, signal=42%	Adh7/Eno3/Pfkm/Pgk1/Ldhb/Ldha/Eno1/Aldh3a1/Gpi1/Pkm/Tpi1/Pgam1/Adh5/Gapdh/Akr1a1/Aldoa/Pgm1/Pfkl
mmu05017	Spinocerebellar ataxia - Mus musculus (house mouse)	95	0.596307	2.12758	1.44463e-08	4.62282e-07	3.16298e-07	1362	tags=48%, list=17%, signal=41%	Psmb3/Psmb4/Psma2/Psma5/Psma6/Plcb1/Psmb1/Psma4/Psma1/Psmb6/Psmc6/Psmd2/Psmc3/Psmb5/Psmb2/Psma3/Psmb7/Psmc5/Psmc1/Psma7/Tbpl1/Psmd8/Psmd9/Psmd4/Psmd6/Psmc4/Psmd1/Psmc2/Psmd14/Adrm1/Psmd3/Pik3ca/Psmd11/Mapk9/Psmd12/Psmd7/Psmd13/Pik3r1/Ulk1/Akt1/Atxn10/Ambra1/Cic/Akt2/Mapk8/Pik3r2
mmu00480	Glutathione metabolism - Mus musculus (house mouse)	36	0.71915	2.12541	3.10207e-07	6.54622e-06	4.47899e-06	1315	tags=67%, list=17%, signal=56%	Mgst2/Gstm1/Srm/Prdx6/Gstm5/G6pdx/Pgd/Sms/Gsto1/Gss/Gstp1/Mgst1/Gpx7/Rrm1/Idh1/Gclm/Odc1/Gstm2/Gsta4/Lancl1/Ggct/Gpx1/Gclc/Gpx4
mmu04922	Glucagon signaling pathway - Mus musculus (house mouse)	55	0.647347	2.1036	3.4622e-07	6.54622e-06	4.47899e-06	1417	tags=58%, list=18%, signal=48%	Phka2/Pfkm/Ldhb/Ldha/Pkm/Pgam1/Plcb1/Pfkl/Pygb/Prkacb/Phka1/Ppp3cb/Camk2d/Ppp4r3a/Camk2g/Pfkp/Prmt1/Ppp4c/Ppp4r3b/Prkab2/Pde3b/Crebbp/Prkaca/Akt1/Acacb/Ep300/Ppp3r1/Ppp3ca/Acaca/Akt2/Gys1/Sirt1
mmu00520	Amino sugar and nucleotide sugar metabolism - Mus musculus (house mouse)	30	0.738543	2.10155	8.9746e-07	1.51151e-05	1.03419e-05	1441	tags=80%, list=18%, signal=66%	Galk1/Gpi1/Gnpda1/Gfpt1/Ugdh/Gmppb/Gnpnat1/Pmm2/Pgm1/Ugp2/Uap1l1/Gmppa/Uap1/Pgm3/Galk2/Mpi/Nagk/Pgm2/Hexa/Hkdc1/Gne/Fcsk/Gale/Pmm1
mmu01240	Biosynthesis of cofactors - Mus musculus (house mouse)	108	0.574647	2.08425	1.1921e-08	4.62282e-07	3.16298e-07	1194	tags=41%, list=15%, signal=35%	Ak1/Bcat1/Nqo1/Pdxk/Ugt1a7c/Ugt1a6a/Pdxp/Cmpk2/Mat2b/Adsl/Psat1/Urod/Mat2a/Nme2/Ugdh/Ctps1/Akr1a1/Gss/Gmppb/Pmm2/Alad/Ugp2/Shmt1/Nme1/Dhfr/Umps/Mthfd1/Gmppa/Spr/Cmpk1/Cad/Mpi/Adss2/Naprt/Ak5/Nadk/Gclm/Gphn/Mocs2/Ctps2/Ppcs/Ak6/Hmbs/Pank3
mmu00230	Purine metabolism - Mus musculus (house mouse)	72	0.611047	2.08055	3.49644e-07	6.54622e-06	4.47899e-06	1119	tags=50%, list=14%, signal=43%	Ak1/Impdh2/Atic/Aprt/Adsl/Pfas/Hprt1/Xdh/Nme2/Prps2/Prps1/Impdh1/Papss1/Rrm1/Pgm1/Pnp/Nme1/Ppat/Papss2/Gmps/Ada/Ampd2/Gart/Adss2/Nt5c/Ak5/Dck/Pde6d/Pde3b/Adk/Pgm2/Gmpr2/Itpa/Nudt5/Ak6/Adcy7
mmu00982	Drug metabolism - cytochrome P450 - Mus musculus (house mouse)	20	0.796844	2.07202	2.63854e-06	4.02063e-05	2.75096e-05	298	tags=55%, list=4%, signal=53%	Mgst2/Gstm1/Adh7/Ugt1a7c/Gstm5/Ugt1a6a/Aldh3a1/Adh5/Gsto1/Gstp1/Mgst1
mmu01232	Nucleotide metabolism - Mus musculus (house mouse)	65	0.608923	2.04147	1.30632e-06	2.09012e-05	1.43008e-05	1108	tags=52%, list=14%, signal=45%	Ak1/Impdh2/Cmpk2/Aprt/Adsl/Hprt1/Xdh/Nme2/Impdh1/Ctps1/Rrm1/Pnp/Nme1/Gmps/Upp1/Ada/Ampd2/Tyms/Cmpk1/Adss2/Uck2/Nt5c/Ak5/Dck/Nt5c3b/Dctd/Dut/Adk/Cda/Gmpr2/Tk1/Ctps2/Itpa/Ak6
mmu00270	Cysteine and methionine metabolism - Mus musculus (house mouse)	34	0.692363	2.02453	4.21124e-06	6.12544e-05	4.19109e-05	1325	tags=65%, list=17%, signal=54%	Bcat1/Srm/Ldhb/Got1/Ldha/Cth/Ahcyl/Mat2b/Psat1/Mat2a/Sms/Mdh1/Enoph1/Gss/Apip/Mtap/Gclm/Adi1/Kyat3/Mri1/Gclc/Mtr
mmu05169	Epstein-Barr virus infection - Mus musculus (house mouse)	121	0.545001	2.01673	5.17888e-08	1.38103e-06	9.44918e-07	1625	tags=50%, list=21%, signal=40%	Vim/Icam1/Rigi/Isg15/Oas1a/Irf9/Runx3/Psmc6/Psmd2/Psmc3/Trp53/Psmc5/Psmc1/Casp3/Psmd8/Psmd4/Tap1/Psmd6/Psmc4/Psmd1/Cdk4/Psmc2/Psmd14/Adrm1/Psmd3/Pik3ca/Psmd11/Mapk9/Psmd12/Apaf1/Psmd7/Oas3/Nfkbia/Jun/Psmd13/Pik3r1/Nedd4/Skp2/Ccnd2/Akt1/Map2k3/Irak1/Myd88/Map2k6/Cdkn1b/Map2k4/Ccnd3/Mapk14/Nfkb1/Akt2/Mapk8/Traf5/Pik3r2/Stat3/Ncor2/Ccnd1/Cdk2/Ikbkg/Tab1/Traf2
mmu00051	Fructose and mannose metabolism - Mus musculus (house mouse)	24	0.739425	2.00143	9.45459e-06	0.000121019	8.28023e-05	1441	tags=75%, list=18%, signal=62%	Pfkm/Tpi1/Gmppb/Gfus/Pmm2/Aldoa/Akr1b8/Pfkl/Gmppa/Mpi/Pfkp/Akr1b1/Hkdc1/Sord/Gmds/Fcsk/Tkfc/Pmm1
mmu04974	Protein digestion and absorption - Mus musculus (house mouse)	27	0.710646	1.98578	1.28519e-05	0.000146878	0.000100496	448	tags=41%, list=6%, signal=39%	Atp1a4/Col1a2/Col1a1/Col3a1/Col6a1/Col5a2/Col6a2/Col5a1/Col16a1/Col11a1/Slc8a1
mmu05012	Parkinson disease - Mus musculus (house mouse)	173	0.512728	1.96357	1.44243e-08	4.62282e-07	3.16298e-07	1007	tags=32%, list=13%, signal=28%	Tubb1/Tubb3/Sod1/Tubb5/Tubb6/Uba1/Psmb3/Psmb4/Psma2/Psma5/Psma6/Psmb1/Psma4/Psma1/Psmb6/Psmc6/Prkacb/Psmd2/Psmc3/Psmb5/Ube2g1/Trp53/Psmb2/Txn1/Psma3/Psmb7/Psmc5/Psmc1/Psma7/Casp3/Psmd8/Psmd9/Psmd4/Psmd6/Psmc4/Psmd1/Camk2d/Psmc2/Psmd14/Adrm1/Psmd3/Psmd11/Mapk9/Camk2g/Psmd12/Apaf1/Klc1/Psmd7/Psmd13/Park7/Septin5/Plcg1/Lrrk2/Prkaca/Slc39a14
mmu04066	HIF-1 signaling pathway - Mus musculus (house mouse)	66	0.568729	1.91696	1.69944e-05	0.000187524	0.000128306	1521	tags=55%, list=19%, signal=44%	Eno3/Pfkm/Pgk1/Ldhb/Trf/Ldha/Eno1/Flt1/Gapdh/Aldoa/Pfkl/Timp1/Camk2d/Pik3ca/Camk2g/Pfkp/Pik3r1/Plcg1/Crebbp/Hkdc1/Mapk3/Akt1/Vhl/Ep300/Mapk1/Cdkn1b/Nfkb1/Rbx1/Cul2/Akt2/Pik3r2/Elob/Stat3/Eif4e/Map2k2/Eloc
mmu05204	Chemical carcinogenesis - DNA adducts - Mus musculus (house mouse)	18	0.744184	1.88921	0.000156832	0.00147607	0.00100994	1045	tags=67%, list=13%, signal=58%	Mgst2/Gstm1/Ugt1a7c/Gstm5/Ugt1a6a/Ephx1/Gsto1/Gstp1/Mgst1/Cbr1/Gstm2/Gsta4
mmu00590	Arachidonic acid metabolism - Mus musculus (house mouse)	19	0.731545	1.86934	0.000131995	0.00127995	0.000875754	740	tags=53%, list=9%, signal=48%	Ptges/Ptgs1/Cbr3/Ptgis/Cbr2/Lta4h/Ptgr1/Cbr1/Cyp2j6/Ptges3
mmu00040	Pentose and glucuronate interconversions - Mus musculus (house mouse)	11	0.810735	1.85458	0.000259426	0.00220245	0.00150694	1212	tags=82%, list=15%, signal=69%	Ugt1a7c/Ugt1a6a/Ugdh/Akr1a1/Akr1b8/Ugp2/Akr1b1/Rpe/Sord
mmu00541	Biosynthesis of various nucleotide sugars - Mus musculus (house mouse)	14	0.75214	1.81167	0.00118274	0.00805273	0.00550976	1271	tags=79%, list=16%, signal=66%	Nans/Ugdh/Gmppb/Gfus/Ugp2/Uap1l1/Gmppa/Uap1/Gne/Nanp/Gmds
mmu01524	Platinum drug resistance - Mus musculus (house mouse)	47	0.573832	1.80951	0.000574796	0.00427755	0.00292674	1362	tags=40%, list=17%, signal=34%	Mgst2/Gstm1/Gstm5/Gsto1/Gstp1/Mgst1/Trp53/Casp3/Pik3ca/Apaf1/Pik3r1/Atm/Gstm2/Mapk3/Akt1/Gsta4/Mapk1/Akt2/Pik3r2
mmu05020	Prion disease - Mus musculus (house mouse)	166	0.470939	1.7972	4.9427e-06	6.8768e-05	4.70518e-05	782	tags=29%, list=10%, signal=27%	Tubb1/Tubb3/Sod1/Tubb5/Tubb6/Lamc1/Psmb3/Psmb4/Psma2/Psma5/Psma6/Psmb1/Psma4/Psma1/Psmb6/Psmc6/Prkacb/Psmd2/Psmc3/Psmb5/Psmb2/Psma3/Psmb7/Psmc5/Psmc1/Psma7/Casp3/Psmd8/Psmd9/Psmd4/Psmd6/Psmc4/Psmd1/Ppp3cb/Psmc2/Psmd14/Adrm1/Psmd3/Pik3ca/Psmd11/Mapk9/Psmd12/Apaf1/Klc1/Psmd7/Cav1/Psmd13/Pik3r1
mmu04120	Ubiquitin mediated proteolysis - Mus musculus (house mouse)	98	0.495531	1.77662	0.000110526	0.00110526	0.000756228	2385	tags=54%, list=30%, signal=38%	Sae1/Uba1/Uba2/Ube2g1/Uba3/Ubr5/Huwe1/Ube3a/Nedd4/Ube2h/Skp2/Ube2o/Ube2r2/Rnf7/Ube4b/Vhl/Fbxo4/Rbx1/Cul5/Ube3b/Cul2/Elob/Ube2l3/Cblb/Ube2n/Cdc34/Eloc/Ube2q1/Ube2z/Fbxw8/Ddb1/Ube2a/Cul3/Pias4/Pias2/Ube3c/Ube2m/Ube2f/Birc6/Anapc5/Cul7/Anapc4/Cul4b/Cul4a/Cul1/Cdc23/Ube2k/Anapc2/Cdc16/Pias1/Traf6/Cbl/Anapc1
mmu04623	Cytosolic DNA-sensing pathway - Mus musculus (house mouse)	44	0.565043	1.75868	0.000889437	0.00632488	0.00432755	733	tags=23%, list=9%, signal=21%	Rigi/Sting1/Ifi204/Samhd1/Gsdmd/Gsdme/Trex1/Casp3/Nfkbia/Mlkl
mmu05144	Malaria - Mus musculus (house mouse)	15	0.715377	1.75701	0.00325311	0.0173499	0.011871	183	tags=33%, list=2%, signal=33%	Lrp1/Icam1/Vcam1/Thbs2/Sdc2
mmu05016	Huntington disease - Mus musculus (house mouse)	197	0.45344	1.75128	9.94558e-06	0.000122407	8.37523e-05	1237	tags=28%, list=16%, signal=25%	Tubb1/Tubb3/Sod1/Tubb5/Tubb6/Gpx7/Psmb3/Psmb4/Psma2/Psma5/Psma6/Plcb1/Psmb1/Psma4/Psma1/Psmb6/Psmc6/Psmd2/Psmc3/Psmb5/Trp53/Psmb2/Psma3/Psmb7/Psmc5/Psmc1/Psma7/Casp3/Tbpl1/Psmd8/Psmd9/Psmd4/Psmd6/Psmc4/Psmd1/Psmc2/Psmd14/Adrm1/Psmd3/Psmd11/Mapk9/Psmd12/Apaf1/Klc1/Psmd7/Psmd13/Ulk1/Crebbp/Actr1b/Dctn3/Dctn2/Ep300/Dctn1/Dctn5/Gpx1/Ambra1
mmu04722	Neurotrophin signaling pathway - Mus musculus (house mouse)	70	0.510458	1.73189	0.000626204	0.00455421	0.00311604	1566	tags=47%, list=20%, signal=38%	Arhgdib/Maged1/Arhgdia/Trp53/Camk2d/Pik3ca/Mapkapk2/Mapk9/Camk2g/Nfkbia/Jun/Pik3r1/Plcg1/Rps6ka5/Mapk3/Akt1/Rps6ka3/Irak1/Mapk1/Mapk14/Nfkb1/Crk/Akt2/Mapk8/Pik3r2/Map3k3/Crkl/Map2k5/Ripk2/Irs1/Map2k2/Gab1/Gsk3b
mmu04820	Cytoskeleton in muscle cells - Mus musculus (house mouse)	115	0.473634	1.73124	0.000275306	0.00220245	0.00150694	856	tags=32%, list=11%, signal=29%	Vim/Atp1a4/Col1a2/Des/Col1a1/Col3a1/Myl9/Bgn/Eno3/Col6a1/Col5a2/Col6a2/Csrp2/Fhl1/Fbn1/Eno1/Thbs2/Sdc2/Vcan/Col5a1/Itga5/Lmod1/Zyx/Itgb7/Sgce/Col11a1/Fmnl3/Tpm2/Tpm4/Ampd2/Csrp1/Itgb5/Pdlim2/Itga1/Pdlim5/Myh9/Nid1
mmu00620	Pyruvate metabolism - Mus musculus (house mouse)	32	0.594813	1.71748	0.00195275	0.0118914	0.0081362	1302	tags=44%, list=16%, signal=37%	Adh7/Ldhb/Ldha/Pkm/Mdh1/Adh5/Akr1a1/Glo1/Me1/Acat2/Acyp1/Acacb/Grhpr/Acaca
mmu05230	Central carbon metabolism in cancer - Mus musculus (house mouse)	48	0.538187	1.70052	0.00215683	0.0125488	0.00858605	1362	tags=44%, list=17%, signal=36%	Pfkm/Pdgfrb/Ldhb/G6pdx/Ldha/Pkm/Pgam1/Fgfr1/Pfkl/Idh1/Trp53/Pik3ca/Pfkp/Pdgfra/Pik3r1/Hkdc1/Mapk3/Akt1/Mapk1/Akt2/Pik3r2
mmu00052	Galactose metabolism - Mus musculus (house mouse)	18	0.667038	1.69336	0.00481012	0.0245855	0.0168217	939	tags=56%, list=12%, signal=49%	Pfkm/Galk1/Pgm1/Akr1b8/Pfkl/Ugp2/Pfkp/Akr1b1/Pgm2/Hkdc1
mmu05162	Measles - Mus musculus (house mouse)	71	0.488547	1.66103	0.00171836	0.0109975	0.00752459	2577	tags=61%, list=33%, signal=41%	Rigi/Oas1a/Irf9/Trp53/Casp3/Cdk4/Pik3ca/Mapk9/Apaf1/Oas3/Nfkbia/Jun/Pik3r1/Ccnd2/Akt1/Irak1/Myd88/Cdkn1b/Ccnd3/Nfkb1/Akt2/Mapk8/Pik3r2/Stat3/Cblb/Gsk3b/Ccnd1/Cdk2/Ikbkg/Tbk1/Map3k7/Rela/Irak4/Bax/Eif3h/Ifih1/Tab2/Traf6/Tradd/Cycs/Bid/Eif2s1/Eif2ak2
mmu00670	One carbon pool by folate - Mus musculus (house mouse)	26	0.597975	1.65239	0.00797531	0.0354458	0.0242524	1032	tags=46%, list=13%, signal=40%	Cth/Ahcyl/Atic/Mat2b/Mat2a/Shmt1/Dhfr/Mthfd1/Gart/Tyms/Mthfr/Aldh1l1
mmu05132	Salmonella infection - Mus musculus (house mouse)	166	0.432758	1.65149	0.000235916	0.00209703	0.00143481	2553	tags=47%, list=32%, signal=32%	Pfn2/Myl9/Tubb1/Tubb3/Tubb5/Tubb6/Gapdh/Dynlrb1/Gsdmd/Txn1/Fbxo22/Casp3/Pfn1/Pik3ca/Dynlt3/Mapk9/Fhod1/Klc1/Nfkbia/Mlkl/Jun/Elmo2/Dynlt1b/Dync1li1/Actr1b/Dync1i2/Dctn3/Mapk3/Hsp90aa1/Akt1/Hsp90ab1/Dctn2/Map2k3/Dctn1/Irak1/Mapk1/Myd88/Map2k6/Dctn5/Map2k4/Dync1h1/Mapk14/Nfkb1/Akt2/Mapk8/Pak1/Ripk2/Flna/Map2k2/Dync1li2/Ikbkg/Tab1/Traf2/Kif5b/Dctn6/Klc4/Dctn4/Cse1l/Actr1a/Map3k7/Actr10/Rela/Irak4/Pak…
mmu05207	Chemical carcinogenesis - receptor activation - Mus musculus (house mouse)	91	0.464129	1.64982	0.00144139	0.00960924	0.00657474	1601	tags=36%, list=20%, signal=29%	Mgst2/Gstm1/Ugt1a7c/Gstm5/Ugt1a6a/Fgf2/Ephx1/Gsto1/Mgst1/Prkacb/Pik3ca/Ptges3/Jun/Pik3r1/Prkaca/Gstm2/Mapk3/Hsp90aa1/Akt1/Hsp90ab1/Rps6ka3/Gsta4/Adcy7/Mapk1/Ccnd3/Nfkb1/Akt2/Pik3r2/Aip/Stat3/Map2k2/Ephx2/Ccnd1
mmu05418	Fluid shear stress and atherosclerosis - Mus musculus (house mouse)	83	0.471002	1.64752	0.00195753	0.0118914	0.0081362	1406	tags=41%, list=18%, signal=34%	Mgst2/Gstm1/Icam1/Nqo1/Vcam1/Mmp9/Gstm5/Sdc2/Gsto1/Gstp1/Mgst1/Trp53/Txn1/Pik3ca/Mapk9/Cav1/Jun/Pik3r1/Gstm2/Hsp90aa1/Akt1/Hsp90ab1/Gsta4/Map2k6/Map2k4/Mapk14/Nfkb1/Akt2/Mmp2/Mapk8/Pik3r2/Sqstm1/Map2k5/Thbd
mmu04962	Vasopressin-regulated water reabsorption - Mus musculus (house mouse)	25	0.601069	1.64054	0.00571335	0.027914	0.0190991	1764	tags=52%, list=22%, signal=41%	Arhgdib/Prkacb/Arhgdia/Dync1li1/Prkaca/Dync1i2/Dctn2/Dctn1/Dctn5/Dync1h1/Dync1li2/Dctn6/Dctn4
mmu04926	Relaxin signaling pathway - Mus musculus (house mouse)	66	0.485168	1.63531	0.00247067	0.0137818	0.00942968	1362	tags=39%, list=17%, signal=33%	Col1a2/Col1a1/Col3a1/Gnao1/Mmp9/Gnb4/Plcb1/Prkacb/Pik3ca/Mapk9/Nfkbia/Jun/Gng2/Pik3r1/Prkaca/Mapk3/Akt1/Adcy7/Mapk1/Map2k4/Mapk14/Nfkb1/Akt2/Mmp2/Mapk8/Pik3r2
mmu00250	Alanine, aspartate and glutamate metabolism - Mus musculus (house mouse)	23	0.612667	1.6324	0.00615683	0.0289733	0.0198239	665	tags=35%, list=8%, signal=32%	Aspa/Got1/Adsl/Asns/Gfpt1/Ppat/Cad/Adss2
mmu00240	Pyrimidine metabolism - Mus musculus (house mouse)	42	0.528141	1.6161	0.00747455	0.0336881	0.0230498	1020	tags=45%, list=13%, signal=40%	Cmpk2/Nme2/Ctps1/Rrm1/Nme1/Umps/Upp1/Tyms/Cmpk1/Cad/Uck2/Nt5c/Dck/Nt5c3b/Dctd/Dut/Cda/Tk1/Ctps2
mmu04620	Toll-like receptor signaling pathway - Mus musculus (house mouse)	45	0.513738	1.60288	0.00854599	0.0374619	0.0256318	2343	tags=67%, list=30%, signal=47%	Irf9/Pik3ca/Mapk9/Nfkbia/Jun/Pik3r1/Mapk3/Akt1/Map2k3/Irak1/Mapk1/Myd88/Map2k6/Map2k4/Mapk14/Nfkb1/Akt2/Mapk8/Pik3r2/Map2k2/Ikbkg/Tab1/Tbk1/Map3k7/Rela/Irak4/Spp1/Ripk1/Tab2/Traf6
mmu04261	Adrenergic signaling in cardiomyocytes - Mus musculus (house mouse)	56	0.488958	1.602	0.00672617	0.0308968	0.0211399	1319	tags=36%, list=17%, signal=30%	Atp1a4/Plcb1/Cacna2d1/Prkacb/Slc8a1/Tpm2/Tpm4/Camk2d/Camk2g/Rps6ka5/Prkaca/Ppp2r2a/Mapk3/Akt1/Ppp2r2d/Adcy7/Mapk1/Tpm1/Mapk14/Akt2
mmu05166	Human T-cell leukemia virus 1 infection - Mus musculus (house mouse)	126	0.430174	1.59251	0.00196951	0.0118914	0.0081362	2385	tags=48%, list=30%, signal=34%	Icam1/Gps2/Prkacb/Ranbp3/Trp53/Tbpl1/Ppp3cb/Cdk4/Pik3ca/Mapk9/Ranbp1/Nfkbia/Jun/Pik3r1/Atm/Tcf3/Ccnd2/Crebbp/Prkaca/Mapk3/Akt1/Ep300/Ppp3r1/Adcy7/Mapk1/Map2k4/Atr/Ccnd3/Ppp3ca/Nfkb1/Akt2/Mapk8/Pik3r2/Map3k3/Fdps/Tln1/Crtc1/Map2k2/Nfatc2/Ccnd1/Cdk2/Ikbkg/Nrp1/B2m/Crtc2/Bub1b/Rela/Anapc5/Ran/Anapc4/Bax/Smad4/Cdc23/Pten/Anapc2/Cdc16/Bub3/Rb1/Ets1/Ccna2/Anapc1
mmu04910	Insulin signaling pathway - Mus musculus (house mouse)	82	0.453983	1.58797	0.00545236	0.0272618	0.0186528	1605	tags=40%, list=20%, signal=32%	Prkar2b/Phka2/Pygb/Prkacb/Phka1/Inppl1/Pik3ca/Mapk9/Prkab2/Pde3b/Pik3r1/Fasn/Hkdc1/Prkaca/Mapk3/Akt1/Acacb/Mapk1/Crk/Acaca/Akt2/Mapk8/Pik3r2/Crkl/Gys1/Tsc1/Cblb/Eif4e/Irs1/Map2k2/Prkar1a/Gsk3b/Pklr
mmu01210	2-Oxocarboxylic acid metabolism - Mus musculus (house mouse)	22	0.597689	1.58305	0.0186173	0.0726529	0.0497099	620	tags=23%, list=8%, signal=21%	Bcat1/Got1/Acy1/Idh1/Aco1
mmu04621	NOD-like receptor signaling pathway - Mus musculus (house mouse)	87	0.448588	1.58079	0.00484027	0.0245855	0.0168217	2343	tags=53%, list=30%, signal=38%	Sting1/Oas1a/Irf9/Ifi204/Antxr1/Irgm1/Plcb1/Gsdmd/Txn1/Gbp3/Gbp2/Mapk9/Nampt/Oas3/Nfkbia/Jun/Mapk3/Hsp90aa1/Hsp90ab1/Mapk1/Myd88/Gbp7/Mapk14/Nfkb1/Rbck1/Mapk8/Traf5/Atg16l1/Ripk2/Ikbkg/Tab1/Traf2/Nek7/Tbk1/Ywhae/Dnm1l/Map3k7/Rela/Sugt1/Irak4/Ripk1/Naip2/Tab2/Rnf31/Itpr1/Traf6
mmu05014	Amyotrophic lateral sclerosis - Mus musculus (house mouse)	241	0.397805	1.56836	0.000272672	0.00220245	0.00150694	1261	tags=27%, list=16%, signal=23%	Pfn2/Tubb1/Tubb3/Sod1/Tubb5/Tubb6/Gpx7/Psmb3/Psmb4/Psma2/Psma5/Psma6/Psmb1/Psma4/Psma1/Psmb6/Psmc6/Psmd2/Psmc3/Psmb5/Ubqln2/Trp53/Psmb2/Psma3/Psmb7/Psmc5/Psmc1/Psma7/Casp3/Psmd8/Psmd9/Psmd4/Psmd6/Pfn1/Psmc4/Psmd1/Ppp3cb/Psmc2/Psmd14/Adrm1/Psmd3/Psmd11/Psmd12/Apaf1/Klc1/Psmd7/Nefm/Psmd13/Ulk1/Actr1b/Vcp/Dctn3/Dctn2/Hdac6/Map2k3/Dctn1/Rab39b/Ppp3r1/Map2k6/Dctn5/Gpx1/Ambra1/Ppp3ca/Mapk14
mmu05417	Lipid and atherosclerosis - Mus musculus (house mouse)	113	0.427897	1.56456	0.00593467	0.0283447	0.0193937	2343	tags=50%, list=30%, signal=35%	Icam1/Vcam1/Mmp9/Hspa4/Plcb1/Casp6/Trp53/Casp3/Ppp3cb/Camk2d/Pik3ca/Mapk9/Camk2g/Apaf1/Nfkbia/Cyp2j6/Jun/Pik3r1/Plcg1/Mapk3/Hsp90aa1/Akt1/Hsp90ab1/Map2k3/Ppp3r1/Irak1/Mapk1/Myd88/Map2k6/Map2k4/Ppp3ca/Mapk14/Nfkb1/Akt2/Mapk8/Pik3r2/Stat3/Gsk3b/Nfatc2/Ikbkg/Tab1/Traf2/Pparg/Tbk1/Ero1a/Map3k7/Ern1/Rela/Irak4/Hspa2/Bax/Ptk2/Apob/Tab2/Itpr1/Traf6
mmu00500	Starch and sucrose metabolism - Mus musculus (house mouse)	15	0.636531	1.56336	0.0340875	0.113625	0.0777435	939	tags=60%, list=12%, signal=53%	Gpi1/Gbe1/Pgm1/Ugp2/Pygb/Pgm2l1/Pgm2/Gyg1/Hkdc1
mmu00053	Ascorbate and aldarate metabolism - Mus musculus (house mouse)	10	0.690847	1.54501	0.0224178	0.0815194	0.0557764	270	tags=40%, list=3%, signal=39%	Ugt1a7c/Ugt1a6a/Ugdh/Akr1a1
mmu04740	Olfactory transduction - Mus musculus (house mouse)	10	0.690806	1.54492	0.0224178	0.0815194	0.0557764	945	tags=50%, list=12%, signal=44%	Prkacb/Slc8a1/Camk2d/Camk2g/Prkaca
mmu00860	Porphyrin metabolism - Mus musculus (house mouse)	25	0.563818	1.53887	0.0165137	0.0660548	0.0451954	1164	tags=40%, list=15%, signal=34%	Blvrb/Ugt1a7c/Ugt1a6a/Urod/Cp/Alad/Fth1/Blvra/Ftl1/Hmbs
mmu00450	Selenocompound metabolism - Mus musculus (house mouse)	12	0.655816	1.53455	0.0241753	0.0859567	0.0588125	1742	tags=67%, list=22%, signal=52%	Cth/Papss1/Txnrd1/Sephs1/Papss2/Kyat3/Mtr/Mars1
mmu04152	AMPK signaling pathway - Mus musculus (house mouse)	76	0.444639	1.53201	0.013132	0.0552927	0.0378319	2512	tags=53%, list=32%, signal=36%	Pfkm/Pfkl/Pik3ca/Eef2/Pfkp/Prkab2/Pik3r1/Fasn/Ulk1/Ppp2r2a/Akt1/Ppp2r2d/Acacb/Cftr/Eef2k/Acaca/Akt2/Pik3r2/Gys1/Akt1s1/Tsc1/Sirt1/Cab39l/Irs1/Ccnd1/Strada/Pparg/Prkag1/Crtc2/Stk11/Rps6kb1/Map3k7/Cab39/Ppp2ca/Ccna2/Irs2/Prkaa1/Tsc2/Lepr/Camkk2
mmu05022	Pathways of neurodegeneration - multiple diseases - Mus musculus (house mouse)	281	0.383375	1.52852	0.00026613	0.00220245	0.00150694	1412	tags=29%, list=18%, signal=25%	Tubb1/Wnt5a/Tubb3/Csf1/Sod1/Tubb5/Tubb6/Gpx7/Uba1/Psmb3/Psmb4/Psma2/Psma5/Psma6/Plcb1/Psmb1/Psma4/Psma1/Psmb6/Psmc6/Psmd2/Psmc3/Fzd7/Psmb5/Ube2g1/Psmb2/Psma3/Psmb7/Psmc5/Psmc1/Psma7/Casp3/Psmd8/Psmd9/Psmd4/Psmd6/Psmc4/Psmd1/Ppp3cb/Camk2d/Psmc2/Psmd14/Adrm1/Psmd3/Psmd11/Mapk9/Camk2g/Psmd12/Apaf1/Klc1/Psmd7/Nefm/Psmd13/Ppid/Park7/Septin5/Plcg1/Ulk1/Lrrk2/Actr1b/Vcp/Dctn3/Mapk3/Dctn2/Map2k3/Capn2/Dc…
mmu04082	Neuroactive ligand signaling - Mus musculus (house mouse)	24	0.564454	1.52783	0.0366427	0.11768	0.0805181	1119	tags=33%, list=14%, signal=29%	Gnao1/Gnb4/Plcb1/Ogfr/Prkacb/Gng2/Prkaca/Adcy7
mmu05010	Alzheimer disease - Mus musculus (house mouse)	233	0.387565	1.52349	0.000947532	0.00659153	0.00450999	1362	tags=28%, list=17%, signal=24%	Lrp1/Tubb1/Wnt5a/Tubb3/Csf1/Tubb5/Tubb6/Gapdh/Psmb3/Psmb4/Psma2/Psma5/Psma6/Plcb1/Psmb1/Psma4/Psma1/Psmb6/Psmc6/Psmd2/Psmc3/Fzd7/Psmb5/Psmb2/Psma3/Nae1/Psmb7/Psmc5/Psmc1/Psma7/Casp3/Psmd8/Psmd9/Psmd4/Psmd6/Psmc4/Psmd1/Ppp3cb/Psmc2/Psmd14/Adrm1/Psmd3/Pik3ca/Psmd11/Mapk9/Psmd12/Apaf1/Klc1/Psmd7/Psmd13/Pik3r1/Ppid/Ulk1/Mapk3/Slc39a14/Akt1/Capn2/Ppp3r1/Mapk1/Ambra1/Ppp3ca/Nfkb1/Akt2/Mapk8/Pik3r2
mmu05203	Viral carcinogenesis - Mus musculus (house mouse)	125	0.40992	1.51392	0.00575726	0.027914	0.0190991	2781	tags=55%, list=35%, signal=36%	Irf9/Pkm/Prkacb/Trp53/Psmc1/Casp3/Tbpl1/Cdk4/Pik3ca/Mapkapk2/Hdac5/Ranbp1/Nfkbia/Jun/Ube3a/Pik3r1/Skp2/Ccnd2/Crebbp/Prkaca/Mapk3/Hdac6/Ep300/Ubr4/Mapk1/Cdkn1b/Hdac10/Ccnd3/Nfkb1/Cdk1/Ywhaq/Traf5/Pik3r2/Il6st/Stat3/Ywhab/Ywhaz/Hdac3/Ccnd1/Cdk2/Ikbkg/Traf2/Ddb1/Gtf2b/Hdac7/Rbl1/Ywhae/Sp100/Rela/Traf1/Bax/Gtf2e1/Rb1/Ccna2/Tradd/Hdac8/Cdkn2b/Gtf2a1/Eif2ak2/Ywhag/Rbpj/Hpn/Gsn/Syk/Rel/Nfkb2/Gtf2e2/Stat…
mmu04725	Cholinergic synapse - Mus musculus (house mouse)	44	0.485506	1.51113	0.0210119	0.0800455	0.054768	1362	tags=36%, list=17%, signal=30%	Gnao1/Gnb4/Plcb1/Prkacb/Camk2d/Pik3ca/Camk2g/Gng2/Pik3r1/Prkaca/Mapk3/Akt1/Adcy7/Mapk1/Akt2/Pik3r2
mmu04814	Motor proteins - Mus musculus (house mouse)	80	0.432194	1.51002	0.0109866	0.046876	0.0320731	2042	tags=44%, list=26%, signal=33%	Myl9/Tubb1/Tubb3/Tubb5/Tubb6/Dynlrb1/Tpm2/Tpm4/Dynlt3/Klc1/Dynlt1b/Dync1li1/Myh9/Actr1b/Kif15/Dync1i2/Dctn3/Dctn2/Dctn1/Kif4/Tpm1/Dctn5/Dync1h1/Kif21a/Myl6/Dync1li2/Hook3/Kif5b/Dctn6/Klc4/Dctn4/Actr1a/Actr10/Kif1b/Kif11
mmu00790	Folate biosynthesis - Mus musculus (house mouse)	15	0.607788	1.49277	0.0435435	0.127834	0.0874655	1018	tags=53%, list=13%, signal=47%	Akr1b8/Dhfr/Spr/Cbr1/Akr1b1/Qdpr/Gphn/Mocs2
mmu04924	Renin secretion - Mus musculus (house mouse)	19	0.583233	1.49035	0.040724	0.125305	0.0857347	1254	tags=47%, list=16%, signal=40%	Aqp1/Plcb1/Prkacb/Ppp3cb/Pde3b/Prkaca/Ppp3r1/Clca3a1/Ppp3ca
mmu04973	Carbohydrate digestion and absorption - Mus musculus (house mouse)	16	0.595197	1.4887	0.0390977	0.12266	0.083925	1362	tags=50%, list=17%, signal=41%	Atp1a4/Plcb1/Pik3ca/Pik3r1/Hkdc1/Akt1/Akt2/Pik3r2
mmu04622	RIG-I-like receptor signaling pathway - Mus musculus (house mouse)	37	0.498634	1.48521	0.0367751	0.11768	0.0805181	2362	tags=59%, list=30%, signal=42%	Rigi/Sting1/Isg15/Mapk9/Nfkbia/Pin1/Mapk14/Nfkb1/Mapk8/Tkfc/Ikbkg/Traf2/Tbk1/Map3k7/Dhx58/Rela/Znfx1/Ifih1/Ripk1/Traf6/Otud5/Tradd
mmu04024	cAMP signaling pathway - Mus musculus (house mouse)	73	0.431667	1.47893	0.0218151	0.0815194	0.0557764	1519	tags=37%, list=19%, signal=30%	Atp1a4/Myl9/Prkacb/Sox9/Camk2d/Pik3ca/Mapk9/Camk2g/Nfkbia/Jun/Pde3b/Pik3r1/Crebbp/Prkaca/Mapk3/Akt1/Ep300/Adcy7/Mapk1/Cftr/Nfkb1/Akt2/Mapk8/Pik3r2/Pak1/Gli3/Map2k2
mmu05161	Hepatitis B - Mus musculus (house mouse)	95	0.412599	1.47212	0.0152222	0.0632612	0.043284	2343	tags=49%, list=30%, signal=35%	Rigi/Mmp9/Trp53/Casp3/Pik3ca/Mapk9/Apaf1/Nfkbia/Jun/Pik3r1/Crebbp/Stat6/Mapk3/Akt1/Map2k3/Ep300/Irak1/Mapk1/Myd88/Map2k6/Map2k4/Mapk14/Nfkb1/Akt2/Ywhaq/Mapk8/Pik3r2/Stat3/Ywhab/Ywhaz/Map2k2/Nfatc2/Cdk2/Ikbkg/Tab1/Ddb1/Tbk1/Map3k7/Rela/Irak4/Bax/Smad4/Ifih1/Tab2/Rb1/Ccna2/Traf6
mmu04933	AGE-RAGE signaling pathway in diabetic complications - Mus musculus (house mouse)	61	0.441781	1.46047	0.0336474	0.113625	0.0777435	1406	tags=43%, list=18%, signal=35%	Col1a2/Col1a1/Col3a1/Icam1/Vcam1/Plcb1/Casp3/Cdk4/Pik3ca/Mapk9/Plcd1/Jun/Pik3r1/Plcg1/Mapk3/Akt1/Mapk1/Cdkn1b/Mapk14/Nfkb1/Akt2/Mmp2/Mapk8/Pik3r2/Stat3/Thbd
mmu05164	Influenza A - Mus musculus (house mouse)	79	0.417969	1.45939	0.0278064	0.0977808	0.0669027	1611	tags=32%, list=20%, signal=25%	Icam1/Rigi/Oas1a/Irf9/Casp3/Cdk4/Pik3ca/Apaf1/Oas3/Nfkbia/Pik3r1/Crebbp/Mapk3/Akt1/Ep300/Mapk1/Myd88/Dnajb1/Ccnd3/Nfkb1/Akt2/Pik3r2/Fdps/Map2k2/Ikbkg
mmu04713	Circadian entrainment - Mus musculus (house mouse)	31	0.509031	1.45887	0.0470085	0.136752	0.0935673	1132	tags=39%, list=14%, signal=33%	Gnao1/Gnb4/Plcb1/Prkacb/Camk2d/Camk2g/Gng2/Rps6ka5/Prkaca/Mapk3/Adcy7/Mapk1
mmu04921	Oxytocin signaling pathway - Mus musculus (house mouse)	69	0.428786	1.45756	0.0328084	0.113625	0.0777435	1805	tags=39%, list=23%, signal=30%	Myl9/Gnao1/Plcb1/Cacna2d1/Prkacb/Ppp3cb/Camk2d/Eef2/Camk2g/Jun/Prkab2/Camk1/Prkaca/Mapk3/Ppp3r1/Adcy7/Mapk1/Eef2k/Pla2g4a/Ppp3ca/Map2k5/Map2k2/Myl6/Nfatc2/Ccnd1/Camk1d/Prkag1
mmu04923	Regulation of lipolysis in adipocytes - Mus musculus (house mouse)	23	0.544957	1.452	0.0491803	0.140515	0.096142	1498	tags=48%, list=19%, signal=39%	Ptgs1/Prkacb/Pik3ca/Pde3b/Pik3r1/Prkaca/Akt1/Adcy7/Akt2/Pik3r2/Irs1
mmu05214	Glioma - Mus musculus (house mouse)	42	0.470327	1.43919	0.0526316	0.14395	0.0984918	1735	tags=43%, list=22%, signal=34%	Pdgfrb/Trp53/Camk2d/Cdk4/Pik3ca/Camk2g/Pdgfra/Pik3r1/Camk1/Plcg1/Mapk3/Akt1/Mapk1/Akt2/Pik3r2/Map2k2/Ccnd1/Camk1d
mmu04613	Neutrophil extracellular trap formation - Mus musculus (house mouse)	57	0.436685	1.43334	0.0401606	0.124771	0.0853696	1528	tags=40%, list=19%, signal=33%	Mpo/Macroh2a2/Padi4/Plcb1/Gsdmd/Pik3ca/Hat1/Hdac5/Pik3r1/Plcg1/Mapk3/Akt1/Hmgb1/Atg7/Hdac6/Mapk1/Hdac10/Mapk14/Nfkb1/Akt2/Pik3r2/Map2k2/Hdac3
mmu00900	Terpenoid backbone biosynthesis - Mus musculus (house mouse)	20	0.549347	1.42846	0.0520833	0.14395	0.0984918	1415	tags=40%, list=18%, signal=33%	Fntb/Ggps1/Acat2/Fnta/Mvk/Mvd/Hmgcs1/Fdps
mmu04145	Phagosome - Mus musculus (house mouse)	67	0.42116	1.42573	0.0434211	0.127834	0.0874655	771	tags=18%, list=10%, signal=16%	Mrc2/Colec12/Tubb1/Mpo/Tubb3/Thbs2/Tubb5/Tubb6/Itga5/Tap1/Itgb5/Dync1li1
mmu05142	Chagas disease - Mus musculus (house mouse)	48	0.450241	1.42263	0.0514208	0.14395	0.0984918	1362	tags=42%, list=17%, signal=35%	Gnao1/Plcb1/Pik3ca/Mapk9/Nfkbia/Jun/Pik3r1/Ppp2r2a/Mapk3/Akt1/Ppp2r2d/Irak1/Mapk1/Myd88/Map2k4/Mapk14/Nfkb1/Akt2/Mapk8/Pik3r2
mmu00830	Retinol metabolism - Mus musculus (house mouse)	16	0.567347	1.41905	0.0661654	0.169383	0.115894	775	tags=44%, list=10%, signal=40%	Adh7/Ugt1a7c/Ugt1a6a/Adh5/Aldh1a1/Dhrs9/Aldh1a7
mmu04216	Ferroptosis - Mus musculus (house mouse)	29	0.500582	1.4102	0.056686	0.152433	0.104296	1315	tags=41%, list=17%, signal=35%	Trf/Steap3/Cp/Gss/Trp53/Fth1/Gclm/Ftl1/Slc39a14/Atg7/Gclc/Gpx4
mmu05168	Herpes simplex virus 1 infection - Mus musculus (house mouse)	95	0.394562	1.40777	0.0374532	0.118664	0.0811909	2577	tags=48%, list=33%, signal=33%	Rigi/Sting1/Oas1a/Irf9/Itga5/Trp53/Casp3/Tap1/Pik3ca/Apaf1/Oas3/Nfkbia/Pik3r1/Akt1/Irak1/Myd88/Eif2b5/Nfkb1/Akt2/Traf5/Pik3r2/Tsc1/Eif2b4/Ikbkg/Tab1/Traf2/Eif2b2/Eif2b1/B2m/Tbk1/Sp100/Map3k7/Rela/Irak4/Bax/Ifih1/Tab2/Hcfc1/Traf6/Tradd/Tsc2/Ptpn11/Cycs/Bid/Eif2s1/Eif2ak2
mmu03018	RNA degradation - Mus musculus (house mouse)	57	0.42856	1.40667	0.0481928	0.138934	0.0950602	3738	tags=70%, list=47%, signal=37%	Eno3/Pfkm/Eno1/Dcps/Pfkl/Pfkp/Lsm1/Dhx36/Dis3/Skic8/Btg1/Pabpc1/Cnot4/Cnot6/Cnot3/Dis3l/Cnot8/Lsm7/Exosc4/Exosc9/Ddx6/Exosc6/Xrn1/Cnot2/Cnot9/Exosc8/Exosc3/Dcp1a/Cnot10/Exosc2/Cnot1/Mphosph6/Exosc5/Dcp2/Exosc1/Edc3/Lsm3/Lsm2/Exosc7/Edc4
mmu04720	Long-term potentiation - Mus musculus (house mouse)	34	0.480237	1.40425	0.0658083	0.169383	0.115894	1254	tags=38%, list=16%, signal=32%	Plcb1/Prkacb/Ppp3cb/Camk2d/Camk2g/Crebbp/Prkaca/Mapk3/Rps6ka3/Ep300/Ppp3r1/Mapk1/Ppp3ca
mmu05167	Kaposi sarcoma-associated herpesvirus infection - Mus musculus (house mouse)	97	0.391891	1.40125	0.033877	0.113625	0.0777435	1625	tags=40%, list=21%, signal=32%	Icam1/Irf9/Fgf2/Gnb4/Trp53/Casp3/Ppp3cb/Cdk4/Pik3ca/Mapkapk2/Mapk9/Atg3/Nfkbia/Jun/Gng2/Pik3r1/Plcg1/Crebbp/Mapk3/Akt1/Ep300/Ppp3r1/Mapk1/Map2k6/Map2k4/Ppp3ca/Mapk14/Nfkb1/Akt2/Mapk8/Pik3r2/Il6st/Stat3/Map2k2/Gsk3b/Nfatc2/Ccnd1/Ikbkg/Traf2
mmu05135	Yersinia infection - Mus musculus (house mouse)	92	0.390929	1.39198	0.0350877	0.115753	0.0791996	2413	tags=49%, list=31%, signal=34%	Wipf1/Itga5/Pik3ca/Mapk9/Nfkbia/Jun/Elmo2/Pik3r1/Plcg1/Mapk3/Skap2/Akt1/Rps6ka3/Map2k3/Irak1/Mapk1/Myd88/Map2k6/Map2k4/Mapk14/Nfkb1/Crk/Akt2/Dock1/Mapk8/Pik3r2/Crkl/Limk1/Map2k2/Gsk3b/Nfatc2/Ikbkg/Tab1/Traf2/Tbk1/Map3k7/Fn1/Rela/Irak4/Ptk2/Tab2/Traf6/Arhgef12/Elmo1/Fyb1
mmu05225	Hepatocellular carcinoma - Mus musculus (house mouse)	99	0.382325	1.37408	0.0433705	0.127834	0.0874655	1601	tags=27%, list=20%, signal=22%	Mgst2/Gstm1/Nqo1/Wnt5a/Gstm5/Gsto1/Gstp1/Mgst1/Txnrd1/Fzd7/Trp53/Cdk4/Pik3ca/Pik3r1/Plcg1/Gstm2/Mapk3/Akt1/Gsta4/Mapk1/Akt2/Pik3r2/Dvl2/Map2k2/Gab1/Gsk3b/Ccnd1
mmu04919	Thyroid hormone signaling pathway - Mus musculus (house mouse)	80	0.393153	1.37361	0.0523627	0.14395	0.0984918	2530	tags=50%, list=32%, signal=34%	Atp1a4/Pfkm/Plcb1/Pfkl/Prkacb/Trp53/Pik3ca/Pfkp/Plcd1/Pik3r1/Plcg1/Slc16a10/Crebbp/Prkaca/Mapk3/Akt1/Ep300/Mapk1/Akt2/Ncoa2/Pik3r2/Med13l/Med12/Map2k2/Hdac3/Gsk3b/Ccnd1/Med16/Med30/Med13/Med17/Ncor1/Med4/Tbc1d4/Tsc2/Med27/Med14/Med1/Raf1/Med24
mmu04936	Alcoholic liver disease - Mus musculus (house mouse)	69	0.404018	1.37337	0.0590551	0.15748	0.10775	2362	tags=51%, list=30%, signal=36%	Adh7/Adh5/C4b/Casp3/Mapk9/Nfkbia/Prkab2/Fasn/Akt1/Acacb/Map2k3/Irak1/Myd88/Map2k6/Map2k4/Mapk14/Nfkb1/Acaca/Akt2/Mapk8/Sirt1/Gsk3b/Ccnd1/Ikbkg/Tab1/Tbk1/Prkag1/Map3k7/Rela/Irak4/Ripk1/Tab2/Prkaa1/Traf6/Tradd
mmu04668	TNF signaling pathway - Mus musculus (house mouse)	73	0.398866	1.36655	0.0653595	0.169383	0.115894	2024	tags=47%, list=26%, signal=35%	Icam1/Vcam1/Mmp9/Csf1/Casp3/Pik3ca/Mapk9/Nfkbia/Mlkl/Jun/Pik3r1/Rps6ka5/Mapk3/Akt1/Map2k3/Mapk1/Map2k6/Map2k4/Mapk14/Nfkb1/Akt2/Mapk8/Traf5/Cebpb/Pik3r2/Ikbkg/Tab1/Traf2/Dnm1l/Map3k7/Tnfrsf1b/Rela/Cx3cl1/Traf1
mmu04978	Mineral absorption - Mus musculus (house mouse)	24	0.503598	1.36311	0.0901034	0.21679	0.14833	941	tags=25%, list=12%, signal=22%	Atp1a4/Trf/Slc8a1/Fth1/Atox1/Ftl1
mmu05235	PD-L1 expression and PD-1 checkpoint pathway in cancer - Mus musculus (house mouse)	50	0.425758	1.35772	0.0691057	0.171425	0.117291	1611	tags=46%, list=20%, signal=37%	Ppp3cb/Pik3ca/Nfkbia/Jun/Pik3r1/Plcg1/Mapk3/Akt1/Map2k3/Ppp3r1/Mapk1/Myd88/Map2k6/Ppp3ca/Mapk14/Nfkb1/Akt2/Pik3r2/Map3k3/Stat3/Map2k2/Nfatc2/Ikbkg
mmu04659	Th17 cell differentiation - Mus musculus (house mouse)	45	0.43349	1.3525	0.0869565	0.211956	0.145022	1611	tags=44%, list=20%, signal=36%	Ppp3cb/Mapk9/Nfkbia/Jun/Il1rap/Plcg1/Stat6/Mapk3/Hsp90aa1/Hsp90ab1/Ppp3r1/Mapk1/Ppp3ca/Mapk14/Nfkb1/Mapk8/Il6st/Stat3/Nfatc2/Ikbkg
mmu05170	Human immunodeficiency virus 1 infection - Mus musculus (house mouse)	137	0.361122	1.34758	0.0416667	0.125786	0.0860642	2362	tags=51%, list=30%, signal=36%	Sting1/Gnao1/Gnb4/Samhd1/Casp3/Tap1/Ppp3cb/Pik3ca/Mapk9/Nfkbia/Jun/Gng2/Pik3r1/Atm/Plcg1/Rnf7/Mapk3/Akt1/Map2k3/Ap1m1/Ppp3r1/Irak1/Mapk1/Myd88/Map2k6/Dcaf1/Atr/Ppp3ca/Mapk14/Nfkb1/Rbx1/Crk/Cul5/Cdk1/Akt2/Mapk8/Traf5/Pik3r2/Crkl/Elob/Pak1/Limk1/Map2k2/Eloc/Nfatc2/Ikbkg/Tab1/Traf2/Ddb1/Cfl1/B2m/Tbk1/Cfl2/Rps6kb1/Map3k7/Tnfrsf1b/Rela/Irak4/Pak3/Cul4b/Bax/Cul4a/Cul1/Ripk1/Ptk2/Cdc25c/Tab2/Itpr1/Traf6…
mmu04540	Gap junction - Mus musculus (house mouse)	47	0.426374	1.34452	0.0983827	0.22328	0.152771	1576	tags=36%, list=20%, signal=29%	Tubb1/Pdgfrb/Tubb3/Tubb5/Tubb6/Plcb1/Prkacb/Lpar1/Pdgfra/Prkaca/Mapk3/Adcy7/Mapk1/Cdk1/Map2k5/Map2k2/Gja1
mmu05134	Legionellosis - Mus musculus (house mouse)	30	0.47167	1.34215	0.104585	0.23241	0.159017	3089	tags=63%, list=39%, signal=39%	Casp3/Apaf1/Nfkbia/Eef1a1/Eef1g/Vcp/Myd88/Hsf1/Nfkb1/Rela/Hbs1l/Naip2/Cycs/Nfkb2/Casp9/Hspa1l/C3/Hspa8/Casp8
mmu04750	Inflammatory mediator regulation of TRP channels - Mus musculus (house mouse)	39	0.44657	1.33529	0.0934844	0.218358	0.149403	1362	tags=46%, list=17%, signal=38%	Plcb1/Prkacb/Camk2d/Pik3ca/Mapk9/Camk2g/Cyp2j6/Pik3r1/Il1rap/Plcg1/Prkaca/Map2k3/Adcy7/Map2k6/Pla2g4a/Mapk14/Mapk8/Pik3r2
mmu05032	Morphine addiction - Mus musculus (house mouse)	26	0.482546	1.33342	0.113703	0.25093	0.171689	1119	tags=27%, list=14%, signal=23%	Gnao1/Gnb4/Prkacb/Gng2/Pde3b/Prkaca/Adcy7
mmu05206	MicroRNAs in cancer - Mus musculus (house mouse)	113	0.363325	1.32846	0.0556242	0.150845	0.10321	1519	tags=33%, list=19%, signal=27%	Vim/Fscn1/Timp3/Mmp9/Pdgfrb/Zeb2/Itga5/Stmn1/Trp53/Casp3/Pik3ca/Tnc/Hdac5/Pdgfra/Pik3r1/Atm/Pdcd4/Plcg1/Rps6ka5/Ccnd2/Crebbp/Zfpm2/Mapk3/Ep300/Zeb1/Mapk1/Tpm1/Foxp1/Cdkn1b/Nfkb1/Crk/Pik3r2/Crkl/Stat3/Sirt1/Irs1/Map2k2
mmu04217	Necroptosis - Mus musculus (house mouse)	70	0.391456	1.32814	0.0795756	0.195878	0.134022	2589	tags=54%, list=33%, signal=37%	Irf9/Macroh2a2/Pygb/Fth1/Camk2d/Mapk9/Camk2g/Mlkl/Ppid/Stat6/Ftl1/Hsp90aa1/Hsp90ab1/Hmgb1/Ppia/Capn2/Pla2g4a/Rbck1/Mapk8/Traf5/Sqstm1/Stat3/Chmp4b/Traf2/Vps4b/Dnm1l/Glul/Chmp5/Bax/Smpd1/Ripk1/Vps4a/Rnf31/Tradd/Bid/Eif2ak2/Xiap/Chmp7
mmu05143	African trypanosomiasis - Mus musculus (house mouse)	12	0.566947	1.32661	0.124043	0.261438	0.178879	494	tags=33%, list=6%, signal=31%	Icam1/Vcam1/Plcb1/Thop1
mmu03420	Nucleotide excision repair - Mus musculus (house mouse)	51	0.413491	1.31995	0.0874317	0.211956	0.145022	3056	tags=41%, list=39%, signal=25%	Rad23b/Rbx1/Rpa3/Ddb1/Pole4/Rpa1/Pold2/Polr2m/Cdk7/Cul4b/Rpa2/Cul4a/Pold1/Ccnh/Pold3/Mnat1/Ercc1/Pole2/Rad23a/Lig1/Pole
mmu04660	T cell receptor signaling pathway - Mus musculus (house mouse)	67	0.388137	1.31394	0.0934211	0.218358	0.149403	1611	tags=39%, list=20%, signal=31%	Ppp3cb/Cdk4/Pik3ca/Mapk9/Nfkbia/Jun/Pik3r1/Plcg1/Ppp2r2a/Mapk3/Akt1/Ppp2r2d/Ppp3r1/Mapk1/Ppp3ca/Mapk14/Nfkb1/Akt2/Mapk8/Pik3r2/Pak1/Cblb/Map2k2/Gsk3b/Nfatc2/Ikbkg
mmu04211	Longevity regulating pathway - Mus musculus (house mouse)	56	0.400613	1.31255	0.0963855	0.22069	0.150998	2407	tags=50%, list=30%, signal=35%	Prkacb/Trp53/Pik3ca/Prkab2/Pik3r1/Ulk1/Prkaca/Akt1/Appl1/Adcy7/Nfkb1/Akt2/Pik3r2/Akt1s1/Tsc1/Sirt1/Eif4e/Irs1/Sesn2/Pparg/Prkag1/Stk11/Rps6kb1/Rela/Bax/Irs2/Prkaa1/Tsc2
mmu00330	Arginine and proline metabolism - Mus musculus (house mouse)	28	0.466666	1.31255	0.124277	0.261438	0.178879	558	tags=32%, list=7%, signal=30%	Pycr3/Srm/Gamt/Got1/L3hypdh/Sms/P4ha1/Cndp2/P4ha3
mmu04010	MAPK signaling pathway - Mus musculus (house mouse)	138	0.351778	1.31157	0.0511905	0.14395	0.0984918	1625	tags=36%, list=21%, signal=29%	Pdgfrb/Flt1/Csf1/Fgf2/Mapk8ip3/Stmn1/Fgfr1/Cacna2d1/Prkacb/Trp53/Casp3/Ppp5c/Ppp3cb/Mapkapk2/Mapk9/Jun/Pdgfra/Il1rap/Rps6ka5/Dusp4/Prkaca/Mapk3/Akt1/Rps6ka3/Map2k3/Hspb1/Ppp3r1/Irak1/Mapk1/Myd88/Map2k6/Map2k4/Pla2g4a/Ppp3ca/Mapk14/Nfkb1/Crk/Ppm1a/Akt2/Mapk8/Map3k3/Crkl/Map2k5/Pak1/Flna/Map2k2/Ikbkg/Tab1/Traf2
mmu04140	Autophagy - animal - Mus musculus (house mouse)	124	0.353844	1.30892	0.0667476	0.169518	0.115986	3019	tags=53%, list=38%, signal=33%	Prkacb/Atg4b/Pik3ca/Mapk9/Atg3/Pik3r1/Ulk1/Prkaca/Mapk3/Akt1/Hmgb1/Atg7/Atg9a/Rab39b/Mapk1/Ambra1/Akt2/Mapk8/Pik3r2/Sqstm1/Akt1s1/Tsc1/Atg16l1/Irs1/Map2k2/Igbp1/Eif2ak4/Deptor/Atg2b/Tbk1/Stk11/Rps6kb1/Map3k7/Ern1/Smcr8/Uvrag/Birc6/Sh3glb1/Mras/Pten/Ppp2ca/Wdr41/Itpr1/Irs2/Prkaa1/Traf6/Wdr45/Tsc2/Wipi1/Mtmr3/Pik3c3/Camkk2/Raf1/Lamp2/Eif2s1/Atg5/Pik3r4/Snap29/Tank/Becn1/Rb1cc1/Rragc/Atg13/Rps6kb2/W…
mmu03030	DNA replication - Mus musculus (house mouse)	33	0.450186	1.30657	0.114943	0.251608	0.172153	3726	tags=76%, list=47%, signal=40%	Prim1/Pola2/Dna2/Pola1/Prim2/Rpa3/Pole4/Rpa1/Pold2/Rpa2/Pold1/Pold3/Pole2/Lig1/Rnaseh2a/Pole/Rnaseh2c/Mcm5/Mcm2/Pcna/Mcm4/Mcm7/Mcm3/Rnaseh2b/Mcm6
mmu04931	Insulin resistance - Mus musculus (house mouse)	60	0.396086	1.30599	0.0915209	0.218358	0.149403	2454	tags=50%, list=31%, signal=35%	Gfpt1/Pygb/Ptpa/Pik3ca/Mapk9/Nfkbia/Prkab2/Pik3r1/Akt1/Rps6ka3/Acacb/Nfkb1/Akt2/Mapk8/Pik3r2/Gys1/Stat3/Irs1/Gsk3b/Oga/Prkag1/Crtc2/Rps6kb1/Rela/Pten/Irs2/Prkaa1/Trib3/Tbc1d4/Ptpn11
mmu04920	Adipocytokine signaling pathway - Mus musculus (house mouse)	43	0.421316	1.30564	0.116848	0.251608	0.172153	2513	tags=56%, list=32%, signal=38%	Mapk9/Nfkbia/Prkab2/Akt1/Acacb/Appl1/Nfkb1/Akt2/Mapk8/Stat3/Irs1/Ikbkg/Traf2/Prkag1/Stk11/Tnfrsf1b/Rela/Irs2/Prkaa1/Tradd/Ptpn11/Lepr/Camkk2/Acsl1
mmu04935	Growth hormone synthesis, secretion and action - Mus musculus (house mouse)	62	0.393456	1.3037	0.100942	0.227475	0.155641	1566	tags=42%, list=20%, signal=34%	Plcb1/Prkacb/Pik3ca/Mapk9/Pik3r1/Plcg1/Crebbp/Prkaca/Mapk3/Akt1/Map2k3/Ep300/Adcy7/Mapk1/Map2k6/Map2k4/Mapk14/Crk/Akt2/Mapk8/Pik3r2/Crkl/Stat3/Irs1/Map2k2/Gsk3b
mmu04022	cGMP-PKG signaling pathway - Mus musculus (house mouse)	65	0.387608	1.29949	0.103448	0.231493	0.15839	1600	tags=26%, list=20%, signal=21%	Atp1a4/Myl9/Mef2d/Plcb1/Slc8a1/Ppp3cb/Pde3b/Mapk3/Akt1/Ppp3r1/Adcy7/Mapk1/Ppp3ca/Akt2/Irs1/Map2k2/Nfatc2
mmu04141	Protein processing in endoplasmic reticulum - Mus musculus (house mouse)	131	0.349069	1.29704	0.0610048	0.161335	0.110387	3244	tags=49%, list=41%, signal=29%	Hspa4l/Hsph1/Nsfl1c/Ube2g1/Ubqln2/Sec31a/Mapk9/Plaa/Rad23b/Ube4b/Vcp/Ubxn1/Hsp90aa1/Hsp90ab1/Sec23a/Capn2/Txndc5/Fbxo6/Ngly1/Dnajb1/Rbx1/Bag1/Mapk8/Bag2/Traf2/Ubqln1/Ero1b/Ero1a/Cryab/Dnajb2/Ern1/Ufd1/Ckap4/P4hb/Ubqln4/Sec23b/Bax/Nploc4/Cul1/Sil1/Sec61a2/Hsp90b1/Eif2s1/Sec13/Sec24a/Pdia4/Uggt1/Hspbp1/Dnaja1/Selenos/Hspa1l/Rad23a/Dnajc3/Capn1/Derl1/Pdia6/Hspa8/Herpud1/Hyou1/Lman1/Atf6/Atxn3/Ubxn6/…
mmu04930	Type II diabetes mellitus - Mus musculus (house mouse)	21	0.494545	1.29524	0.135135	0.275397	0.18843	1605	tags=52%, list=20%, signal=42%	Pkm/Pik3ca/Mapk9/Pik3r1/Hkdc1/Mapk3/Mapk1/Mapk8/Pik3r2/Irs1/Pklr
mmu04310	Wnt signaling pathway - Mus musculus (house mouse)	83	0.370255	1.29512	0.0954198	0.22069	0.150998	1601	tags=39%, list=20%, signal=31%	Gpc4/Wnt5a/Tle1/Plcb1/Prkacb/Fzd7/Trp53/Ppp3cb/Camk2d/Cacybp/Mapk9/Camk2g/Tle3/Jun/Ccnd2/Crebbp/Chd8/Prkaca/Ep300/Ppp3r1/Cby1/Ccnd3/Ppp3ca/Rbx1/Mapk8/Dvl2/Sirt1/Serpinf1/Tbl1xr1/Gsk3b/Nfatc2/Ccnd1
mmu04662	B cell receptor signaling pathway - Mus musculus (house mouse)	44	0.415628	1.29363	0.127544	0.263317	0.180164	1766	tags=43%, list=22%, signal=34%	Ppp3cb/Inppl1/Pik3ca/Nfkbia/Jun/Pik3r1/Mapk3/Akt1/Ppp3r1/Mapk1/Ppp3ca/Nfkb1/Akt2/Pik3r2/Map2k2/Gsk3b/Nfatc2/Ikbkg/Bcl10
mmu03250	Viral life cycle - HIV-1 - Mus musculus (house mouse)	43	0.415393	1.28729	0.126359	0.262564	0.179649	3030	tags=60%, list=38%, signal=37%	Map1b/Samhd1/Mllt3/Crebbp/Bicd2/Ppia/Ep300/Pin1/Chmp4b/Vps4b/Nelfa/Map1s/Ran/Vps4a/Tnpo3/Cpsf6/Nelfcd/Nelfe/Ell/Map1a/Cdk9/Ccnt1/Pdcd6ip/Xpo1/Bst2/Nelfb
mmu00020	Citrate cycle (TCA cycle) - Mus musculus (house mouse)	26	0.464644	1.28396	0.153061	0.296047	0.202559	620	tags=15%, list=8%, signal=14%	Mdh1/Acly/Idh1/Aco1
mmu04911	Insulin secretion - Mus musculus (house mouse)	27	0.459323	1.2835	0.153295	0.296047	0.202559	1119	tags=26%, list=14%, signal=22%	Atp1a4/Plcb1/Prkacb/Camk2d/Camk2g/Prkaca/Adcy7
mmu04964	Proximal tubule bicarbonate reclamation - Mus musculus (house mouse)	13	0.538562	1.28291	0.167173	0.304709	0.208485	237	tags=23%, list=3%, signal=22%	Atp1a4/Aqp1/Mdh1
mmu04961	Endocrine and other factor-regulated calcium reabsorption - Mus musculus (house mouse)	26	0.463754	1.2815	0.153061	0.296047	0.202559	448	tags=15%, list=6%, signal=15%	Atp1a4/Plcb1/Prkacb/Slc8a1
mmu04213	Longevity regulating pathway - multiple species - Mus musculus (house mouse)	39	0.426038	1.2739	0.135977	0.275397	0.18843	1898	tags=41%, list=24%, signal=31%	Sod1/Prkacb/Pik3ca/Prkab2/Pik3r1/Prkaca/Akt1/Adcy7/Akt2/Pik3r2/Akt1s1/Sirt1/Irs1/Prkag1/Cryab/Rps6kb1
mmu04914	Progesterone-mediated oocyte maturation - Mus musculus (house mouse)	58	0.386395	1.26637	0.130728	0.26816	0.183478	2385	tags=47%, list=30%, signal=33%	Prkacb/Pik3ca/Mapk9/Pde3b/Pik3r1/Prkaca/Mapk3/Hsp90aa1/Akt1/Hsp90ab1/Rps6ka3/Adcy7/Mapk1/Mapk14/Cdk1/Akt2/Mapk8/Pik3r2/Cdk2/Anapc5/Anapc4/Cdc23/Anapc2/Cdc16/Cdc25c/Ccna2/Anapc1
mmu04917	Prolactin signaling pathway - Mus musculus (house mouse)	30	0.444017	1.26347	0.160458	0.296047	0.202559	1601	tags=53%, list=20%, signal=43%	Pik3ca/Mapk9/Pik3r1/Ccnd2/Mapk3/Akt1/Mapk1/Mapk14/Nfkb1/Akt2/Mapk8/Pik3r2/Stat3/Map2k2/Gsk3b/Ccnd1
mmu04658	Th1 and Th2 cell differentiation - Mus musculus (house mouse)	34	0.431426	1.26153	0.154506	0.296047	0.202559	1611	tags=47%, list=20%, signal=38%	Runx3/Ppp3cb/Mapk9/Nfkbia/Jun/Plcg1/Stat6/Mapk3/Ppp3r1/Mapk1/Ppp3ca/Mapk14/Nfkb1/Mapk8/Nfatc2/Ikbkg
mmu04724	Glutamatergic synapse - Mus musculus (house mouse)	45	0.403107	1.25771	0.15625	0.296047	0.202559	1254	tags=31%, list=16%, signal=26%	Gnao1/Gnb4/Plcb1/Prkacb/Ppp3cb/Gng2/Prkaca/Mapk3/Ppp3r1/Adcy7/Mapk1/Ncdn/Pla2g4a/Ppp3ca
mmu04110	Cell cycle - Mus musculus (house mouse)	124	0.338942	1.2538	0.092233	0.218358	0.149403	3034	tags=45%, list=38%, signal=28%	Trp53/Cdk4/Atm/Skp2/Ccnd2/Crebbp/Ep300/Cdkn1b/Trip13/Atr/Ccnd3/Rbx1/Cdk1/Ywhaq/Ywhab/Ywhaz/Gsk3b/Ccnd1/Cdk2/Rbl1/Ywhae/Bub1b/Anapc5/Cdk7/Anapc4/Smad4/Cul1/Cdc23/Anapc2/Cdc16/Cdc25c/Bub3/Ppp2ca/Rb1/Ccna2/Cdc45/Ccnh/Anapc1/Hdac8/E2f4/Cdkn2b/Pttg1/Orc6/Ppp2r1a/Ywhag/Fzr1/Wapl/Bub1/Ddx11/Cdc20/Prkdc/Chek1/Cdc26/Ppp2r1b/Tfdp1/Mad2l1
mmu04114	Oocyte meiosis - Mus musculus (house mouse)	75	0.365429	1.25292	0.142105	0.285998	0.195683	2610	tags=43%, list=33%, signal=29%	Prkacb/Ppp3cb/Camk2d/Camk2g/Prkaca/Mapk3/Rps6ka3/Ppp3r1/Adcy7/Mapk1/Ppp3ca/Mapk14/Rbx1/Cdk1/Ywhaq/Ywhab/Ywhaz/Cdk2/Ywhae/Anapc5/Anapc4/Cul1/Cdc23/Anapc2/Cdc16/Cdc25c/Ppp2ca/Itpr1/Anapc1/Pttg1/Ppp2r1a/Ywhag
mmu05152	Tuberculosis - Mus musculus (house mouse)	78	0.3601	1.2488	0.116129	0.251608	0.172153	2555	tags=49%, list=32%, signal=33%	Mrc2/Casp3/Ppp3cb/Camk2d/Mapk9/Camk2g/Apaf1/Crebbp/Mapk3/Akt1/Ep300/Ppp3r1/Irak1/Mapk1/Myd88/Pla2r1/Ppp3ca/Mapk14/Nfkb1/Akt2/Mapk8/Cebpb/Ripk2/Ksr1/Bcl10/Rela/Irak4/Bax/Atp6v1h/Traf6/Arhgef12/Rfxap/Tradd/Cycs/Pik3c3/Raf1/Bid/Lamp2
mmu03430	Mismatch repair - Mus musculus (house mouse)	20	0.47879	1.24499	0.19494	0.339027	0.231966	2997	tags=60%, list=38%, signal=37%	Rpa3/Rpa1/Pold2/Rpa2/Pold1/Exo1/Pold3/Msh6/Mlh1/Pms2/Lig1/Msh2
mmu04664	Fc epsilon RI signaling pathway - Mus musculus (house mouse)	34	0.423651	1.23879	0.188841	0.332028	0.227177	1519	tags=47%, list=19%, signal=38%	Pik3ca/Mapk9/Pik3r1/Plcg1/Mapk3/Akt1/Map2k3/Mapk1/Map2k6/Map2k4/Pla2g4a/Mapk14/Akt2/Mapk8/Pik3r2/Map2k2
mmu04666	Fc gamma R-mediated phagocytosis - Mus musculus (house mouse)	64	0.369726	1.23779	0.150794	0.296047	0.202559	1898	tags=34%, list=24%, signal=26%	Bin1/Inppl1/Pik3ca/Pik3r1/Plcg1/Mapk3/Akt1/Asap1/Plpp3/Mapk1/Pla2g4a/Crk/Akt2/Dock1/Pik3r2/Crkl/Pak1/Limk1/Marcks/Cfl1/Cfl2/Rps6kb1
mmu04064	NF-kappa B signaling pathway - Mus musculus (house mouse)	54	0.383188	1.23531	0.157534	0.296047	0.202559	2362	tags=44%, list=30%, signal=31%	Icam1/Cxcl12/Rigi/Vcam1/Nfkbia/Atm/Plcg1/Irak1/Myd88/Nfkb1/Traf5/Ikbkg/Tab1/Traf2/Bcl10/Pias4/Map3k7/Rela/Irak4/Traf1/Ripk1/Tab2/Traf6/Tradd
mmu04081	Hormone signaling - Mus musculus (house mouse)	50	0.385722	1.23004	0.181572	0.322457	0.220629	2156	tags=38%, list=27%, signal=28%	Gnao1/Gnb4/Plcb1/Prkacb/Pik3ca/Gng2/Pik3r1/Slc16a10/Prkaca/Appl1/Adcy7/Pik3r2/Stat3/Irs1/Smad5/Npr3/Stk11/Ghr/Smad4
mmu05220	Chronic myeloid leukemia - Mus musculus (house mouse)	56	0.375258	1.22948	0.155288	0.296047	0.202559	2523	tags=45%, list=32%, signal=31%	Trp53/Cdk4/Pik3ca/Nfkbia/Pik3r1/Mapk3/Akt1/Mapk1/Cdkn1b/Nfkb1/Crk/Akt2/Pik3r2/Crkl/Map2k2/Ccnd1/Ikbkg/Ctbp1/Rela/Bax/Smad4/Rb1/Cbl/Ptpn11/Raf1
mmu04020	Calcium signaling pathway - Mus musculus (house mouse)	71	0.360784	1.22665	0.146825	0.291827	0.199671	1119	tags=28%, list=14%, signal=24%	Phka2/Pdgfrb/Flt1/Fgf2/Fgfr1/Plcb1/Prkacb/Slc8a1/Phka1/Ppp3cb/Camk2d/Camk2g/Plcd1/Pdgfra/Camk1/Plcg1/Prkaca/Asph/Ppp3r1/Adcy7
mmu05146	Amoebiasis - Mus musculus (house mouse)	42	0.400852	1.2266	0.16759	0.304709	0.208485	1463	tags=38%, list=19%, signal=31%	Col1a2/Col1a1/Col3a1/Lamc1/Serpinb6a/Plcb1/Prdx1/Prkacb/Casp3/Pik3ca/Pik3r1/Prkaca/Hspb1/Nfkb1/Pik3r2/Vcl
mmu04611	Platelet activation - Mus musculus (house mouse)	65	0.365755	1.22623	0.159151	0.296047	0.202559	1457	tags=29%, list=18%, signal=24%	Col1a2/Col1a1/Col3a1/Ptgs1/Apbb1ip/Plcb1/Prkacb/Pik3ca/Pik3r1/Prkaca/Mapk3/Akt1/Adcy7/Mapk1/Pla2g4a/Mapk14/Akt2/Pik3r2/Tln1
mmu04727	GABAergic synapse - Mus musculus (house mouse)	28	0.435571	1.22509	0.209538	0.351058	0.240197	1119	tags=25%, list=14%, signal=22%	Gnao1/Gnb4/Prkacb/Gng2/Prkaca/Gphn/Adcy7
mmu00630	Glyoxylate and dicarboxylate metabolism - Mus musculus (house mouse)	20	0.470202	1.22266	0.21875	0.358974	0.245614	620	tags=25%, list=8%, signal=23%	Mdh1/Pgp/Shmt1/Acat2/Aco1
mmu00340	Histidine metabolism - Mus musculus (house mouse)	11	0.534136	1.22185	0.234837	0.371661	0.254294	291	tags=27%, list=4%, signal=26%	Aspa/Aldh3a1/Cndp2
mmu00350	Tyrosine metabolism - Mus musculus (house mouse)	14	0.506739	1.22057	0.229008	0.369364	0.252723	622	tags=43%, list=8%, signal=40%	Adh7/Mif/Got1/Aldh3a1/Adh5/Fah
mmu05215	Prostate cancer - Mus musculus (house mouse)	62	0.367747	1.21851	0.160162	0.296047	0.202559	1611	tags=42%, list=20%, signal=34%	Mmp9/Pdgfrb/Gstp1/Fgfr1/Trp53/Pik3ca/Nfkbia/Pdgfra/Pik3r1/Crebbp/Mapk3/Hsp90aa1/Akt1/Hsp90ab1/Ep300/Zeb1/Mapk1/Cdkn1b/Nfkb1/Akt2/Pik3r2/Map2k2/Gsk3b/Ccnd1/Cdk2/Ikbkg
mmu03440	Homologous recombination - Mus musculus (house mouse)	32	0.420918	1.21537	0.206259	0.347536	0.237787	3147	tags=62%, list=40%, signal=38%	Atm/Rpa3/Nbn/Rad51b/Brca2/Rpa1/Pold2/Rpa2/Pold1/Babam1/Mre11a/Pold3/Rad50/Brcc3/Uimc1/Brip1/Rbbp8/Babam2/Rad51d/Rad51
mmu04260	Cardiac muscle contraction - Mus musculus (house mouse)	33	0.416902	1.20997	0.215517	0.357334	0.244492	1153	tags=21%, list=15%, signal=18%	Atp1a4/Cacna2d1/Slc8a1/Tpm2/Tpm4/Asph/Tpm1
mmu05322	Systemic lupus erythematosus - Mus musculus (house mouse)	11	0.526415	1.20419	0.26283	0.396547	0.271322	707	tags=27%, list=9%, signal=25%	Macroh2a2/C4b/Ro60
mmu05163	Human cytomegalovirus infection - Mus musculus (house mouse)	127	0.325105	1.20306	0.144928	0.289855	0.198322	1625	tags=31%, list=21%, signal=25%	Cxcl12/Sting1/Gnao1/Gnb4/Plcb1/Prkacb/Trp53/Casp3/Tap1/Ppp3cb/Cdk4/Pik3ca/Nfkbia/Gng2/Pdgfra/Pik3r1/Prkaca/Mapk3/Akt1/Ppp3r1/Adcy7/Mapk1/Map2k6/Ppp3ca/Mapk14/Nfkb1/Crk/Akt2/Traf5/Pik3r2/Crkl/Stat3/Tsc1/Map2k2/Gsk3b/Nfatc2/Ccnd1/Ikbkg/Traf2
mmu04625	C-type lectin receptor signaling pathway - Mus musculus (house mouse)	56	0.36369	1.19158	0.204819	0.347536	0.237787	1766	tags=43%, list=22%, signal=34%	Irf9/Ppp3cb/Pik3ca/Mapkapk2/Mapk9/Nfkbia/Jun/Pik3r1/Mapk3/Akt1/Ppp3r1/Mapk1/Ppp3ca/Mapk14/Nfkb1/Akt2/Mapk8/Pik3r2/Pak1/Cblb/Nfatc2/Ikbkg/Ksr1/Bcl10
mmu00140	Steroid hormone biosynthesis - Mus musculus (house mouse)	16	0.475956	1.19046	0.24812	0.383178	0.262175	1253	tags=31%, list=16%, signal=26%	Ugt1a7c/Ugt1a6a/Dhrs9/Akr1c18/Cyp21a1
mmu01522	Endocrine resistance - Mus musculus (house mouse)	56	0.361818	1.18545	0.212851	0.354752	0.242725	1601	tags=39%, list=20%, signal=32%	Mmp9/Prkacb/Trp53/Cdk4/Pik3ca/Mapk9/Jun/Pik3r1/Prkaca/Mapk3/Akt1/Adcy7/Mapk1/Cdkn1b/Carm1/Mapk14/Akt2/Mmp2/Mapk8/Pik3r2/Map2k2/Ccnd1
mmu03410	Base excision repair - Mus musculus (house mouse)	36	0.400058	1.18235	0.234375	0.371661	0.254294	3171	tags=53%, list=40%, signal=32%	Parp3/Hmgb1/Adprs/Apex1/Parg/Pole4/Pold2/Parp2/Pold1/Parp4/Pold3/Tdp1/Smug1/Nthl1/Pole2/Lig1/Pole/Tdg/Neil3
mmu04612	Antigen processing and presentation - Mus musculus (house mouse)	29	0.419447	1.18164	0.247093	0.383178	0.262175	1013	tags=24%, list=13%, signal=21%	Hspa4/Tap1/Psme1/Psme3/Psme2/Hsp90aa1/Hsp90ab1
mmu05171	Coronavirus disease - COVID-19 - Mus musculus (house mouse)	137	0.316637	1.18158	0.17381	0.314232	0.215001	1397	tags=18%, list=18%, signal=15%	Rigi/Sting1/Isg15/Oas1a/Irf9/Masp1/C4b/Pik3ca/Mapk9/Oas3/Nfkbia/Jun/Pik3r1/Plcg1/Mapk3/Irak1/Mapk1/Myd88/Mapk14/Nfkb1/Mapk8/Pik3r2/Il6st/Stat3
mmu04925	Aldosterone synthesis and secretion - Mus musculus (house mouse)	36	0.399352	1.18026	0.237216	0.372103	0.254597	1253	tags=25%, list=16%, signal=21%	Atp1a4/Plcb1/Prkacb/Camk2d/Camk2g/Camk1/Prkaca/Adcy7/Cyp21a1
mmu04915	Estrogen signaling pathway - Mus musculus (house mouse)	65	0.35177	1.17934	0.202918	0.347239	0.237585	1362	tags=37%, list=17%, signal=31%	Gnao1/Mmp9/Krt14/Krt13/Plcb1/Prkacb/Fkbp5/Krt42/Pik3ca/Jun/Pik3r1/Prkaca/Mapk3/Hsp90aa1/Akt1/Hsp90ab1/Adcy7/Mapk1/Akt2/Ncoa2/Fkbp4/Mmp2/Krt16/Pik3r2
mmu04913	Ovarian steroidogenesis - Mus musculus (house mouse)	13	0.4944	1.17771	0.272036	0.403017	0.275748	1228	tags=46%, list=16%, signal=39%	Prkacb/Acot2/Cyp2j6/Prkaca/Adcy7/Pla2g4a
mmu04960	Aldosterone-regulated sodium reabsorption - Mus musculus (house mouse)	19	0.459721	1.17474	0.263952	0.396547	0.271322	1498	tags=37%, list=19%, signal=30%	Atp1a4/Pik3ca/Pik3r1/Mapk3/Mapk1/Pik3r2/Irs1
mmu05211	Renal cell carcinoma - Mus musculus (house mouse)	50	0.368332	1.17459	0.235772	0.371661	0.254294	1553	tags=42%, list=20%, signal=34%	Pik3ca/Jun/Pik3r1/Crebbp/Mapk3/Akt1/Vhl/Ep300/Mapk1/Rbx1/Crk/Cul2/Akt2/Pik3r2/Crkl/Elob/Tfe3/Pak1/Map2k2/Eloc/Gab1
mmu04068	FoxO signaling pathway - Mus musculus (house mouse)	71	0.344589	1.17158	0.206349	0.347536	0.237787	1895	tags=41%, list=24%, signal=31%	Setd7/Pik3ca/Mapk9/Prmt1/Prkab2/Pik3r1/Atm/Skp2/Ccnd2/Crebbp/Mapk3/Akt1/Ep300/Mapk1/Cdkn1b/Mapk14/Akt2/Mapk8/Pik3r2/Stat3/Sirt1/Irs1/Map2k2/Ccnd1/Cdk2/Prkag1/Foxg1/Stk11/Homer2
mmu04136	Autophagy - other - Mus musculus (house mouse)	23	0.438575	1.16855	0.259314	0.393273	0.269082	2947	tags=61%, list=37%, signal=38%	Atg4b/Atg3/Atg7/Atg9a/Atg16l1/Igbp1/Atg2b/Ppp2ca/Wipi1/Pik3c3/Atg5/Pik3r4/Becn1/Atg13
mmu00970	Aminoacyl-tRNA biosynthesis - Mus musculus (house mouse)	43	0.376253	1.16599	0.252717	0.386936	0.264745	1334	tags=33%, list=17%, signal=27%	Tars1/Aars1/Hars1/Sars1/Yars1/Nars1/Gars1/Cars1/Rars1/Wars1/Vars1/Lars1/Iars1/Dars1
mmu05221	Acute myeloid leukemia - Mus musculus (house mouse)	35	0.394974	1.16331	0.255682	0.38961	0.266576	1987	tags=43%, list=25%, signal=32%	Mpo/Pik3ca/Pik3r1/Mapk3/Akt1/Mapk1/Nfkb1/Akt2/Pik3r2/Stat3/Map2k2/Ccnd1/Ikbkg/Rps6kb1/Rela
mmu04912	GnRH signaling pathway - Mus musculus (house mouse)	50	0.359813	1.14742	0.269648	0.401336	0.274598	1519	tags=38%, list=19%, signal=31%	Plcb1/Prkacb/Camk2d/Mapk9/Camk2g/Jun/Prkaca/Mapk3/Map2k3/Adcy7/Mapk1/Map2k6/Map2k4/Pla2g4a/Mapk14/Mmp2/Mapk8/Map3k3/Map2k2
mmu04657	IL-17 signaling pathway - Mus musculus (house mouse)	45	0.366233	1.14266	0.285326	0.41184	0.281786	2366	tags=60%, list=30%, signal=42%	Mmp9/Casp3/Mapk9/Nfkbia/Jun/Mapk3/Hsp90aa1/Hsp90ab1/Mapk1/Mapk14/Nfkb1/Mapk8/Traf5/Cebpb/Gsk3b/Ikbkg/Traf2/Usp25/Mapk6/Tbk1/Map3k7/Rela/Anapc5/Tab2/Traf6/Tradd/Mapk7
mmu01523	Antifolate resistance - Mus musculus (house mouse)	21	0.436271	1.14262	0.297297	0.422823	0.2893	1611	tags=43%, list=20%, signal=34%	Atic/Shmt1/Dhfr/Gart/Tyms/Mthfr/Nfkb1/Mtr/Ikbkg
mmu04927	Cortisol synthesis and secretion - Mus musculus (house mouse)	22	0.429966	1.13882	0.315946	0.437675	0.299462	1253	tags=27%, list=16%, signal=23%	Pbx1/Plcb1/Prkacb/Prkaca/Adcy7/Cyp21a1
mmu05200	Pathways in cancer - Mus musculus (house mouse)	256	0.287032	1.13565	0.196885	0.340559	0.233014	1426	tags=28%, list=18%, signal=23%	Mgst2/Gstm1/Cxcl12/Nqo1/Mmp9/Pdgfrb/Wnt5a/Gstm5/Fgf2/Gnb4/Gsto1/Gstp1/Mgst1/Txnrd1/Lamc1/Fgfr1/Plcb1/Prkacb/Fzd7/Trp53/Lpar1/Casp3/Camk2d/Cdk4/Pik3ca/Mapk9/Camk2g/Apaf1/Nfkbia/Jun/Gng2/Pdgfra/Pik3r1/Plcg1/Skp2/Rps6ka5/Ccnd2/Crebbp/Stat6/Prkaca/Ccdc6/Gstm2/Mapk3/Hsp90aa1/Akt1/Hsp90ab1/Vhl/Gsta4/Appl1/Ep300/Adcy7/Mapk1/Sufu/Cks1b/Cdkn1b/Ccnd3/Nfkb1/Rbx1/Crk/Cul2/Akt2/Mmp2/Mapk8/Traf5/Pik3r2/Il6st/C…
mmu04380	Osteoclast differentiation - Mus musculus (house mouse)	66	0.336663	1.13476	0.268164	0.400993	0.274363	1625	tags=36%, list=21%, signal=29%	Csf1/Irf9/Ppp3cb/Pik3ca/Mapk9/Nfkbia/Jun/Pik3r1/Mapk3/Akt1/Ppp3r1/Mapk1/Map2k6/Ppp3ca/Mapk14/Nfkb1/Akt2/Mapk8/Pik3r2/Sqstm1/Nfatc2/Ikbkg/Tab1/Traf2
mmu04151	PI3K-Akt signaling pathway - Mus musculus (house mouse)	161	0.297345	1.13187	0.229698	0.369364	0.252723	1611	tags=33%, list=20%, signal=27%	Col1a2/Col1a1/Col6a1/Pdgfrb/Col6a2/Thbs2/Flt1/Csf1/Fgf2/Itga5/Gnb4/Itgb7/Lamc1/Fgfr1/Trp53/Lpar1/Cdk4/Itgb5/Pik3ca/Tnc/Itga1/Gng2/Pdgfra/Pik3r1/Ccnd2/Ppp2r2a/Eif4b/Mapk3/Hsp90aa1/Akt1/Hsp90ab1/Ppp2r2d/Cdc37/Mapk1/Cdkn1b/Ccnd3/Nfkb1/Akt2/Ywhaq/Pik3r2/Gys1/Ywhab/Tsc1/Ywhaz/Eif4e/Irs1/Thbs3/Map2k2/Osmr/Gsk3b/Ccnd1/Cdk2/Ikbkg
mmu04916	Melanogenesis - Mus musculus (house mouse)	38	0.378265	1.13099	0.303371	0.426281	0.291666	1566	tags=42%, list=20%, signal=34%	Gnao1/Wnt5a/Plcb1/Prkacb/Fzd7/Camk2d/Camk2g/Crebbp/Prkaca/Mapk3/Ep300/Adcy7/Mapk1/Dvl2/Map2k2/Gsk3b
mmu04218	Cellular senescence - Mus musculus (house mouse)	102	0.312808	1.12889	0.249066	0.383178	0.262175	2543	tags=49%, list=32%, signal=34%	Trp53/Ppp3cb/Cdk4/Pik3ca/Mapkapk2/Pik3r1/Atm/Ppid/Ccnd2/Mapk3/Akt1/Map2k3/Capn2/Ppp3r1/Mapk1/Map2k6/Atr/Ccnd3/Ppp3ca/Mapk14/Nfkb1/Rad9a/Cdk1/Akt2/Pik3r2/Sqstm1/Tsc1/Sirt1/Map2k2/Nfatc2/Ccnd1/Cdk2/Nbn/Rbl1/Zfp36l2/Rela/Rad1/Mras/Hus1/Pten/Rb1/Ets1/Itpr1/Mre11a/Ccna2/Tsc2/E2f4/Cdkn2b/Raf1/Rad50
mmu05218	Melanoma - Mus musculus (house mouse)	36	0.381899	1.12868	0.3125	0.436681	0.298782	1601	tags=42%, list=20%, signal=33%	Pdgfrb/Fgf2/Fgfr1/Trp53/Cdk4/Pik3ca/Pdgfra/Pik3r1/Mapk3/Akt1/Mapk1/Akt2/Pik3r2/Map2k2/Ccnd1
mmu04918	Thyroid hormone synthesis - Mus musculus (house mouse)	33	0.388425	1.12732	0.317529	0.437971	0.299664	1219	tags=21%, list=15%, signal=18%	Atp1a4/Gpx7/Plcb1/Prkacb/Prkaca/Adcy7/Gpx1
mmu04148	Efferocytosis - Mus musculus (house mouse)	85	0.319137	1.12451	0.27478	0.403347	0.275975	1756	tags=27%, list=22%, signal=21%	Lrp1/Pbx1/Gulp1/Casp3/Camk2d/Itgb5/Mapkapk2/Camk2g/Odc1/Dusp4/Lipa/Mapk3/Mapk1/Mapk14/Crk/Dock1/Cebpb/Crkl/Sirt1/Map2k2/Nfatc2/Pla2g15/Pparg
mmu04270	Vascular smooth muscle contraction - Mus musculus (house mouse)	47	0.354698	1.1185	0.296496	0.422823	0.2893	1537	tags=26%, list=19%, signal=21%	Myl9/Plcb1/Prkacb/Calcrl/Myh9/Prkaca/Mapk3/Adcy7/Mapk1/Pla2g4a/Map2k2/Myl6
mmu04971	Gastric acid secretion - Mus musculus (house mouse)	29	0.396716	1.1176	0.331395	0.444931	0.304426	1136	tags=28%, list=14%, signal=24%	Atp1a4/Plcb1/Prkacb/Camk2d/Camk2g/Prkaca/Adcy7/Cftr
mmu00760	Nicotinate and nicotinamide metabolism - Mus musculus (house mouse)	23	0.419155	1.11681	0.330849	0.444931	0.304426	727	tags=26%, list=9%, signal=24%	Pnp/Nnmt/Nampt/Nt5c/Naprt/Nadk
mmu04976	Bile secretion - Mus musculus (house mouse)	31	0.388045	1.11213	0.337607	0.450142	0.307992	424	tags=19%, list=5%, signal=18%	Atp1a4/Aqp1/Ugt1a7c/Ugt1a6a/Ephx1/Prkacb
mmu05415	Diabetic cardiomyopathy - Mus musculus (house mouse)	132	0.29833	1.10844	0.27458	0.403347	0.275975	1391	tags=17%, list=18%, signal=15%	Col1a2/Col1a1/Col3a1/Mmp9/G6pdx/Gfpt1/Gapdh/Plcb1/Ptpa/Camk2d/Pik3ca/Mapk9/Camk2g/Pik3r1/Akt1/Pdk4/Mapk14/Nfkb1/Akt2/Mmp2/Mapk8/Pik3r2/Gys1
mmu04934	Cushing syndrome - Mus musculus (house mouse)	68	0.326858	1.10814	0.299606	0.424221	0.290256	1608	tags=32%, list=20%, signal=26%	Pbx1/Wnt5a/Plcb1/Prkacb/Fzd7/Camk2d/Cdk4/Camk2g/Prkaca/Mapk3/Armc5/Adcy7/Mapk1/Cdkn1b/Cyp21a1/Aip/Dvl2/Map2k2/Gsk3b/Usp8/Ccnd1/Cdk2
mmu04650	Natural killer cell mediated cytotoxicity - Mus musculus (house mouse)	42	0.360838	1.10416	0.325485	0.444931	0.304426	1600	tags=33%, list=20%, signal=27%	Icam1/Casp3/Ppp3cb/Pik3ca/Pik3r1/Plcg1/Mapk3/Ppp3r1/Mapk1/Ppp3ca/Pik3r2/Pak1/Map2k2/Nfatc2
mmu05323	Rheumatoid arthritis - Mus musculus (house mouse)	24	0.402973	1.09074	0.373708	0.488108	0.333968	157	tags=17%, list=2%, signal=16%	Icam1/Cxcl12/Flt1/Csf1
mmu04630	JAK-STAT signaling pathway - Mus musculus (house mouse)	53	0.336706	1.07992	0.331962	0.444931	0.304426	1601	tags=34%, list=20%, signal=27%	Pdgfrb/Fhl1/Irf9/Pik3ca/Pdgfra/Pik3r1/Ccnd2/Crebbp/Stat6/Akt1/Ep300/Ccnd3/Akt2/Pik3r2/Il6st/Stat3/Osmr/Ccnd1
mmu04726	Serotonergic synapse - Mus musculus (house mouse)	37	0.361591	1.07702	0.390382	0.503719	0.34465	1228	tags=32%, list=16%, signal=28%	Ptgs1/Gnao1/Gnb4/Plcb1/Prkacb/Casp3/Cyp2j6/Gng2/Prkaca/Mapk3/Mapk1/Pla2g4a
mmu04510	Focal adhesion - Mus musculus (house mouse)	123	0.290225	1.07394	0.349034	0.459633	0.314486	1601	tags=33%, list=20%, signal=26%	Col1a2/Col1a1/Myl9/Col6a1/Pdgfrb/Col6a2/Thbs2/Flt1/Itga5/Zyx/Itgb7/Lamc1/Itgb5/Pik3ca/Tnc/Mapk9/Itga1/Cav1/Jun/Pdgfra/Pik3r1/Ccnd2/Mapk3/Akt1/Capn2/Mapk1/Ccnd3/Crk/Akt2/Dock1/Mapk8/Pik3r2/Crkl/Pak1/Tln1/Vcl/Flna/Thbs3/Gsk3b/Ccnd1
mmu04150	mTOR signaling pathway - Mus musculus (house mouse)	92	0.301139	1.07226	0.342105	0.454248	0.310801	2571	tags=42%, list=33%, signal=29%	Wnt5a/Fzd7/Pik3ca/Pik3r1/Skp2/Ulk1/Eif4b/Mapk3/Akt1/Rps6ka3/Mapk1/Akt2/Pik3r2/Akt1s1/Dvl2/Tsc1/Cab39l/Eif4e/Irs1/Map2k2/Gsk3b/Sesn2/Deptor/Strada/Stk11/Rps6kb1/Clip1/Atp6v1c1/Cab39/Telo2/Fzd2/Atp6v1h/Pten/Atp6v1g1/Prkaa1/Tsc2/Atp6v1a/Raf1/Sec13
mmu05414	Dilated cardiomyopathy - Mus musculus (house mouse)	40	0.354708	1.06891	0.385694	0.499685	0.34189	1153	tags=35%, list=15%, signal=30%	Des/Itga5/Itgb7/Sgce/Cacna2d1/Prkacb/Slc8a1/Tpm2/Tpm4/Itgb5/Itga1/Prkaca/Adcy7/Tpm1
mmu00220	Arginine biosynthesis - Mus musculus (house mouse)	13	0.446537	1.0637	0.378419	0.492253	0.336805	640	tags=23%, list=8%, signal=21%	Got1/Acy1/Cad
mmu04981	Folate transport and metabolism - Mus musculus (house mouse)	15	0.428131	1.05152	0.414414	0.522097	0.357224	1325	tags=40%, list=17%, signal=33%	Shmt1/Dhfr/Mthfd1/Tyms/Mthfr/Mtr
mmu03022	Basal transcription factors - Mus musculus (house mouse)	30	0.369494	1.05141	0.409742	0.519768	0.355631	2741	tags=37%, list=35%, signal=24%	Tbpl1/Gtf2b/Gtf2f2/Gtf2f1/Cdk7/Gtf2e1/Taf9/Ccnh/Mnat1/Gtf2a1/Gtf2e2
mmu00604	Glycosphingolipid biosynthesis - ganglio series - Mus musculus (house mouse)	10	0.469145	1.0492	0.423913	0.527829	0.361146	1234	tags=30%, list=16%, signal=25%	St3gal5/Hexa/St6galnac4
mmu00260	Glycine, serine and threonine metabolism - Mus musculus (house mouse)	20	0.402866	1.04756	0.418155	0.524743	0.359035	376	tags=25%, list=5%, signal=24%	Gamt/Cth/Psat1/Pgam1/Shmt1
mmu04210	Apoptosis - Mus musculus (house mouse)	83	0.297341	1.04007	0.410941	0.519768	0.355631	2624	tags=47%, list=33%, signal=32%	Casp6/Trp53/Casp3/Pik3ca/Parp3/Mapk9/Apaf1/Nfkbia/Jun/Pik3r1/Atm/Mapk3/Akt1/Capn2/Mapk1/Nfkb1/Akt2/Mapk8/Pik3r2/Map2k2/Ikbkg/Traf2/Casp2/Nol3/Ern1/Rela/Traf1/Bax/Parp2/Ripk1/Itpr1/Tradd/Parp4/Cycs/Raf1/Bid/Eif2s1/Xiap/Lmna
mmu04370	VEGF signaling pathway - Mus musculus (house mouse)	38	0.347794	1.03988	0.425562	0.527829	0.361146	1600	tags=45%, list=20%, signal=36%	Ppp3cb/Pik3ca/Mapkapk2/Pik3r1/Plcg1/Mapk3/Akt1/Hspb1/Ppp3r1/Mapk1/Pla2g4a/Ppp3ca/Mapk14/Akt2/Pik3r2/Map2k2/Nfatc2
mmu05205	Proteoglycans in cancer - Mus musculus (house mouse)	124	0.279415	1.0336	0.406553	0.519768	0.355631	1601	tags=29%, list=20%, signal=24%	Col1a2/Col1a1/Timp3/Mmp9/Wnt5a/Sdc2/Fgf2/Itga5/Fgfr1/Prkacb/Fzd7/Trp53/Casp3/Camk2d/Itgb5/Pik3ca/Camk2g/Cav1/Pik3r1/Pdcd4/Plcg1/Prkaca/Eif4b/Mapk3/Akt1/Mapk1/Mapk14/Akt2/Mmp2/Pik3r2/Stat3/Pak1/Flna/Map2k2/Gab1/Ccnd1
mmu05208	Chemical carcinogenesis - reactive oxygen species - Mus musculus (house mouse)	148	0.27383	1.03119	0.40771	0.519768	0.355631	1362	tags=18%, list=17%, signal=15%	Mgst2/Gstm1/Nqo1/Gstm5/Sod1/Ephx1/Gsto1/Akr1a1/Mgst1/Pik3ca/Mapk9/Cbr1/Nfkbia/Jun/Pik3r1/Gstm2/Mapk3/Akt1/Gsta4/Acp1/Mapk1/Map2k4/Mapk14/Nfkb1/Akt2/Mapk8/Pik3r2
mmu05410	Hypertrophic cardiomyopathy - Mus musculus (house mouse)	40	0.341822	1.03008	0.431978	0.533717	0.365175	752	tags=28%, list=10%, signal=25%	Des/Itga5/Itgb7/Sgce/Cacna2d1/Slc8a1/Tpm2/Tpm4/Itgb5/Itga1/Prkab2
mmu03460	Fanconi anemia pathway - Mus musculus (house mouse)	31	0.357774	1.02537	0.434473	0.534736	0.365872	3198	tags=58%, list=40%, signal=35%	Atr/Usp1/Atrip/Rpa3/Brca2/Fancg/Rpa1/Telo2/Rpa2/Slx4/Mlh1/Ercc1/Brip1/Pms2/Cenps/Polk/Rad51/Faap100
mmu00562	Inositol phosphate metabolism - Mus musculus (house mouse)	52	0.319017	1.02326	0.44186	0.539677	0.369253	3346	tags=62%, list=42%, signal=36%	Impa2/Tpi1/Inpp1/Plcb1/Inppl1/Pik3ca/Plcd1/Plcg1/Inpp5b/Isyna1/Inpp5f/Mtmr6/Inpp4a/Pi4kb/Synj2/Pten/Mtmr3/Pik3c3/Inpp4b/Pip4k2b/Pikfyve/Mtmr14/Mtmr1/Ocrl/Mtmr2/Pik3cb/Itpk1/Pip5k1c/Plch1/Ip6k1/Mtmr4/Synj1
mmu04012	ErbB signaling pathway - Mus musculus (house mouse)	58	0.311674	1.02148	0.421833	0.527291	0.360778	1566	tags=38%, list=20%, signal=31%	Camk2d/Pik3ca/Mapk9/Camk2g/Jun/Pik3r1/Plcg1/Mapk3/Akt1/Mapk1/Cdkn1b/Map2k4/Crk/Akt2/Mapk8/Pik3r2/Crkl/Pak1/Cblb/Map2k2/Gab1/Gsk3b
mmu04929	GnRH secretion - Mus musculus (house mouse)	26	0.368316	1.01777	0.440233	0.539677	0.369253	1519	tags=35%, list=19%, signal=28%	Plcb1/Pik3ca/Pik3r1/Mapk3/Akt1/Mapk1/Akt2/Pik3r2/Map2k2
mmu04728	Dopaminergic synapse - Mus musculus (house mouse)	59	0.305437	1.00594	0.455154	0.551702	0.37748	1348	tags=29%, list=17%, signal=24%	Gnao1/Gnb4/Plcb1/Prkacb/Ppp3cb/Camk2d/Mapk9/Camk2g/Gng2/Prkaca/Ppp2r2a/Akt1/Ppp2r2d/Ppp3ca/Mapk14/Akt2/Mapk8
mmu04350	TGF-beta signaling pathway - Mus musculus (house mouse)	53	0.31138	0.998694	0.478738	0.571627	0.391114	3053	tags=51%, list=39%, signal=31%	Grem1/Trf/Fbn1/Crebbp/Mapk3/Ep300/Mapk1/Ltbp1/Rbx1/Rbl1/Smad5/Rps6kb1/Id3/Smad4/Cul1/Ncor1/Ppp2ca/E2f4/Cdkn2b/Ppp2r1a/Rock1/Zfyve16/Ppp2r1b/Smad1/Rps6kb2/Tfdp1/Neo1
mmu05133	Pertussis - Mus musculus (house mouse)	31	0.347864	0.996971	0.461538	0.557329	0.381331	2019	tags=52%, list=26%, signal=39%	Itga5/C4b/Casp3/Mapk9/Jun/Mapk3/Irak1/Mapk1/Myd88/Mapk14/Nfkb1/Mapk8/Cfl1/Cfl2/Rela/Irak4
mmu04062	Chemokine signaling pathway - Mus musculus (house mouse)	80	0.285235	0.996566	0.471264	0.566935	0.387903	1398	tags=26%, list=18%, signal=22%	Cxcl12/Gnb4/Plcb1/Prkacb/Pik3ca/Nfkbia/Gng2/Pik3r1/Plcg1/Prkaca/Mapk3/Akt1/Adcy7/Mapk1/Nfkb1/Crk/Akt2/Pik3r2/Crkl/Stat3/Pak1
mmu04014	Ras signaling pathway - Mus musculus (house mouse)	104	0.273616	0.988733	0.496269	0.589065	0.403045	2078	tags=33%, list=26%, signal=24%	Pdgfrb/Flt1/Csf1/Fgf2/Gnb4/Rasa4/Fgfr1/Prkacb/Pik3ca/Mapk9/Gng2/Pdgfra/Pik3r1/Plcg1/Prkaca/Mapk3/Akt1/Mapk1/Pla2g4a/Nfkb1/Akt2/Mapk8/Pik3r2/Pak1/Map2k2/Gab1/Ikbkg/Ksr1/Tbk1/Abl2/Rgl1/Rela/Mras/Pak3
mmu05034	Alcoholism - Mus musculus (house mouse)	51	0.309432	0.987774	0.47541	0.56978	0.389849	1247	tags=27%, list=16%, signal=23%	Gnao1/Macroh2a2/Gnb4/Prkacb/Slc29a3/Slc29a1/Hat1/Hdac5/Gng2/Prkaca/Mapk3/Hdac6/Mapk1/Hdac10
mmu04072	Phospholipase D signaling pathway - Mus musculus (house mouse)	76	0.282874	0.974648	0.508453	0.59622	0.40794	1553	tags=25%, list=20%, signal=20%	Pdgfrb/Plcb1/Lpar1/Pik3ca/Pdgfra/Pik3r1/Plcg1/Mapk3/Akt1/Plpp3/Adcy7/Mapk1/Pla2g4a/Akt2/Pik3r2/Tsc1/Dnm1/Map2k2/Gab1
mmu04115	p53 signaling pathway - Mus musculus (house mouse)	49	0.304063	0.96595	0.503374	0.59439	0.406688	1608	tags=31%, list=20%, signal=25%	Steap3/Trp53/Casp3/Cdk4/Apaf1/Atm/Ccnd2/Zfp385a/Cd82/Atr/Ccnd3/Cdk1/Ccnd1/Sesn2/Cdk2
mmu05231	Choline metabolism in cancer - Mus musculus (house mouse)	60	0.288606	0.951606	0.546433	0.63817	0.436643	1557	tags=32%, list=20%, signal=26%	Pdgfrb/Chpt1/Pik3ca/Mapk9/Jun/Pdgfra/Pik3r1/Plcg1/Mapk3/Akt1/Plpp3/Mapk1/Pla2g4a/Akt2/Mapk8/Pik3r2/Tsc1/Map2k2/Chkb
mmu05202	Transcriptional misregulation in cancer - Mus musculus (house mouse)	73	0.276454	0.947154	0.55817	0.649507	0.444399	1392	tags=25%, list=18%, signal=21%	Pbx1/Mpo/Mmp9/Flt1/Itgb7/Six4/Trp53/Atm/Tcf3/Mllt3/Ccnd2/Ldb1/Zeb1/Aspscr1/Cdkn1b/Nfkb1/Cebpb/Tfe3
mmu05223	Non-small cell lung cancer - Mus musculus (house mouse)	47	0.298013	0.939748	0.56469	0.654713	0.447962	1646	tags=30%, list=21%, signal=24%	Trp53/Cdk4/Pik3ca/Pik3r1/Plcg1/Mapk3/Akt1/Mapk1/Akt2/Pik3r2/Stat3/Map2k2/Ccnd1/Kif5b
mmu00410	beta-Alanine metabolism - Mus musculus (house mouse)	17	0.36811	0.92877	0.58982	0.681381	0.466208	291	tags=12%, list=4%, signal=11%	Aldh3a1/Cndp2
mmu04550	Signaling pathways regulating pluripotency of stem cells - Mus musculus (house mouse)	63	0.273554	0.913419	0.609788	0.699399	0.478536	1566	tags=32%, list=20%, signal=26%	Wnt5a/Fgf2/Fgfr1/Fzd7/Pik3ca/Pik3r1/Tcf3/Mapk3/Akt1/Mapk1/Mapk14/Akt2/Pik3r2/Il6st/Stat3/Dvl2/Smarcad1/Setdb1/Map2k2/Gsk3b
mmu05210	Colorectal cancer - Mus musculus (house mouse)	57	0.273067	0.896295	0.641232	0.730228	0.49963	1601	tags=28%, list=20%, signal=23%	Trp53/Casp3/Pik3ca/Mapk9/Jun/Pik3r1/Mapk3/Akt1/Appl1/Mapk1/Akt2/Mapk8/Pik3r2/Map2k2/Gsk3b/Ccnd1
mmu04810	Regulation of actin cytoskeleton - Mus musculus (house mouse)	136	0.240636	0.894902	0.676683	0.748904	0.512408	1519	tags=21%, list=19%, signal=18%	Pfn2/Myl9/Cxcl12/Pdgfrb/Tmsb4x/Fgf2/Itga5/Itgb7/Fgfr1/Lpar1/Pfn1/Itgb5/Pik3ca/Itga1/Pdgfra/Pik3r1/Myh9/Mapk3/Akt1/Mapk1/Crk/Akt2/Dock1/Pik3r2/Crkl/Pak1/Limk1/Vcl/Map2k2
mmu01521	EGFR tyrosine kinase inhibitor resistance - Mus musculus (house mouse)	50	0.280208	0.893564	0.640921	0.730228	0.49963	1566	tags=32%, list=20%, signal=26%	Pdgfrb/Fgf2/Pik3ca/Pdgfra/Pik3r1/Plcg1/Mapk3/Akt1/Mapk1/Akt2/Pik3r2/Stat3/Eif4e/Map2k2/Gab1/Gsk3b
mmu00532	Glycosaminoglycan biosynthesis - chondroitin sulfate / dermatan sulfate - Mus musculus (house mouse)	12	0.372395	0.871372	0.661562	0.745422	0.510026	3151	tags=58%, list=40%, signal=35%	Chsy1/Xylt2/Csgalnact1/Chpf/Chst14/B3galt6/Chst12
mmu03015	mRNA surveillance pathway - Mus musculus (house mouse)	65	0.259103	0.868667	0.679045	0.748904	0.512408	2691	tags=31%, list=34%, signal=20%	Gspt1/Etf1/Papola/Ppp2r2a/Ppp2r2d/Rngtt/Papolg/Smg5/Hbs1l/Smg1/Ppp2ca/Pabpc1/Smg6/Cpsf6/Clp1/Casc3/Pelo/Ppp2r1a/Pym1/Ncbp1
mmu05224	Breast cancer - Mus musculus (house mouse)	64	0.258814	0.866476	0.707672	0.763322	0.522273	1601	tags=28%, list=20%, signal=23%	Wnt5a/Fgf2/Fgfr1/Fzd7/Trp53/Cdk4/Pik3ca/Jun/Pik3r1/Mapk3/Akt1/Mapk1/Akt2/Pik3r2/Dvl2/Map2k2/Gsk3b/Ccnd1
mmu05140	Leishmaniasis - Mus musculus (house mouse)	27	0.309096	0.863716	0.65043	0.738076	0.505	2343	tags=56%, list=30%, signal=39%	Nfkbia/Jun/Eef1a1/Mapk3/Irak1/Mapk1/Myd88/Mapk14/Nfkb1/Tab1/Map3k7/Rela/Irak4/Tab2/Traf6
mmu00640	Propanoate metabolism - Mus musculus (house mouse)	25	0.313236	0.854939	0.668129	0.748904	0.512408	143	tags=8%, list=2%, signal=8%	Ldhb/Ldha
mmu04215	Apoptosis - multiple species - Mus musculus (house mouse)	22	0.322712	0.85474	0.675112	0.748904	0.512408	2840	tags=50%, list=36%, signal=32%	Casp3/Mapk9/Apaf1/Mapk8/Birc6/Bax/Cycs/Bid/Xiap/Casp9/Becn1
mmu05416	Viral myocarditis - Mus musculus (house mouse)	28	0.302825	0.851732	0.674855	0.748904	0.512408	2004	tags=36%, list=25%, signal=27%	Icam1/Sgce/Casp3/Cd55/Cav1/Sgcd/Eif4g1/Ccnd1/Abl2/Eif4g3
mmu04340	Hedgehog signaling pathway - Mus musculus (house mouse)	33	0.292017	0.847521	0.681034	0.748904	0.512408	2171	tags=36%, list=27%, signal=26%	Prkacb/Disp1/Ccnd2/Prkaca/Sufu/Evc2/Gli3/Gsk3b/Ccnd1/Cul3/Gas1/Cul1
mmu04070	Phosphatidylinositol signaling system - Mus musculus (house mouse)	59	0.257211	0.847106	0.710843	0.763322	0.522273	901	tags=15%, list=11%, signal=14%	Impa2/Inpp1/Plcb1/Inppl1/Pik3ca/Plcd1/Pik3r1/Plcg1/Inpp5b
mmu04061	Viral protein interaction with cytokine and cytokine receptor - Mus musculus (house mouse)	12	0.360015	0.842404	0.695253	0.756836	0.517835	157	tags=17%, list=2%, signal=16%	Cxcl12/Csf1
mmu04970	Salivary secretion - Mus musculus (house mouse)	27	0.299249	0.836201	0.697708	0.756836	0.517835	1119	tags=19%, list=14%, signal=16%	Atp1a4/Plcb1/Prkacb/Prkaca/Adcy7
mmu05212	Pancreatic cancer - Mus musculus (house mouse)	56	0.246787	0.808564	0.773762	0.817174	0.559119	2156	tags=36%, list=27%, signal=26%	Trp53/Cdk4/Pik3ca/Mapk9/Pik3r1/Mapk3/Akt1/Mapk1/Nfkb1/Akt2/Mapk8/Pik3r2/Stat3/Ccnd1/Ikbkg/Brca2/Rps6kb1/Rela/Bax/Smad4
mmu04330	Notch signaling pathway - Mus musculus (house mouse)	34	0.273584	0.799985	0.762518	0.807966	0.552819	1412	tags=21%, list=18%, signal=17%	Tle1/Dtx3l/Tle3/Crebbp/Ep300/Ncor2/Dvl2
mmu04371	Apelin signaling pathway - Mus musculus (house mouse)	69	0.233917	0.795147	0.821522	0.85631	0.585896	1132	tags=20%, list=14%, signal=18%	Gnb4/Mef2d/Plcb1/Prkacb/Slc8a1/Hdac5/Prkab2/Gng2/Pde3b/Prkaca/Mapk3/Akt1/Adcy7/Mapk1
mmu03060	Protein export - Mus musculus (house mouse)	27	0.283459	0.792078	0.756447	0.804196	0.550239	3417	tags=44%, list=43%, signal=25%	Sgta/Ubl4a/Bag6/Get4/Sec61a2/Srp14/Srp68/Srp19/Get3/Sec11c/Srp9/Immp2l
mmu00770	Pantothenate and CoA biosynthesis - Mus musculus (house mouse)	16	0.299504	0.749118	0.816541	0.853899	0.584247	1842	tags=31%, list=23%, signal=24%	Bcat1/Ppcs/Pank3/Pank2/Pank1
mmu04730	Long-term depression - Mus musculus (house mouse)	30	0.255641	0.727437	0.855301	0.885748	0.606038	1519	tags=20%, list=19%, signal=16%	Gnao1/Plcb1/Mapk3/Mapk1/Pla2g4a/Map2k2
mmu00071	Fatty acid degradation - Mus musculus (house mouse)	33	0.249649	0.724553	0.859195	0.886911	0.606834	593	tags=9%, list=8%, signal=8%	Adh7/Adh5/Acat2
mmu04137	Mitophagy - animal - Mus musculus (house mouse)	74	0.208752	0.715691	0.929227	0.946983	0.647936	1794	tags=23%, list=23%, signal=18%	Trp53/Mapk9/Huwe1/Jun/Usp15/Ulk1/Vcp/Atg9a/Ambra1/Mapk8/Sqstm1/Tfe3/Tbc1d15/Usp8/Traf2/Arih1/Tbk1
mmu04980	Cobalamin transport and metabolism - Mus musculus (house mouse)	11	0.306243	0.700541	0.847589	0.880612	0.602524	2389	tags=36%, list=30%, signal=25%	Prdx1/Mtr/Hcfc1/Thap11
mmu04071	Sphingolipid signaling pathway - Mus musculus (house mouse)	80	0.199673	0.697624	0.939974	0.951873	0.651281	2362	tags=32%, list=30%, signal=23%	Plcb1/Trp53/Pik3ca/Mapk9/Pik3r1/Ppp2r2a/Mapk3/Akt1/Ppp2r2d/Mapk1/Mapk14/Nfkb1/Akt2/Mapk8/Pik3r2/Degs1/Map2k2/Traf2/S1pr2/Rela/Bax/Smpd1/Sgpp1/Pten/Ppp2ca/Tradd
mmu00310	Lysine degradation - Mus musculus (house mouse)	40	0.210436	0.63415	0.957924	0.96699	0.661625	850	tags=12%, list=11%, signal=11%	Plod2/Setd7/Acat2/Tmlhe/Plod1
mmu04710	Circadian rhythm - Mus musculus (house mouse)	19	0.24249	0.619641	0.936652	0.951519	0.651039	2341	tags=32%, list=30%, signal=22%	Prkab2/Rbx1/Cry1/Prkag1/Cul1/Prkaa1
mmu03013	Nucleocytoplasmic transport - Mus musculus (house mouse)	86	0.162608	0.572111	0.997478	1	0.684211	2933	tags=30%, list=37%, signal=19%	Xpot/Ipo13/Ipo9/Eef1a1/Ipo11/Xpo5/Phax/Ipo5/Ipo4/Xpo7/Ipo7/Cse1l/Ipo8/Nmd3/Ran/Tnpo3/Casc3/Xpo6/Tnpo2/Sec13/Kpna6/Pym1/Ncbp1/Xpo1/Ddx19a/Snupn
mmu03082	ATP-dependent chromatin remodeling - Mus musculus (house mouse)	72	0.0808733	0.275364	1	1	0.684211	2642	tags=17%, list=33%, signal=11%	Macroh2a2/Cdk2ap1/Uchl5/Smarca1/Mbd3/Smarca2/Gatad2b/Mta1/Morf4l2/Rbbp7/Smarcd1/Smarcd3
mmu03083	Polycomb repressive complex - Mus musculus (house mouse)	57	-0.11845	-0.441466	1	1	0.684211	6972	tags=100%, list=88%, signal=12%	Ep300/Fbrs/Usp45/Foxk1/Scmh1/Bcor/Hcfc1/Pcgf5/Rbbp7/Bap1/Cbx4/Yaf2/Tfdp1/Csnk2b/Dcaf7/Phf19/Hdac2/Foxk2/Skp1/Cbx2/Ogt/Hdac1/Usp7/Rbbp4/Usp16/Rnf2/Rybp/Aebp2/Pcgf2/L3mbtl3/Cbx6/Cbx8/Ring1/Bmi1/Yy1/Phf1/Wdr5/Tex10/Cbx3/Phc2/Kdm2a/Kdm2b/Bcorl1/Pcgf1/Epop/L3mbtl2/Mga/Eed/Max/Lcor/Aurkb/Ezh2/Pcgf6/Suz12/Mtf2/Cbx7
mmu00534	Glycosaminoglycan biosynthesis - heparan sulfate / heparin - Mus musculus (house mouse)	15	-0.234876	-0.633337	0.895833	0.921234	0.630318	6049	tags=100%, list=77%, signal=23%	Xylt2/Ext1/Extl2/B3galt6/Ext2/B4galt7/Hs2st1/Hs6st1/Ndst2/Extl3/Glce/Ndst1/B3gat3/Hs3st1
mmu04975	Fat digestion and absorption - Mus musculus (house mouse)	17	-0.235388	-0.654823	0.898204	0.921234	0.630318	1235	tags=24%, list=16%, signal=20%	Mogat2/Got2/Plpp2/Agpat2
mmu04080	Neuroactive ligand-receptor interaction - Mus musculus (house mouse)	19	-0.230536	-0.663612	0.905605	0.925858	0.633482	328	tags=16%, list=4%, signal=15%	F2r/Chrnb1/F2rl1
mmu00531	Glycosaminoglycan degradation - Mus musculus (house mouse)	11	-0.285378	-0.710892	0.799443	0.83876	0.573888	1531	tags=36%, list=19%, signal=29%	Gusb/Hyal2/Hgsnat/Ids
mmu03320	PPAR signaling pathway - Mus musculus (house mouse)	36	-0.241987	-0.806464	0.788591	0.830095	0.56796	929	tags=19%, list=12%, signal=17%	Acadl/Acsl3/Acsl6/Fads2/Acsl5/Acox2/Slc27a6
mmu04392	Hippo signaling pathway - multiple species - Mus musculus (house mouse)	19	-0.28252	-0.813254	0.728614	0.779787	0.533539	587	tags=21%, list=7%, signal=20%	Wwc1/Csnk1e/Fat4/Tead3
mmu05321	Inflammatory bowel disease - Mus musculus (house mouse)	14	-0.300668	-0.816098	0.697406	0.756836	0.517835	490	tags=21%, list=6%, signal=20%	Il23a/Il1a/Il18r1
mmu00062	Fatty acid elongation - Mus musculus (house mouse)	19	-0.287338	-0.827123	0.693215	0.756836	0.517835	1881	tags=42%, list=24%, signal=32%	Hacd3/Hacd2/Hadha/Hadhb/Hsd17b12/Echs1/Tecr/Elovl7
mmu03020	RNA polymerase - Mus musculus (house mouse)	30	-0.260356	-0.842199	0.710526	0.763322	0.522273	5852	tags=100%, list=74%, signal=26%	Polr3h/Crcp/Polr3c/Polr3g/Polr3f/Polr3b/Polr3e/Polr2l/Polr3d/Polr2d/Polr2j/Polr3k/Polr2g/Polr2i/Polr2c/Polr2b/Polr1d/Polr2h/Polr2k/Polr2a/Polr1c/Polr2f/Polr1a/Polr2e/Polr1g/Polr1h/Polr1e/Polr1b/Polr1f
mmu00561	Glycerolipid metabolism - Mus musculus (house mouse)	34	-0.266929	-0.876894	0.679868	0.748904	0.512408	447	tags=18%, list=6%, signal=17%	Aldh7a1/Mboat2/Aldh1b1/Plpp2/Agpat2/Mboat1
mmu04721	Synaptic vesicle cycle - Mus musculus (house mouse)	28	-0.287508	-0.907176	0.606452	0.698074	0.477629	528	tags=11%, list=7%, signal=10%	Cltb/Atp6v0a1/Stx3
mmu04144	Endocytosis - Mus musculus (house mouse)	175	-0.194254	-0.910845	0.751724	0.801839	0.548627	919	tags=16%, list=12%, signal=14%	Pard3/Cblc/Rab8a/Arf6/Tfrc/Zfyve27/Psd3/Src/Rab10/Smurf1/Tgfbr2/Rab11fip2/Rab11fip1/Rab35/Arap2/Sh3gl2/Cltb/Pld2/Ldlrap1/Rab11fip5/Prkcz/Ldlr/Chmp4c/Prkci/Egfr/H2-K1/Pard6b/Epn3
mmu04928	Parathyroid hormone synthesis, secretion and action - Mus musculus (house mouse)	54	-0.246771	-0.918181	0.658088	0.744128	0.50914	862	tags=22%, list=11%, signal=20%	Mmp14/Gnai3/Arhgef1/Gnaq/Lrp5/Jund/Creb5/Pld2/Hbegf/Itpr3/Egfr/Nherf1
mmu00650	Butanoate metabolism - Mus musculus (house mouse)	15	-0.366286	-0.987679	0.497024	0.589065	0.403045	1097	tags=27%, list=14%, signal=23%	Acads/Echs1/L2hgdh/Bdh1
mmu00280	Valine, leucine and isoleucine degradation - Mus musculus (house mouse)	40	-0.285511	-0.987699	0.508651	0.59622	0.40794	2297	tags=55%, list=29%, signal=39%	Hmgcll1/Acadsb/Mccc1/Aldh6a1/Aldh2/Mccc2/Mcee/Bckdhb/Hadha/Dld/Acaa1a/Pcca/Hadhb/Acads/Bcat2/Echs1/Dbt/Mmut/Acsf3/Ivd/Aldh7a1/Aldh1b1
mmu05031	Amphetamine addiction - Mus musculus (house mouse)	24	-0.322069	-0.993131	0.452308	0.550336	0.376546	570	tags=17%, list=7%, signal=16%	Maob/Creb5/Fosb/Ddc
mmu04932	Non-alcoholic fatty liver disease - Mus musculus (house mouse)	106	-0.247942	-1.04618	0.314721	0.437675	0.299462	2083	tags=50%, list=26%, signal=37%	Ndufc2/Ndufb11/Uqcrb/Sdha/Ndufs1/Sdhb/Ndufa9/Ndufa6/Ndufa10/Uqcrc2/Ndufs2/COX2/Cdc42/Ndufa13/Ndufs5/Ndufa4/Tgfb1/Ndufb6/Ndufs4/Ndufs3/Ndufa2/Uqcrc1/Ndufs8/Ndufb4/Cox7a2l/Ndufa12/Ndufa5/Ndufs7/Ndufb3/Ndufb9/Uqcrq/Ndufv3/Ndufab1/Adipor1/Ndufs6/Ndufv2/Ndufv1/Ndufa7/Ndufb7/Insr/Cox7a2/Ndufa3/Cox5a/Eif2ak3/Cox4i1/Ndufb8/Cox6c/Cox6b1/Cox5b/Bcl2l11/Il1a/Ndufb2/Mapk13
mmu01040	Biosynthesis of unsaturated fatty acids - Mus musculus (house mouse)	18	-0.371135	-1.04737	0.401786	0.516351	0.353293	582	tags=44%, list=7%, signal=41%	Hacd3/Hacd2/Acaa1a/Hsd17b12/Fads2/Tecr/Hsd17b4/Elovl7
mmu05145	Toxoplasmosis - Mus musculus (house mouse)	58	-0.279588	-1.05248	0.353846	0.464061	0.317515	841	tags=21%, list=11%, signal=19%	Gnai3/Bcl2l1/Il10rb/Itgb1/Ppif/Lama3/Ldlr/Itga6/Lama5/Mapk13/Lamc2/Lamb3
mmu00513	Various types of N-glycan biosynthesis - Mus musculus (house mouse)	31	-0.331118	-1.0692	0.346667	0.458402	0.313644	386	tags=45%, list=5%, signal=43%	Alg9/Mgat4b/Alg14/Stt3a/Rpn1/Dad1/Mgat2/Man1b1/Tusc3/Man1a2/Alg11/B4galt3/Mgat4a/B4galnt3
mmu00565	Ether lipid metabolism - Mus musculus (house mouse)	24	-0.350033	-1.07936	0.332308	0.444931	0.304426	592	tags=38%, list=7%, signal=35%	Selenoi/Gdpd1/Lpcat1/Pld2/Lpcat4/Plpp2/Lpcat2/Agps/Gdpd3
mmu00514	Other types of O-glycan biosynthesis - Mus musculus (house mouse)	27	-0.350576	-1.08887	0.332237	0.444931	0.304426	1260	tags=26%, list=16%, signal=22%	Galnt7/Galnt4/C1galt1c1/St6gal1/C1galt1/B4galt3/Galnt3
mmu05100	Bacterial invasion of epithelial cells - Mus musculus (house mouse)	61	-0.28765	-1.09541	0.285714	0.41184	0.281786	736	tags=15%, list=9%, signal=13%	Src/Itgb1/Cltb/Cd2ap/Ctnna2/Elmo3/Ctnna1/Ctnnb1/Cdh1
mmu04972	Pancreatic secretion - Mus musculus (house mouse)	36	-0.328778	-1.09571	0.322148	0.442435	0.302718	914	tags=31%, list=12%, signal=27%	Atp2b2/Rab27b/Rab8a/Atp1b1/Gnaq/Atp2b1/Slc4a2/Itpr3/Slc12a2/Car2/Slc4a4
mmu00510	N-Glycan biosynthesis - Mus musculus (house mouse)	43	-0.322752	-1.11996	0.285714	0.41184	0.281786	2575	tags=47%, list=33%, signal=32%	Alg9/Mgat4b/Alg14/Stt3a/Rpn1/Dad1/Mgat2/Man1b1/Dpm1/Tusc3/Man1a2/Alg11/Mgat3/Alg8/Srd5a3/Dpm3/St6gal1/Mgat5/B4galt3/Mgat4a
mmu04640	Hematopoietic cell lineage - Mus musculus (house mouse)	19	-0.390837	-1.12505	0.292035	0.419064	0.286728	341	tags=37%, list=4%, signal=35%	Tfrc/Itgb3/Il5ra/Il1a/Itga6/Itga3/Itga2
mmu04966	Collecting duct acid secretion - Mus musculus (house mouse)	12	-0.451659	-1.14748	0.303725	0.426281	0.291666	358	tags=17%, list=5%, signal=16%	Atp6v0a1/Car2
mmu04015	Rap1 signaling pathway - Mus musculus (house mouse)	97	-0.281525	-1.16975	0.160976	0.296047	0.202559	1150	tags=32%, list=15%, signal=28%	Insr/Hras/Gnai2/Efna5/Met/Ralb/Pard3/F2r/Rras/Gnai3/Magi3/Epha2/Src/Flt4/Itgb1/Gnaq/Itgb3/Prkcz/Kras/Pdgfb/Prkci/Egfr/Magi1/Afdn/Ctnnd1/Rac3/Ctnnb1/Vegfa/Mapk13/Pard6b/Cdh1
mmu00511	Other glycan degradation - Mus musculus (house mouse)	13	-0.446086	-1.17417	0.27907	0.407773	0.279003	652	tags=38%, list=8%, signal=35%	Man2b1/Fuca2/Manba/Neu1/Man2b2
mmu00600	Sphingolipid metabolism - Mus musculus (house mouse)	37	-0.352246	-1.17786	0.227119	0.368924	0.252421	1040	tags=24%, list=13%, signal=21%	Sgms2/Asah1/Sptlc2/Sptlc1/B4galnt1/Neu1/Plpp2/Smpd3/Gm2a
mmu03008	Ribosome biogenesis in eukaryotes - Mus musculus (house mouse)	64	-0.308237	-1.17815	0.174797	0.314241	0.215007	2004	tags=47%, list=25%, signal=35%	Nvl/Nxf1/Gtpbp4/Lsg1/Tbl3/Dkc1/Rrp7a/Utp14a/Wdr3/Nop58/Emg1/Gar1/Utp4/Utp18/Pwp2/Utp6/Nol6/Nop56/Fbl/Wdr43/Wdr75/Rbm28/Rcl1/Snu13/Nat10/Utp15/Mphosph10/Fcf1/Imp3/Imp4
mmu05222	Small cell lung cancer - Mus musculus (house mouse)	63	-0.310133	-1.18165	0.199187	0.342687	0.23447	425	tags=13%, list=5%, signal=12%	Ptgs2/Lama3/Itga6/Lama5/Itga3/Lamc2/Itga2/Lamb3
mmu05150	Staphylococcus aureus infection - Mus musculus (house mouse)	16	-0.435933	-1.19206	0.243323	0.379822	0.259878	258	tags=25%, list=3%, signal=24%	Krt23/Krt20/Krt18/Krt19
mmu05030	Cocaine addiction - Mus musculus (house mouse)	18	-0.42671	-1.2042	0.217262	0.35837	0.245201	841	tags=33%, list=11%, signal=30%	Gnai2/Gnai3/Maob/Creb5/Fosb/Ddc
mmu05160	Hepatitis C - Mus musculus (house mouse)	88	-0.297108	-1.21583	0.125	0.261438	0.178879	458	tags=12%, list=6%, signal=12%	Cldn12/Kras/Ldlr/Tlr3/Egfr/Ctnnb1/Cldn6/Ocln/Cldn7/Cldn3/Cldn4
mmu04146	Peroxisome - Mus musculus (house mouse)	66	-0.317147	-1.22313	0.122449	0.261224	0.178733	1775	tags=42%, list=22%, signal=33%	Abcd3/Pex3/Prdx5/Abcd4/Pex10/Gnpat/Acaa1a/Cat/Nudt12/Crat/Pex12/Paox/Nudt7/Pex16/Acsl3/Pex11g/Acot8/Acsl6/Dhrs4/Gstk1/Hsd17b4/Acsl5/Decr2/Pex26/Pex1/Agps/Acox2/Pex6
mmu04723	Retrograde endocannabinoid signaling - Mus musculus (house mouse)	74	-0.310651	-1.22773	0.117155	0.251608	0.172153	2083	tags=66%, list=26%, signal=49%	Ndufb5/Prkcb/Gnb1/Ndufa8/Ndufc2/Ndufb11/Prkca/ND5/Ndufs1/Ndufa9/Ndufa6/Ndufa10/Ndufs2/Gng12/Ndufa13/Ndufs5/Gng5/Ndufa4/Ndufb6/Ndufs4/Abhd6/Ndufs3/Ndufa2/Ndufs8/Ndufb4/Ndufa12/Ndufa5/Ndufs7/Ndufb3/Ndufb9/Ndufv3/Ndufab1/Ndufs6/Ndufv2/Plcb3/Ndufv1/Ndufa7/Ndufb7/Gnai2/Ndufa3/Ndufb8/Gnai3/Gnb2/Gnaq/Ptgs2/Itpr3/Ndufb2/Faah/Mapk13
mmu05219	Bladder cancer - Mus musculus (house mouse)	28	-0.389154	-1.2279	0.158065	0.296047	0.202559	431	tags=25%, list=5%, signal=24%	Src/Hbegf/Kras/Egfr/Erbb2/Vegfa/Cdh1
mmu00515	Mannose type O-glycan biosynthesis - Mus musculus (house mouse)	13	-0.468733	-1.23379	0.235465	0.371661	0.254294	514	tags=23%, list=7%, signal=22%	Pomk/Fut4/B4galt3
mmu05217	Basal cell carcinoma - Mus musculus (house mouse)	21	-0.412659	-1.23435	0.190476	0.333073	0.227892	331	tags=24%, list=4%, signal=23%	Fzd6/Fzd1/Ctnnb1/Wnt7b/Wnt7a
mmu04979	Cholesterol metabolism - Mus musculus (house mouse)	25	-0.399999	-1.23681	0.18239	0.322457	0.220629	885	tags=36%, list=11%, signal=32%	Vdac2/Osbpl5/Vapa/Ldlrap1/Ldlr/Lrp2/Abcb11/Pcsk9/Soat2
mmu00061	Fatty acid biosynthesis - Mus musculus (house mouse)	15	-0.464252	-1.25184	0.220238	0.359572	0.246023	863	tags=47%, list=11%, signal=42%	Acsl3/Acsl6/Cbr4/Oxsm/Acsf3/Hsd17b8/Acsl5
mmu05216	Thyroid cancer - Mus musculus (house mouse)	22	-0.426012	-1.27488	0.178248	0.318655	0.218027	402	tags=18%, list=5%, signal=17%	Kras/Ret/Ctnnb1/Cdh1
mmu04142	Lysosome - Mus musculus (house mouse)	96	-0.321259	-1.33231	0.0366707	0.11768	0.0805181	922	tags=17%, list=12%, signal=15%	Asah1/Ap3s2/Ctsd/Ctsh/Man2b1/Fuca2/Cltb/Manba/Neu1/Atp6v0a1/Acp5/Ids/Gm2a/Ap1s3/Ap1m2/Ctse
mmu05213	Endometrial cancer - Mus musculus (house mouse)	38	-0.396073	-1.33527	0.0965517	0.22069	0.150998	402	tags=18%, list=5%, signal=18%	Kras/Egfr/Ctnna2/Erbb2/Ctnna1/Ctnnb1/Cdh1
mmu04360	Axon guidance - Mus musculus (house mouse)	104	-0.319608	-1.34473	0.0234964	0.0844813	0.057803	1117	tags=34%, list=14%, signal=29%	Hras/Gnai2/Bmpr2/Efna5/Met/Pard3/Plxnb2/Rras/Sema3e/Ephb3/Gnai3/Plxnb1/Epha2/Src/Itgb1/Efnb1/Rhod/Pak4/Ephb4/Sema4b/Prkcz/Kras/Ephb2/Sema4f/Sema4d/Epha4/Epha1/L1cam/Dpysl5/Rac3/Pak6/Sema6a/Pard6b/Ablim1/Sema3c
mmu01212	Fatty acid metabolism - Mus musculus (house mouse)	46	-0.398085	-1.41575	0.0620752	0.16282	0.111403	1207	tags=35%, list=15%, signal=30%	Hadhb/Hsd17b12/Acads/Acadl/Echs1/Acsl3/Acsl6/Cbr4/Oxsm/Acsf3/Fads2/Tecr/Hsd17b8/Hsd17b4/Acsl5/Elovl7
mmu05226	Gastric cancer - Mus musculus (house mouse)	71	-0.362212	-1.41981	0.0207272	0.079912	0.0546767	402	tags=17%, list=5%, signal=16%	Kras/Fzd6/Fzd1/Egfr/Ctnna2/Erbb2/Ctnna1/Ctnnb1/Wnt7b/Jup/Wnt7a/Cdh1
mmu02010	ABC transporters - Mus musculus (house mouse)	22	-0.479801	-1.43585	0.0676786	0.169927	0.116266	1078	tags=64%, list=14%, signal=55%	Abca2/Abcb7/Abcb1b/Abcc1/Abcd3/Abcd4/Abcb10/Abcg1/Abca7/Abca3/Abcb8/Abcb11/Abcc3/Abcc4
mmu04518	Integrin signaling - Mus musculus (house mouse)	84	-0.356125	-1.43954	0.0165086	0.0660548	0.0451954	424	tags=21%, list=5%, signal=20%	Lama3/Npnt/Pdgfb/Egfr/Erbb2/Itga6/Lama5/Rac3/Ctnnb1/Vegfa/Itga3/Lamc2/Itgb4/Itgb6/Fermt1/Itga2/Cdh1/Lamb3
mmu00564	Glycerophospholipid metabolism - Mus musculus (house mouse)	57	-0.393106	-1.46512	0.0164928	0.0660548	0.0451954	1695	tags=46%, list=21%, signal=36%	Agpat1/Crls1/Gnpat/Gpat3/Chka/Cds2/Ptdss2/Gpat4/Selenoi/Sgms2/Pnpla6/Lpgat1/Pgs1/Lpcat3/Mboat7/Cdipt/Lpcat1/Pld2/Lpcat4/Mboat2/Gpd2/Plpp2/Lpcat2/Agpat2/Pisd/Mboat1
mmu00380	Tryptophan metabolism - Mus musculus (house mouse)	17	-0.528601	-1.47051	0.0679709	0.169927	0.116266	1665	tags=53%, list=21%, signal=42%	Dlst/Hadha/Dld/Cat/Echs1/Maob/Aldh7a1/Aldh1b1/Ddc
mmu04512	ECM-receptor interaction - Mus musculus (house mouse)	41	-0.424171	-1.47446	0.0340254	0.113625	0.0777435	424	tags=37%, list=5%, signal=35%	Itgb1/Dag1/Itgb3/Lama3/Npnt/Itga6/Sdc1/Agrn/Lama5/Itga3/Lamc2/Itgb4/Itgb6/Itga2/Lamb3
mmu05165	Human papillomavirus infection - Mus musculus (house mouse)	175	-0.315638	-1.48001	0.00401498	0.0210622	0.014411	425	tags=18%, list=5%, signal=17%	Ptgs2/Lama3/Prkcz/Kras/Tlr3/Atp6v0a1/Prkci/Notch1/Fzd6/Fzd1/Egfr/Magi1/Crb3/Nherf1/H2-K1/Itga6/Lama5/Pals1/Ctnnb1/Vegfa/Itga3/Wnt7b/Wnt7a/Patj/Lamc2/Pard6b/Itgb4/Itgb6/Llgl2/Itga2/Lamb3
mmu04130	SNARE interactions in vesicular transport - Mus musculus (house mouse)	28	-0.475858	-1.50148	0.0219706	0.0815194	0.0557764	2272	tags=46%, list=29%, signal=33%	Stx6/Bet1l/Stx5a/Stx4a/Vti1b/Vti1a/Bnip1/Stx8/Stx11/Stx7/Snap23/Vamp8/Stx3
mmu04517	IgSF CAM signaling - Mus musculus (house mouse)	155	-0.334192	-1.52163	0.00249796	0.0137818	0.00942968	945	tags=26%, list=12%, signal=24%	Sptan1/Pard3/Arf6/Actn1/Map2/Cables2/Baiap2/Src/Pals2/Itgb1/Cadm4/Foxo1/Itgb3/Pak4/Tuba8/Jam2/Cadm1/Igsf5/Ptprf/Lrfn4/Cd2ap/Prkci/Tjp1/Myh14/Mbp/Magi1/Nrcam/Afdn/L1cam/Cxadr/Tigit/Ezr/Nectin2/Ctnnb1/Pak6/Tjp2/Nectin4/F11r/Mapk13/Pard6b/Cdh1
mmu00512	Mucin type O-glycan biosynthesis - Mus musculus (house mouse)	18	-0.549261	-1.55005	0.0416318	0.125786	0.0860642	1406	tags=50%, list=18%, signal=41%	St3gal1/Galnt7/Galnt4/Gcnt1/C1galt1c1/C1galt1/Gcnt3/B3gnt3/Galnt3
mmu04714	Thermogenesis - Mus musculus (house mouse)	157	-0.349209	-1.57881	0.00152124	0.00993466	0.0067974	2262	tags=53%, list=29%, signal=38%	Uqcrfs1/Ndufb5/Atp5f1a/Cpt1a/Ndufa8/Smarcd2/Ndufaf8/Atp5pf/Rps6ka1/Ndufc2/Ndufb11/Uqcrb/ND5/Atp5pd/Sdha/Ndufs1/Pnpla2/Sdhb/Atp5me/Ndufa9/Ndufa6/Ndufa10/Atp5f1d/Uqcrc2/Coa6/Ndufs2/Ndufaf5/COX2/Atp5f1c/Ndufa13/Ndufs5/Lipe/Coa5/Ndufa4/Ndufb6/Ndufs4/Ndufaf1/Ndufs3/Ndufa2/Uqcrc1/Ndufs8/Ndufb4/Cox7a2l/Ndufa12/Ndufa5/Ndufs7/Ndufb3/Ndufb9/Uqcrq/Ndufv3/Ndufab1/Ndufs6/Ndufv2/Ndufv1/Ndufa7/Ndufb7/Cox15/Coa4…
mmu00785	Lipoic acid metabolism - Mus musculus (house mouse)	12	-0.639853	-1.6256	0.0171694	0.0678296	0.0464097	1729	tags=75%, list=22%, signal=59%	Dlat/Ogdh/Lipt1/Bckdhb/Dlst/Dld/Lias/Gcsh/Dbt
mmu03040	Spliceosome - Mus musculus (house mouse)	121	-0.388924	-1.68362	0.000388577	0.00296059	0.00202567	2821	tags=69%, list=36%, signal=45%	Thoc1/Thoc5/Sf3b3/Sf3a1/Dhx15/Snrpe/Ddx42/Hnrnpm/Rbm8a/Prpf31/Thoc7/Snrpa1/Sf3b1/Alyref/Snrpd3/Cherp/Sf3a3/Sf3b6/U2af2/Sf3b5/Snrpb2/Snrpg/Syf2/Usp39/Rbm17/Bud31/Sart1/Ppil1/Cdc40/Slu7/Cwc15/Eftud2/Phf5a/Snrpd1/Ctnnbl1/Prpf19/Srsf6/Snrnp200/Prpf8/Ccdc12/U2surp/Snrnp40/Snip1/Isy1/Zmat2/Acin1/Prpf38a/Smndc1/Plrg1/Rp9/Cdc5l/Dhx8/Ppie/Fus/Bcas2/Srsf3/Tra2a/Crnkl1/Thoc6/Prpf6/Eif4a3/Srsf1/Hnrnpu/Rbm22/…
mmu04610	Complement and coagulation cascades - Mus musculus (house mouse)	24	-0.557253	-1.71834	0.0104268	0.0450889	0.0308503	566	tags=33%, list=7%, signal=31%	Plaur/Serpine1/Plat/Serpinc1/Plau/Procr/F3/Clu
mmu04670	Leukocyte transendothelial migration - Mus musculus (house mouse)	60	-0.459858	-1.73876	0.00210618	0.0124811	0.00853967	293	tags=25%, list=4%, signal=24%	Jam2/Cldn12/Ctnna2/Afdn/Ctnnd1/Ctnna1/Ezr/Ctnnb1/Cldn6/F11r/Mapk13/Ocln/Cldn7/Cldn3/Cldn4
mmu00563	Glycosylphosphatidylinositol (GPI)-anchor biosynthesis - Mus musculus (house mouse)	16	-0.643369	-1.7593	0.00675868	0.0308968	0.0211399	1518	tags=81%, list=19%, signal=66%	B3galt4/Gpaa1/Pigk/Pigu/Pigs/Pigt/Pigb/Pigh/Pigx/Pigw/Pigq/Pigo/Pgap1
mmu05412	Arrhythmogenic right ventricular cardiomyopathy - Mus musculus (house mouse)	39	-0.523013	-1.78383	0.00258625	0.0140271	0.0095975	293	tags=38%, list=4%, signal=37%	Itgb1/Dag1/Itgb3/Ctnna2/Itga6/Ctnna1/Ctnnb1/Dsc2/Dsp/Itga3/Jup/Itgb4/Itgb6/Dsg2/Itga2
mmu03010	Ribosome - Mus musculus (house mouse)	153	-0.395564	-1.78802	1.7917e-05	0.000191115	0.000130763	2368	tags=50%, list=30%, signal=36%	Rpl13a/Mrps36/Mrps25/Rpl14/Mrps33/Mrps31/Mrps18c/Mrps12/Mrps15/Mrps34/Dap3/Mrpl4/Rpl35/Mrps21/Mrps23/Rsl24d1/Mrps18a/Mrps27/Mrps11/Rpl4/Mrps26/Mrps22/Mrps10/Mrpl40/Mrps7/Mrps14/Rpl18/Mrps9/Mrpl19/Mrpl21/Rpl19/Mrpl23/Mrps28/Mrpl13/Mrpl3/Mrps5/Mrpl30/Mrpl50/Mrpl14/Mrpl32/Mrpl55/Mrps16/Mrps24/Mrpl18/Mrpl44/Mrpl33/Mrpl54/Mrpl47/Rpl27/Mrpl16/Mrpl51/Mrps18b/Mrpl17/Mrpl45/Mrpl37/Mrpl48/Mrps35/Mrpl53/Mrp…
mmu04060	Cytokine-cytokine receptor interaction - Mus musculus (house mouse)	41	-0.514764	-1.78937	0.00233976	0.0133701	0.00914793	748	tags=37%, list=9%, signal=33%	Il10rb/Tgfbr2/Ackr3/Il23a/Tnfsf9/Tnfrsf10b/Il5ra/Il1rn/Rell1/Il1a/Il18r1/Bmp8b/Cxcl5/Cntfr/Cxcl16
mmu04520	Adherens junction - Mus musculus (house mouse)	68	-0.474994	-1.83077	0.000353751	0.00276099	0.0018891	963	tags=34%, list=12%, signal=30%	Met/Ptprb/Pard3/Actn1/Baiap2/Src/Smurf1/Tgfbr2/Ptprf/Yes1/Tjp1/Egfr/Ctnna2/Ptprj/Afdn/Ctnnd1/Erbb2/Ctnna1/Rac3/Nectin2/Ctnnb1/Nectin4/Cdh1
mmu00190	Oxidative phosphorylation - Mus musculus (house mouse)	90	-0.479676	-1.95492	6.63779e-06	8.85039e-05	6.05553e-05	2510	tags=76%, list=32%, signal=52%	Atp5f1b/Ndufb10/Uqcrh/Atp5mf/Atp5mg/Atp5po/Atp5pb/Atp6v0a2/Uqcrfs1/Ndufb5/Atp5f1a/Ndufa8/Atp5pf/Ndufc2/Ndufb11/Uqcrb/ND5/Atp5pd/Sdha/Ndufs1/Sdhb/Atp5me/Ndufa9/Ndufa6/Ppa2/Ndufa10/Atp5f1d/Uqcrc2/Ndufs2/COX2/Atp5f1c/Ndufa13/Ndufs5/Ndufa4/Ndufb6/Ndufs4/Ndufs3/Ndufa2/Uqcrc1/Ndufs8/Ndufb4/Cox7a2l/Ndufa12/Ndufa5/Ndufs7/Ndufb3/Ndufb9/Uqcrq/Ndufv3/Ndufab1/Ndufs6/Ndufv2/Ndufv1/Ndufa7/Ndufb7/Cox15/Atp5f1e/…
mmu04390	Hippo signaling pathway - Mus musculus (house mouse)	85	-0.500533	-2.02074	2.04218e-05	0.000210806	0.000144236	673	tags=25%, list=9%, signal=23%	Tgfbr2/Csnk1e/Dlg1/Tead3/Prkcz/Serpine1/Prkci/Fzd6/Fzd1/Ctnna2/Bmp8b/Pals1/Ctnna1/Ccn2/Ctnnb1/Wnt7b/Wnt7a/Patj/Pard6b/Llgl2/Cdh1
mmu00100	Steroid biosynthesis - Mus musculus (house mouse)	15	-0.779072	-2.10074	0.000226847	0.00207403	0.00141907	794	tags=80%, list=10%, signal=72%	Lbr/Nsdhl/Dhcr7/Hsd17b7/Tm7sf2/Lss/Cyp51/Sqle/Msmo1/Fdft1/Dhcr24/Soat2
mmu04514	Cell adhesion molecule (CAM) interaction - Mus musculus (house mouse)	44	-0.612414	-2.13752	1.12381e-05	0.000133192	9.11312e-05	503	tags=48%, list=6%, signal=45%	Jam2/Cldn12/Cd276/Cadm1/Ptprf/Nrcam/H2-K1/Itga6/L1cam/Sdc1/Cxadr/Tigit/Cdh3/Nectin2/Cldn6/F11r/Ocln/Cldn7/Cdh1/Cldn3/Cldn4
mmu04530	Tight junction - Mus musculus (house mouse)	114	-0.523511	-2.24888	7.25713e-09	3.87047e-07	2.64822e-07	928	tags=32%, list=12%, signal=29%	Llgl1/Pard3/Rab8a/Actn1/Gata4/Src/Itgb1/Marveld3/Dlg1/Tuba8/Jam2/Cldn12/Igsf5/Prkcz/Prkci/Tjp1/Myh14/Magi1/Crb3/Afdn/Nherf1/Erbb2/Marveld2/Pals1/Ezr/Cldn6/Tjp2/Cgnl1/F11r/Patj/Pard6b/Llgl2/Cgn/Ocln/Cldn7/Cldn3/Cldn4
mmu03272	Virion - Hepatitis viruses - Mus musculus (house mouse)	25	-0.773587	-2.39196	3.68225e-07	6.54622e-06	4.47899e-06	458	tags=36%, list=6%, signal=34%	Cldn12/Ldlr/Egfr/Cldn6/Ocln/Cldn7/Cldn3/Epcam/Cldn4
mmu04382	Cornified envelope formation - Mus musculus (house mouse)	82	-0.658467	-2.6602	1.88379e-12	3.01406e-10	2.06225e-10	458	tags=39%, list=6%, signal=37%	Cldn12/Tmem79/Lama3/Tjp1/Krt23/Sprr1a/Itga6/Lama5/Krt80/Ppl/Dsp/Tgm1/Cldn6/Krt20/Pkp1/Jup/Evpl/St14/Lamc2/Itgb4/Krt8/S100a16/Krt18/Dsg2/Ocln/Cldn7/Krt19/Cldn3/S100a14/Lamb3/Krt7/Cldn4

## Sheet: KEGG_enrichedKPCZvsKPCmes
ID	Description	setSize	enrichmentScore	NES	pvalue	p.adjust	qvalue	rank	leading_edge	core_enrichment
mmu04382	Cornified envelope formation - Mus musculus (house mouse)	82	0.658467	2.69792	2.43809e-12	2.5925e-10	1.76227e-10	457	tags=39%, list=6%, signal=37%	Cldn4/Krt7/Lamb3/S100a14/Cldn3/Krt19/Cldn7/Ocln/Dsg2/Krt18/S100a16/Krt8/Itgb4/Lamc2/St14/Evpl/Jup/Pkp1/Krt20/Cldn6/Tgm1/Dsp/Ppl/Krt80/Lama5/Itga6/Sprr1a/Krt23/Tjp1/Lama3/Tmem79/Cldn12
mmu03272	Virion - Hepatitis viruses - Mus musculus (house mouse)	25	0.773587	2.38952	1.81806e-07	3.62475e-06	2.46394e-06	457	tags=36%, list=6%, signal=34%	Cldn4/Epcam/Cldn3/Cldn7/Ocln/Cldn6/Egfr/Ldlr/Cldn12
mmu04530	Tight junction - Mus musculus (house mouse)	114	0.523511	2.23848	7.72794e-09	3.79546e-07	2.57999e-07	927	tags=32%, list=12%, signal=29%	Cldn4/Cldn3/Cldn7/Ocln/Cgn/Llgl2/Pard6b/Patj/F11r/Cgnl1/Tjp2/Cldn6/Ezr/Pals1/Marveld2/Erbb2/Nherf1/Afdn/Crb3/Magi1/Myh14/Tjp1/Prkci/Prkcz/Igsf5/Cldn12/Jam2/Tuba8/Dlg1/Marveld3/Itgb1/Src/Gata4/Actn1/Rab8a/Pard3/Llgl1
mmu04514	Cell adhesion molecules - Mus musculus (house mouse)	44	0.612414	2.1948	7.54692e-06	8.5981e-05	5.84461e-05	502	tags=48%, list=6%, signal=45%	Cldn4/Cldn3/Cdh1/Cldn7/Ocln/F11r/Cldn6/Nectin2/Cdh3/Tigit/Cxadr/Sdc1/L1cam/Itga6/H2-K1/Nrcam/Ptprf/Cadm1/Cd276/Cldn12/Jam2
mmu00100	Steroid biosynthesis - Mus musculus (house mouse)	15	0.779072	2.18536	0.000206295	0.00168739	0.00114701	793	tags=80%, list=10%, signal=72%	Soat2/Dhcr24/Fdft1/Msmo1/Sqle/Cyp51/Lss/Tm7sf2/Hsd17b7/Dhcr7/Nsdhl/Lbr
mmu04390	Hippo signaling pathway - Mus musculus (house mouse)	85	0.500533	2.05926	6.11185e-06	7.66803e-05	5.21239e-05	672	tags=25%, list=9%, signal=23%	Cdh1/Llgl2/Pard6b/Patj/Wnt7a/Wnt7b/Ctnnb1/Ccn2/Ctnna1/Pals1/Bmp8b/Ctnna2/Fzd1/Fzd6/Prkci/Serpine1/Prkcz/Tead3/Dlg1/Csnk1e/Tgfbr2
mmu00190	Oxidative phosphorylation - Mus musculus (house mouse)	90	0.479676	1.99332	2.40611e-05	0.000247597	0.000168305	2509	tags=76%, list=32%, signal=52%	Ndufb2/Atp6v0a1/Cox5b/Cox11/Cox6b1/Cox6c/Ndufb8/Cox4i1/Cox5a/Ndufa3/Cox7a2/Atp5f1e/Cox15/Ndufb7/Ndufa7/Ndufv1/Ndufv2/Ndufs6/Ndufab1/Ndufv3/Uqcrq/Ndufb9/Ndufb3/Ndufs7/Ndufa5/Ndufa12/Cox7a2l/Ndufb4/Ndufs8/Uqcrc1/Ndufa2/Ndufs3/Ndufs4/Ndufb6/Ndufa4/Ndufs5/Ndufa13/Atp5f1c/COX2/Ndufs2/Uqcrc2/Atp5f1d/Ndufa10/Ppa2/Ndufa6/Ndufa9/Atp5me/Sdhb/Ndufs1/Sdha/Atp5pd/ND5/Uqcrb/Ndufb11/Ndufc2/Atp5pf/Ndufa8/Atp5f1a…
mmu04520	Adherens junction - Mus musculus (house mouse)	68	0.474994	1.86158	0.000197235	0.00165574	0.0011255	962	tags=34%, list=12%, signal=30%	Cdh1/Nectin4/Ctnnb1/Nectin2/Rac3/Ctnna1/Erbb2/Ctnnd1/Afdn/Ptprj/Ctnna2/Egfr/Tjp1/Yes1/Ptprf/Tgfbr2/Smurf1/Src/Baiap2/Actn1/Pard3/Ptprb/Met
mmu00563	Glycosylphosphatidylinositol (GPI)-anchor biosynthesis - Mus musculus (house mouse)	16	0.643369	1.83598	0.00520188	0.0237057	0.0161141	1517	tags=50%, list=19%, signal=40%	Pgap1/Pigo/Pigq/Pigw/Pigx/Pigh/Pigb/Pigt
mmu05412	Arrhythmogenic right ventricular cardiomyopathy - Mus musculus (house mouse)	39	0.523013	1.83465	0.00116288	0.00741917	0.00504323	292	tags=31%, list=4%, signal=30%	Itga2/Dsg2/Itgb6/Itgb4/Jup/Itga3/Dsp/Dsc2/Ctnnb1/Ctnna1/Itga6/Ctnna2
mmu04060	Cytokine-cytokine receptor interaction - Mus musculus (house mouse)	41	0.514764	1.81865	0.00175592	0.0101843	0.00692287	747	tags=37%, list=9%, signal=33%	Cxcl16/Cntfr/Cxcl5/Bmp8b/Il18r1/Il1a/Rell1/Il1rn/Il5ra/Tnfrsf10b/Tnfsf9/Il23a/Ackr3/Tgfbr2/Il10rb
mmu04670	Leukocyte transendothelial migration - Mus musculus (house mouse)	60	0.459858	1.77627	0.00144567	0.00886862	0.0060285	292	tags=22%, list=4%, signal=21%	Cldn4/Cldn3/Cldn7/Ocln/Mapk13/F11r/Cldn6/Ctnnb1/Ezr/Ctnna1/Ctnnd1/Afdn/Ctnna2
mmu03010	Ribosome - Mus musculus (house mouse)	153	0.395564	1.73886	1.93812e-05	0.000206087	0.000140089	2367	tags=50%, list=30%, signal=36%	Mrpl42/Mrpl1/Mrpl27/Mrpl20/Mrpl34/Mrpl11/Mrpl28/Mrpl9/Mrpl39/Mrpl24/Mrpl49/Mrpl12/Mrpl46/Mrpl38/Mrps30/Mrpl2/Mrpl22/Mrpl15/Mrpl41/Mrpl53/Mrps35/Mrpl48/Mrpl37/Mrpl45/Mrpl17/Mrps18b/Mrpl51/Mrpl16/Rpl27/Mrpl47/Mrpl54/Mrpl33/Mrpl44/Mrpl18/Mrps24/Mrps16/Mrpl55/Mrpl32/Mrpl14/Mrpl50/Mrpl30/Mrps5/Mrpl3/Mrpl13/Mrps28/Mrpl23/Rpl19/Mrpl21/Mrpl19/Mrps9/Rpl18/Mrps14/Mrps7/Mrpl40/Mrps10/Mrps22/Mrps26/Rpl4/Mrps…
mmu03040	Spliceosome - Mus musculus (house mouse)	110	0.402301	1.71689	0.000348633	0.00258637	0.0017581	2820	tags=62%, list=36%, signal=40%	Hnrnpa3/Snrpc/Snu13/Xab2/Snrpa/Snrnp70/Snw1/Srsf7/Srsf9/Tra2b/Srsf10/Aqr/Snrpf/Prpf40a/Snrpd2/Rbm25/Hnrnpc/Rbm22/Hnrnpu/Srsf1/Eif4a3/Prpf6/Crnkl1/Tra2a/Srsf3/Bcas2/Fus/Ppie/Dhx8/Cdc5l/Rp9/Plrg1/Smndc1/Prpf38a/Acin1/Zmat2/Isy1/Snrnp40/U2surp/Ccdc12/Prpf8/Snrnp200/Srsf6/Prpf19/Ctnnbl1/Snrpd1/Phf5a/Eftud2/Cwc15/Slu7/Cdc40/Ppil1/Sart1/Bud31/Rbm17/Usp39/Syf2/Snrpg/Snrpb2/Sf3b5/U2af2/Sf3b6/Sf3a3/Cherp/…
mmu04610	Complement and coagulation cascades - Mus musculus (house mouse)	24	0.557253	1.71544	0.00276692	0.0144696	0.00983582	565	tags=33%, list=7%, signal=31%	Clu/F3/Procr/Plau/Serpinc1/Plat/Serpine1/Plaur
mmu00785	Lipoic acid metabolism - Mus musculus (house mouse)	12	0.639853	1.68466	0.0156761	0.0617367	0.0419659	1728	tags=58%, list=22%, signal=46%	Dbt/Gcsh/Lias/Dld/Dlst/Bckdhb/Lipt1
mmu00512	Mucin type O-glycan biosynthesis - Mus musculus (house mouse)	18	0.549261	1.61306	0.0257728	0.0884036	0.0600928	1405	tags=50%, list=18%, signal=41%	Galnt3/B3gnt3/Gcnt3/C1galt1/C1galt1c1/Gcnt1/Galnt4/Galnt7/St3gal1
mmu04714	Thermogenesis - Mus musculus (house mouse)	157	0.349209	1.55442	0.000999501	0.00678385	0.00461136	2261	tags=53%, list=29%, signal=39%	Mapk13/Bmp8b/Ndufb2/Kras/Acsl5/Ndufaf3/Creb5/Cox5b/Coa3/Cox16/Cox11/Acsl6/Cox20/Ndufaf4/Cox6b1/Acsl3/Cox6c/Ndufb8/Cox4i1/Cox5a/Ndufa3/Cox7a2/Atp5f1e/Hras/Ndufaf7/Coa4/Cox15/Ndufb7/Ndufa7/Ndufv1/Ndufv2/Ndufs6/Ndufab1/Ndufv3/Uqcrq/Ndufb9/Ndufb3/Ndufs7/Ndufa5/Ndufa12/Cox7a2l/Ndufb4/Ndufs8/Uqcrc1/Ndufa2/Ndufs3/Ndufaf1/Ndufs4/Ndufb6/Ndufa4/Coa5/Lipe/Ndufs5/Ndufa13/Atp5f1c/COX2/Ndufaf5/Ndufs2/Coa6/Uqcr…
mmu00380	Tryptophan metabolism - Mus musculus (house mouse)	17	0.528601	1.53192	0.0332691	0.107086	0.0727923	1664	tags=53%, list=21%, signal=42%	Ddc/Aldh1b1/Aldh7a1/Maob/Echs1/Cat/Dld/Hadha/Dlst
mmu04130	SNARE interactions in vesicular transport - Mus musculus (house mouse)	28	0.475858	1.5233	0.0231604	0.0830132	0.0564287	2271	tags=46%, list=29%, signal=33%	Stx3/Vamp8/Snap23/Stx7/Stx11/Stx8/Bnip1/Vti1a/Vti1b/Stx4a/Stx5a/Bet1l/Stx6
mmu00564	Glycerophospholipid metabolism - Mus musculus (house mouse)	57	0.393106	1.50146	0.0166232	0.0638892	0.043429	1694	tags=46%, list=21%, signal=36%	Mboat1/Pisd/Agpat2/Lpcat2/Plpp2/Gpd2/Mboat2/Lpcat4/Pld2/Lpcat1/Cdipt/Mboat7/Lpcat3/Pgs1/Lpgat1/Pnpla6/Sgms2/Selenoi/Gpat4/Ptdss2/Cds2/Chka/Gpat3/Gnpat/Crls1/Agpat1
mmu04512	ECM-receptor interaction - Mus musculus (house mouse)	41	0.424171	1.49858	0.0286538	0.0952142	0.0647224	423	tags=29%, list=5%, signal=28%	Lamb3/Itga2/Itgb6/Itgb4/Lamc2/Itga3/Lama5/Agrn/Sdc1/Itga6/Npnt/Lama3
mmu04517	IgSF CAM signaling - Mus musculus (house mouse)	155	0.334192	1.46816	0.00215316	0.0118424	0.00804991	944	tags=26%, list=12%, signal=24%	Cdh1/Pard6b/Mapk13/F11r/Nectin4/Tjp2/Pak6/Ctnnb1/Nectin2/Ezr/Tigit/Cxadr/L1cam/Afdn/Nrcam/Magi1/Mbp/Myh14/Tjp1/Prkci/Cd2ap/Lrfn4/Ptprf/Igsf5/Cadm1/Jam2/Tuba8/Pak4/Itgb3/Foxo1/Cadm4/Itgb1/Pals2/Src/Baiap2/Cables2/Map2/Actn1/Arf6/Pard3/Sptan1
mmu01212	Fatty acid metabolism - Mus musculus (house mouse)	46	0.398085	1.444	0.0335693	0.107086	0.0727923	1206	tags=35%, list=15%, signal=30%	Elovl7/Acsl5/Hsd17b4/Hsd17b8/Tecr/Fads2/Acsf3/Oxsm/Cbr4/Acsl6/Acsl3/Echs1/Acadl/Acads/Hsd17b12/Hadhb
mmu02010	ABC transporters - Mus musculus (house mouse)	22	0.479801	1.44177	0.0766962	0.191141	0.129929	1077	tags=36%, list=14%, signal=31%	Abcc4/Abcc3/Abcb11/Abcb8/Abca3/Abca7/Abcg1/Abcb10
mmu05165	Human papillomavirus infection - Mus musculus (house mouse)	175	0.315638	1.41673	0.0026193	0.0139259	0.00946622	424	tags=18%, list=5%, signal=17%	Lamb3/Itga2/Llgl2/Itgb6/Itgb4/Pard6b/Lamc2/Patj/Wnt7a/Wnt7b/Itga3/Vegfa/Ctnnb1/Pals1/Lama5/Itga6/H2-K1/Nherf1/Crb3/Magi1/Egfr/Fzd1/Fzd6/Notch1/Prkci/Atp6v0a1/Tlr3/Kras/Prkcz/Lama3/Ptgs2
mmu05226	Gastric cancer - Mus musculus (house mouse)	71	0.362212	1.40653	0.0230479	0.0830132	0.0564287	401	tags=17%, list=5%, signal=16%	Cdh1/Wnt7a/Jup/Wnt7b/Ctnnb1/Ctnna1/Erbb2/Ctnna2/Egfr/Fzd1/Fzd6/Kras
mmu05213	Endometrial cancer - Mus musculus (house mouse)	38	0.396073	1.37603	0.0564426	0.148803	0.10115	401	tags=18%, list=5%, signal=18%	Cdh1/Ctnnb1/Ctnna1/Erbb2/Ctnna2/Egfr/Kras
mmu04360	Axon guidance - Mus musculus (house mouse)	104	0.319608	1.36439	0.0387934	0.120879	0.0821683	1116	tags=34%, list=14%, signal=29%	Sema3c/Ablim1/Pard6b/Sema6a/Pak6/Rac3/Dpysl5/L1cam/Epha1/Epha4/Sema4d/Sema4f/Ephb2/Kras/Prkcz/Sema4b/Ephb4/Pak4/Rhod/Efnb1/Itgb1/Src/Epha2/Plxnb1/Gnai3/Ephb3/Sema3e/Rras/Plxnb2/Pard3/Met/Efna5/Bmpr2/Gnai2/Hras
mmu04142	Lysosome - Mus musculus (house mouse)	96	0.321259	1.34164	0.0484026	0.136641	0.0928826	921	tags=17%, list=12%, signal=15%	Ctse/Ap1m2/Ap1s3/Gm2a/Ids/Acp5/Atp6v0a1/Neu1/Manba/Cltb/Fuca2/Man2b1/Ctsh/Ctsd/Ap3s2/Asah1
mmu00061	Fatty acid biosynthesis - Mus musculus (house mouse)	15	0.464252	1.30226	0.148352	0.286813	0.194963	862	tags=47%, list=11%, signal=42%	Acsl5/Hsd17b8/Acsf3/Oxsm/Cbr4/Acsl6/Acsl3
mmu05216	Thyroid cancer - Mus musculus (house mouse)	22	0.426012	1.28014	0.141593	0.282874	0.192285	401	tags=18%, list=5%, signal=17%	Cdh1/Ctnnb1/Ret/Kras
mmu00515	Mannose type O-glycan biosynthesis - Mus musculus (house mouse)	13	0.468733	1.25755	0.200549	0.334949	0.227684	513	tags=23%, list=6%, signal=22%	B4galt3/Fut4/Pomk
mmu05030	Cocaine addiction - Mus musculus (house mouse)	18	0.42671	1.25315	0.179272	0.311314	0.211617	840	tags=28%, list=11%, signal=25%	Ddc/Fosb/Creb5/Maob/Gnai3
mmu05219	Bladder cancer - Mus musculus (house mouse)	28	0.389154	1.24574	0.179567	0.311314	0.211617	430	tags=21%, list=5%, signal=20%	Cdh1/Vegfa/Erbb2/Egfr/Kras/Hbegf
mmu05150	Staphylococcus aureus infection - Mus musculus (house mouse)	16	0.435933	1.24402	0.185393	0.316874	0.215397	257	tags=25%, list=3%, signal=24%	Krt19/Krt18/Krt20/Krt23
mmu04146	Peroxisome - Mus musculus (house mouse)	66	0.317147	1.23764	0.130802	0.270946	0.184177	1774	tags=42%, list=22%, signal=33%	Pex6/Acox2/Agps/Pex1/Pex26/Decr2/Acsl5/Hsd17b4/Gstk1/Dhrs4/Acsl6/Acot8/Pex11g/Acsl3/Pex16/Nudt7/Paox/Pex12/Crat/Nudt12/Cat/Acaa1a/Gnpat/Pex10/Abcd4/Prdx5/Pex3/Abcd3
mmu04979	Cholesterol metabolism - Mus musculus (house mouse)	25	0.399999	1.23555	0.186747	0.316874	0.215397	884	tags=36%, list=11%, signal=32%	Soat2/Pcsk9/Abcb11/Lrp2/Ldlr/Ldlrap1/Vapa/Osbpl5/Vdac2
mmu05217	Basal cell carcinoma - Mus musculus (house mouse)	21	0.412659	1.23105	0.173913	0.308213	0.209509	330	tags=24%, list=4%, signal=23%	Wnt7a/Wnt7b/Ctnnb1/Fzd1/Fzd6
mmu04723	Retrograde endocannabinoid signaling - Mus musculus (house mouse)	74	0.310651	1.22521	0.130631	0.270946	0.184177	2082	tags=61%, list=26%, signal=45%	Mapk13/Faah/Ndufb2/Itpr3/Ptgs2/Gnaq/Gnb2/Gnai3/Ndufb8/Ndufa3/Gnai2/Ndufb7/Ndufa7/Ndufv1/Plcb3/Ndufv2/Ndufs6/Ndufab1/Ndufv3/Ndufb9/Ndufb3/Ndufs7/Ndufa5/Ndufa12/Ndufb4/Ndufs8/Ndufa2/Ndufs3/Abhd6/Ndufs4/Ndufb6/Ndufa4/Gng5/Ndufs5/Ndufa13/Gng12/Ndufs2/Ndufa10/Ndufa6/Ndufa9/Ndufs1/ND5/Prkca/Ndufb11/Ndufc2
mmu00600	Sphingolipid metabolism - Mus musculus (house mouse)	37	0.352246	1.21668	0.165017	0.299092	0.20331	1039	tags=24%, list=13%, signal=21%	Gm2a/Smpd3/Plpp2/Neu1/B4galnt1/Sptlc1/Sptlc2/Asah1/Sgms2
mmu05160	Hepatitis C - Mus musculus (house mouse)	90	0.291637	1.21192	0.176399	0.310891	0.21133	457	tags=12%, list=6%, signal=12%	Cldn4/Cldn3/Cldn7/Ocln/Cldn6/Ctnnb1/Egfr/Tlr3/Ldlr/Kras/Cldn12
mmu05222	Small cell lung cancer - Mus musculus (house mouse)	63	0.310133	1.19988	0.168033	0.300718	0.204415	424	tags=13%, list=5%, signal=12%	Lamb3/Itga2/Lamc2/Itga3/Lama5/Itga6/Lama3/Ptgs2
mmu03008	Ribosome biogenesis in eukaryotes - Mus musculus (house mouse)	64	0.308237	1.1991	0.164659	0.299092	0.20331	2003	tags=47%, list=25%, signal=35%	Imp4/Imp3/Fcf1/Mphosph10/Utp15/Nat10/Snu13/Rcl1/Rbm28/Wdr75/Wdr43/Fbl/Nop56/Nol6/Utp6/Pwp2/Utp18/Utp4/Gar1/Emg1/Nop58/Wdr3/Utp14a/Rrp7a/Dkc1/Tbl3/Lsg1/Gtpbp4/Nxf1/Nvl
mmu00511	Other glycan degradation - Mus musculus (house mouse)	13	0.446086	1.19679	0.244505	0.369655	0.251275	651	tags=38%, list=8%, signal=35%	Man2b2/Neu1/Manba/Fuca2/Man2b1
mmu04966	Collecting duct acid secretion - Mus musculus (house mouse)	12	0.451659	1.18917	0.247283	0.37209	0.252931	357	tags=17%, list=5%, signal=16%	Car2/Atp6v0a1
mmu04015	Rap1 signaling pathway - Mus musculus (house mouse)	97	0.281525	1.18375	0.157895	0.298038	0.202593	1149	tags=32%, list=15%, signal=28%	Cdh1/Pard6b/Mapk13/Vegfa/Ctnnb1/Rac3/Ctnnd1/Afdn/Magi1/Egfr/Prkci/Pdgfb/Kras/Prkcz/Itgb3/Gnaq/Itgb1/Flt4/Src/Epha2/Magi3/Gnai3/Rras/F2r/Pard3/Ralb/Met/Efna5/Gnai2/Hras/Insr
mmu00510	N-Glycan biosynthesis - Mus musculus (house mouse)	43	0.322752	1.15089	0.234657	0.362084	0.246128	2574	tags=47%, list=33%, signal=32%	Mgat4a/B4galt3/Mgat5/St6gal1/Dpm3/Srd5a3/Alg8/Mgat3/Alg11/Man1a2/Tusc3/Dpm1/Man1b1/Mgat2/Dad1/Rpn1/Stt3a/Alg14/Mgat4b/Alg9
mmu04640	Hematopoietic cell lineage - Mus musculus (house mouse)	19	0.390837	1.15005	0.277778	0.393827	0.267706	340	tags=26%, list=4%, signal=25%	Itga2/Itga3/Itga6/Il1a/Il5ra
mmu04972	Pancreatic secretion - Mus musculus (house mouse)	36	0.328778	1.12974	0.286184	0.402938	0.2739	913	tags=31%, list=12%, signal=27%	Slc4a4/Car2/Slc12a2/Itpr3/Slc4a2/Atp2b1/Gnaq/Atp1b1/Rab8a/Rab27b/Atp2b2
mmu00514	Other types of O-glycan biosynthesis - Mus musculus (house mouse)	27	0.350576	1.11163	0.29052	0.402938	0.2739	1259	tags=26%, list=16%, signal=22%	Galnt3/B4galt3/C1galt1/St6gal1/C1galt1c1/Galnt4/Galnt7
mmu05100	Bacterial invasion of epithelial cells - Mus musculus (house mouse)	61	0.28765	1.11112	0.250996	0.375905	0.255523	735	tags=15%, list=9%, signal=13%	Cdh1/Ctnnb1/Ctnna1/Elmo3/Ctnna2/Cd2ap/Cltb/Itgb1/Src
mmu00513	Various types of N-glycan biosynthesis - Mus musculus (house mouse)	31	0.331118	1.10656	0.289157	0.402938	0.2739	385	tags=10%, list=5%, signal=9%	B4galnt3/Mgat4a/B4galt3
mmu01040	Biosynthesis of unsaturated fatty acids - Mus musculus (house mouse)	18	0.371135	1.08994	0.352941	0.461427	0.313658	581	tags=22%, list=7%, signal=21%	Elovl7/Hsd17b4/Tecr/Fads2
mmu00565	Ether lipid metabolism - Mus musculus (house mouse)	24	0.350033	1.07754	0.336336	0.447047	0.303883	591	tags=29%, list=7%, signal=27%	Gdpd3/Agps/Lpcat2/Plpp2/Lpcat4/Pld2/Lpcat1
mmu05145	Toxoplasmosis - Mus musculus (house mouse)	58	0.279588	1.07611	0.316406	0.42588	0.289495	840	tags=21%, list=11%, signal=19%	Lamb3/Lamc2/Mapk13/Lama5/Itga6/Ldlr/Lama3/Ppif/Itgb1/Il10rb/Bcl2l1/Gnai3
mmu04932	Non-alcoholic fatty liver disease - Mus musculus (house mouse)	106	0.247942	1.06412	0.315789	0.42588	0.289495	2082	tags=50%, list=26%, signal=37%	Mapk13/Ndufb2/Il1a/Bcl2l11/Cox5b/Cox6b1/Cox6c/Ndufb8/Cox4i1/Eif2ak3/Cox5a/Ndufa3/Cox7a2/Insr/Ndufb7/Ndufa7/Ndufv1/Ndufv2/Ndufs6/Adipor1/Ndufab1/Ndufv3/Uqcrq/Ndufb9/Ndufb3/Ndufs7/Ndufa5/Ndufa12/Cox7a2l/Ndufb4/Ndufs8/Uqcrc1/Ndufa2/Ndufs3/Ndufs4/Ndufb6/Tgfb1/Ndufa4/Ndufs5/Ndufa13/Cdc42/COX2/Ndufs2/Uqcrc2/Ndufa10/Ndufa6/Ndufa9/Sdhb/Ndufs1/Sdha/Uqcrb/Ndufb11/Ndufc2
mmu00650	Butanoate metabolism - Mus musculus (house mouse)	15	0.366286	1.02746	0.442308	0.536601	0.364757	1096	tags=27%, list=14%, signal=23%	Bdh1/L2hgdh/Echs1/Acads
mmu00280	Valine, leucine and isoleucine degradation - Mus musculus (house mouse)	40	0.285511	1.00991	0.421569	0.519229	0.352949	2296	tags=55%, list=29%, signal=39%	Aldh1b1/Aldh7a1/Ivd/Acsf3/Mmut/Dbt/Echs1/Bcat2/Acads/Hadhb/Pcca/Acaa1a/Dld/Hadha/Bckdhb/Mcee/Mccc2/Aldh2/Aldh6a1/Mccc1/Acadsb/Hmgcll1
mmu05031	Amphetamine addiction - Mus musculus (house mouse)	24	0.322069	0.991455	0.447447	0.536601	0.364757	569	tags=17%, list=7%, signal=16%	Ddc/Fosb/Creb5/Maob
mmu04928	Parathyroid hormone synthesis, secretion and action - Mus musculus (house mouse)	54	0.246771	0.927091	0.57529	0.662518	0.45035	861	tags=22%, list=11%, signal=20%	Nherf1/Egfr/Itpr3/Hbegf/Pld2/Creb5/Jund/Lrp5/Gnaq/Arhgef1/Gnai3/Mmp14
mmu04721	Synaptic vesicle cycle - Mus musculus (house mouse)	28	0.287508	0.920359	0.578947	0.664332	0.451583	527	tags=11%, list=7%, signal=10%	Stx3/Atp6v0a1/Cltb
mmu00561	Glycerolipid metabolism - Mus musculus (house mouse)	34	0.266929	0.90785	0.603226	0.68971	0.468834	446	tags=18%, list=6%, signal=17%	Mboat1/Agpat2/Plpp2/Aldh1b1/Mboat2/Aldh7a1
mmu04144	Endocytosis - Mus musculus (house mouse)	175	0.194254	0.871903	0.8125	0.85259	0.579553	918	tags=16%, list=12%, signal=14%	Epn3/Pard6b/H2-K1/Egfr/Prkci/Chmp4c/Ldlr/Prkcz/Rab11fip5/Ldlrap1/Pld2/Cltb/Sh3gl2/Arap2/Rab35/Rab11fip1/Rab11fip2/Tgfbr2/Smurf1/Rab10/Src/Psd3/Zfyve27/Tfrc/Arf6/Rab8a/Cblc/Pard3
mmu03020	RNA polymerase - Mus musculus (house mouse)	30	0.260356	0.856868	0.691131	0.752461	0.511489	5851	tags=100%, list=74%, signal=26%	Polr1f/Polr1b/Polr1e/Polr1h/Polr1g/Polr2e/Polr1a/Polr2f/Polr1c/Polr2a/Polr2k/Polr2h/Polr1d/Polr2b/Polr2c/Polr2i/Polr2g/Polr3k/Polr2j/Polr2d/Polr3d/Polr2l/Polr3e/Polr3b/Polr3f/Polr3g/Polr3c/Crcp/Polr3h/Polr2m
mmu00062	Fatty acid elongation - Mus musculus (house mouse)	19	0.287338	0.845499	0.652778	0.733226	0.498414	1880	tags=42%, list=24%, signal=32%	Elovl7/Tecr/Echs1/Hsd17b12/Hadhb/Hadha/Hacd2/Hacd3
mmu03320	PPAR signaling pathway - Mus musculus (house mouse)	36	0.241987	0.831515	0.75	0.7975	0.542105	928	tags=19%, list=12%, signal=17%	Slc27a6/Acox2/Acsl5/Fads2/Acsl6/Acsl3/Acadl
mmu04392	Hippo signaling pathway - multiple species - Mus musculus (house mouse)	19	0.28252	0.831322	0.686111	0.752339	0.511407	586	tags=16%, list=7%, signal=15%	Tead3/Fat4/Csnk1e
mmu05321	Inflammatory bowel disease - Mus musculus (house mouse)	14	0.300668	0.812961	0.719101	0.772368	0.525022	489	tags=21%, list=6%, signal=20%	Il18r1/Il1a/Il23a
mmu00531	Glycosaminoglycan degradation - Mus musculus (house mouse)	11	0.285378	0.719719	0.835616	0.869441	0.591008	1530	tags=36%, list=19%, signal=29%	Ids/Hgsnat/Hyal2/Gusb
mmu04975	Fat digestion and absorption - Mus musculus (house mouse)	17	0.235388	0.682172	0.878453	0.900312	0.611992	1234	tags=24%, list=16%, signal=20%	Agpat2/Plpp2/Got2/Mogat2
mmu04080	Neuroactive ligand-receptor interaction - Mus musculus (house mouse)	19	0.230536	0.678356	0.880556	0.900312	0.611992	327	tags=11%, list=4%, signal=10%	F2rl1/Chrnb1
mmu00534	Glycosaminoglycan biosynthesis - heparan sulfate / heparin - Mus musculus (house mouse)	15	0.234876	0.658847	0.879121	0.900312	0.611992	6048	tags=100%, list=77%, signal=23%	Hs3st1/B3gat3/Ndst1/Glce/Extl3/Ndst2/Hs6st1/Hs2st1/B4galt7/Ext2/B3galt6/Extl2/Ext1/Xylt2/Hs6st2
mmu03083	Polycomb repressive complex - Mus musculus (house mouse)	57	0.11845	0.452417	1	1	0.679756	6971	tags=100%, list=88%, signal=12%	Cbx7/Mtf2/Suz12/Pcgf6/Ezh2/Aurkb/Lcor/Max/Eed/Mga/L3mbtl2/Epop/Pcgf1/Bcorl1/Kdm2b/Kdm2a/Phc2/Cbx3/Tex10/Wdr5/Phf1/Yy1/Bmi1/Ring1/Cbx8/Cbx6/L3mbtl3/Pcgf2/Aebp2/Rybp/Rnf2/Usp16/Rbbp4/Usp7/Hdac1/Ogt/Cbx2/Skp1/Foxk2/Hdac2/Phf19/Dcaf7/Csnk2b/Tfdp1/Yaf2/Cbx4/Bap1/Rbbp7/Pcgf5/Hcfc1/Bcor/Scmh1/Foxk1/Usp45/Fbrs/Ep300/Crebbp
mmu03082	ATP-dependent chromatin remodeling - Mus musculus (house mouse)	72	-0.0808733	-0.276334	1	1	0.679756	2643	tags=17%, list=33%, signal=11%	Smarcd3/Smarcd1/Rbbp7/Morf4l2/Mta1/Gatad2b/Smarca2/Mbd3/Smarca1/Uchl5/Cdk2ap1/Macroh2a2
mmu03013	Nucleocytoplasmic transport - Mus musculus (house mouse)	86	-0.162608	-0.571471	0.997478	1	0.679756	2934	tags=30%, list=37%, signal=19%	Snupn/Ddx19a/Xpo1/Ncbp1/Pym1/Kpna6/Sec13/Tnpo2/Xpo6/Casc3/Tnpo3/Ran/Nmd3/Ipo8/Cse1l/Ipo7/Xpo7/Ipo4/Ipo5/Phax/Xpo5/Ipo11/Eef1a1/Ipo9/Ipo13/Xpot
mmu04710	Circadian rhythm - Mus musculus (house mouse)	19	-0.24249	-0.630304	0.919003	0.933637	0.634645	2342	tags=32%, list=30%, signal=22%	Prkaa1/Cul1/Prkag1/Cry1/Rbx1/Prkab2
mmu00310	Lysine degradation - Mus musculus (house mouse)	40	-0.210436	-0.641123	0.948276	0.957278	0.650716	851	tags=18%, list=11%, signal=16%	Smyd2/Setdb1/Plod1/Tmlhe/Acat2/Setd7/Plod2
mmu04980	Cobalamin transport and metabolism - Mus musculus (house mouse)	11	-0.306243	-0.701153	0.836735	0.869441	0.591008	2390	tags=36%, list=30%, signal=25%	Thap11/Hcfc1/Mtr/Prdx1
mmu04137	Mitophagy - animal - Mus musculus (house mouse)	74	-0.208752	-0.716154	0.924359	0.936097	0.636317	1795	tags=26%, list=23%, signal=20%	Mras/Rela/Tbk1/Arih1/Traf2/Usp8/Tbc1d15/Tfe3/Sqstm1/Mapk8/Ambra1/Atg9a/Vcp/Ulk1/Usp15/Jun/Huwe1/Mapk9/Trp53
mmu00071	Fatty acid degradation - Mus musculus (house mouse)	33	-0.249649	-0.726579	0.859238	0.887045	0.602974	594	tags=9%, list=8%, signal=8%	Acat2/Adh5/Adh7
mmu04730	Long-term depression - Mus musculus (house mouse)	30	-0.255641	-0.734213	0.851852	0.882275	0.599732	1520	tags=20%, list=19%, signal=16%	Map2k2/Pla2g4a/Mapk1/Mapk3/Plcb1/Gnao1
mmu04071	Sphingolipid signaling pathway - Mus musculus (house mouse)	78	-0.213539	-0.74158	0.908046	0.925453	0.629082	2599	tags=37%, list=33%, signal=25%	Ppp2r1a/Bid/Raf1/Tradd/Ppp2ca/Pten/Sgpp1/Smpd1/Bax/Rela/S1pr2/Traf2/Map2k2/Degs1/Pik3r2/Mapk8/Akt2/Nfkb1/Mapk14/Mapk1/Ppp2r2d/Akt1/Mapk3/Ppp2r2a/Pik3r1/Mapk9/Pik3ca/Trp53/Plcb1
mmu00770	Pantothenate and CoA biosynthesis - Mus musculus (house mouse)	16	-0.299504	-0.755558	0.773994	0.817563	0.555743	1843	tags=31%, list=23%, signal=24%	Pank1/Pank2/Pank3/Ppcs/Bcat1
mmu04371	Apelin signaling pathway - Mus musculus (house mouse)	69	-0.233917	-0.791351	0.833763	0.869441	0.591008	1133	tags=20%, list=14%, signal=18%	Mapk1/Adcy7/Akt1/Mapk3/Prkaca/Pde3b/Gng2/Prkab2/Hdac5/Slc8a1/Prkacb/Plcb1/Mef2d/Gnb4
mmu03060	Protein export - Mus musculus (house mouse)	27	-0.283459	-0.796683	0.765926	0.811729	0.551777	3418	tags=44%, list=43%, signal=25%	Immp2l/Srp9/Sec11c/Get3/Srp19/Srp68/Srp14/Sec61a2/Get4/Bag6/Ubl4a/Sgta
mmu04330	Notch signaling pathway - Mus musculus (house mouse)	34	-0.273584	-0.804296	0.745665	0.795542	0.540774	1413	tags=21%, list=18%, signal=17%	Dvl2/Ncor2/Ep300/Crebbp/Tle3/Dtx3l/Tle1
mmu05212	Pancreatic cancer - Mus musculus (house mouse)	56	-0.246787	-0.811355	0.779841	0.821021	0.558094	2157	tags=36%, list=27%, signal=26%	Smad4/Bax/Rela/Rps6kb1/Brca2/Ikbkg/Ccnd1/Stat3/Pik3r2/Mapk8/Akt2/Nfkb1/Mapk1/Akt1/Mapk3/Pik3r1/Mapk9/Pik3ca/Cdk4/Trp53
mmu04970	Salivary secretion - Mus musculus (house mouse)	27	-0.299249	-0.841062	0.705185	0.762556	0.518352	1120	tags=19%, list=14%, signal=16%	Adcy7/Prkaca/Prkacb/Plcb1/Atp1a4
mmu04061	Viral protein interaction with cytokine and cytokine receptor - Mus musculus (house mouse)	12	-0.360015	-0.843466	0.679811	0.752339	0.511407	158	tags=42%, list=2%, signal=41%	Cx3cl1/Tnfrsf1b/Il6st/Csf1/Cxcl12
mmu04340	Hedgehog signaling pathway - Mus musculus (house mouse)	33	-0.292017	-0.84989	0.690616	0.752461	0.511489	2172	tags=36%, list=27%, signal=26%	Cul1/Gas1/Cul3/Ccnd1/Gsk3b/Gli3/Evc2/Sufu/Prkaca/Ccnd2/Disp1/Prkacb
mmu04070	Phosphatidylinositol signaling system - Mus musculus (house mouse)	59	-0.257211	-0.850389	0.723262	0.77423	0.526287	902	tags=54%, list=11%, signal=48%	Synj1/Mtmr4/Ip6k1/Pip5k1c/Itpk1/Pik3cb/Mtmr2/Ocrl/Mtmr1/Mtmr14/Pikfyve/Pip4k2b/Inpp4b/Pik3c3/Mtmr3/Itpr1/Pten/Synj2/Pi4kb/Inpp4a/Mtmr6/Pik3r2/Inpp5f/Inpp5b/Plcg1/Pik3r1/Plcd1/Pik3ca/Inppl1/Plcb1/Inpp1/Impa2
mmu05416	Viral myocarditis - Mus musculus (house mouse)	28	-0.302825	-0.856906	0.686303	0.752339	0.511407	2005	tags=36%, list=25%, signal=27%	Eif4g3/Abl2/Ccnd1/Eif4g1/Sgcd/Cav1/Cd55/Casp3/Sgce/Icam1
mmu05224	Breast cancer - Mus musculus (house mouse)	64	-0.258814	-0.86492	0.702523	0.762262	0.518152	1602	tags=28%, list=20%, signal=23%	Ccnd1/Gsk3b/Map2k2/Dvl2/Pik3r2/Akt2/Mapk1/Akt1/Mapk3/Pik3r1/Jun/Pik3ca/Cdk4/Trp53/Fzd7/Fgfr1/Fgf2/Wnt5a
mmu05140	Leishmaniasis - Mus musculus (house mouse)	27	-0.309096	-0.868737	0.672593	0.747585	0.508176	2344	tags=56%, list=30%, signal=39%	Traf6/Tab2/Irak4/Rela/Map3k7/Tab1/Nfkb1/Mapk14/Myd88/Mapk1/Irak1/Mapk3/Eef1a1/Jun/Nfkbia
mmu03015	mRNA surveillance pathway - Mus musculus (house mouse)	65	-0.259103	-0.870111	0.685526	0.752339	0.511407	2692	tags=34%, list=34%, signal=22%	Ppp2r1b/Ddx19a/Ncbp1/Pym1/Ppp2r1a/Pelo/Casc3/Clp1/Cpsf6/Smg6/Pabpc1/Ppp2ca/Smg1/Hbs1l/Smg5/Papolg/Rngtt/Ppp2r2d/Ppp2r2a/Papola/Etf1/Gspt1
mmu00640	Propanoate metabolism - Mus musculus (house mouse)	25	-0.313236	-0.870547	0.671642	0.747585	0.508176	144	tags=20%, list=2%, signal=20%	Acss2/Acaca/Acacb/Ldha/Ldhb
mmu04215	Apoptosis - multiple species - Mus musculus (house mouse)	22	-0.322712	-0.871138	0.660633	0.739446	0.502643	2841	tags=50%, list=36%, signal=32%	Becn1/Casp9/Xiap/Bid/Cycs/Bax/Birc6/Mapk8/Apaf1/Mapk9/Casp3
mmu00532	Glycosaminoglycan biosynthesis - chondroitin sulfate / dermatan sulfate - Mus musculus (house mouse)	12	-0.372395	-0.87247	0.649842	0.732508	0.497926	3152	tags=67%, list=40%, signal=40%	B4galt7/Chst12/B3galt6/Chst14/Chpf/Csgalnact1/Xylt2/Chsy1
mmu04810	Regulation of actin cytoskeleton - Mus musculus (house mouse)	136	-0.240636	-0.894159	0.710872	0.766109	0.520767	1520	tags=21%, list=19%, signal=18%	Map2k2/Vcl/Limk1/Pak1/Crkl/Pik3r2/Dock1/Akt2/Crk/Mapk1/Akt1/Mapk3/Myh9/Pik3r1/Pdgfra/Itga1/Pik3ca/Itgb5/Pfn1/Lpar1/Fgfr1/Itgb7/Itga5/Fgf2/Tmsb4x/Pdgfrb/Cxcl12/Myl9/Pfn2
mmu05210	Colorectal cancer - Mus musculus (house mouse)	57	-0.273067	-0.897269	0.635514	0.718897	0.488674	1602	tags=28%, list=20%, signal=23%	Ccnd1/Gsk3b/Map2k2/Pik3r2/Mapk8/Akt2/Mapk1/Appl1/Akt1/Mapk3/Pik3r1/Jun/Mapk9/Pik3ca/Casp3/Trp53
mmu01521	EGFR tyrosine kinase inhibitor resistance - Mus musculus (house mouse)	50	-0.280208	-0.897621	0.630705	0.715997	0.486703	1567	tags=32%, list=20%, signal=26%	Gsk3b/Gab1/Map2k2/Eif4e/Stat3/Pik3r2/Akt2/Mapk1/Akt1/Mapk3/Plcg1/Pik3r1/Pdgfra/Pik3ca/Fgf2/Pdgfrb
mmu04550	Signaling pathways regulating pluripotency of stem cells - Mus musculus (house mouse)	63	-0.273554	-0.913042	0.605541	0.689884	0.468953	1567	tags=32%, list=20%, signal=26%	Gsk3b/Map2k2/Setdb1/Smarcad1/Dvl2/Stat3/Il6st/Pik3r2/Akt2/Mapk14/Mapk1/Akt1/Mapk3/Tcf3/Pik3r1/Pik3ca/Fzd7/Fgfr1/Fgf2/Wnt5a
mmu00410	beta-Alanine metabolism - Mus musculus (house mouse)	17	-0.36811	-0.936536	0.548438	0.636188	0.432452	292	tags=12%, list=4%, signal=11%	Cndp2/Aldh3a1
mmu05202	Transcriptional misregulation in cancer - Mus musculus (house mouse)	73	-0.276454	-0.947127	0.559387	0.646538	0.439488	1393	tags=25%, list=18%, signal=20%	Tfe3/Cebpb/Nfkb1/Cdkn1b/Aspscr1/Zeb1/Ldb1/Ccnd2/Mllt3/Tcf3/Atm/Trp53/Six4/Itgb7/Flt1/Mmp9/Mpo/Pbx1
mmu05223	Non-small cell lung cancer - Mus musculus (house mouse)	47	-0.298013	-0.95044	0.534979	0.622841	0.42338	1647	tags=30%, list=21%, signal=24%	Kif5b/Ccnd1/Map2k2/Stat3/Pik3r2/Akt2/Mapk1/Akt1/Mapk3/Plcg1/Pik3r1/Pik3ca/Cdk4/Trp53
mmu05231	Choline metabolism in cancer - Mus musculus (house mouse)	60	-0.288606	-0.955765	0.529412	0.618617	0.420508	1558	tags=32%, list=20%, signal=26%	Chkb/Map2k2/Tsc1/Pik3r2/Mapk8/Akt2/Pla2g4a/Mapk1/Plpp3/Akt1/Mapk3/Plcg1/Pik3r1/Pdgfra/Jun/Mapk9/Pik3ca/Chpt1/Pdgfrb
mmu04072	Phospholipase D signaling pathway - Mus musculus (house mouse)	76	-0.282874	-0.976695	0.505792	0.593189	0.403224	1554	tags=25%, list=20%, signal=20%	Gab1/Map2k2/Dnm1/Tsc1/Pik3r2/Akt2/Pla2g4a/Mapk1/Adcy7/Plpp3/Akt1/Mapk3/Plcg1/Pik3r1/Pdgfra/Pik3ca/Lpar1/Plcb1/Pdgfrb
mmu04115	p53 signaling pathway - Mus musculus (house mouse)	49	-0.304063	-0.976925	0.498634	0.586953	0.398985	1609	tags=31%, list=20%, signal=25%	Cdk2/Sesn2/Ccnd1/Cdk1/Ccnd3/Atr/Cd82/Zfp385a/Ccnd2/Atm/Apaf1/Cdk4/Casp3/Trp53/Steap3
mmu04014	Ras signaling pathway - Mus musculus (house mouse)	104	-0.273616	-0.987647	0.495695	0.585654	0.398102	2079	tags=33%, list=26%, signal=24%	Pak3/Mras/Rela/Rgl1/Abl2/Tbk1/Ksr1/Ikbkg/Gab1/Map2k2/Pak1/Pik3r2/Mapk8/Akt2/Nfkb1/Pla2g4a/Mapk1/Akt1/Mapk3/Prkaca/Plcg1/Pik3r1/Pdgfra/Gng2/Mapk9/Pik3ca/Prkacb/Fgfr1/Rasa4/Gnb4/Fgf2/Csf1/Flt1/Pdgfrb
mmu04062	Chemokine signaling pathway - Mus musculus (house mouse)	80	-0.285235	-0.992372	0.489796	0.580836	0.394827	1399	tags=29%, list=18%, signal=24%	Ikbkg/Gsk3b/Pak1/Stat3/Crkl/Pik3r2/Akt2/Crk/Nfkb1/Mapk1/Adcy7/Akt1/Mapk3/Prkaca/Plcg1/Pik3r1/Gng2/Nfkbia/Pik3ca/Prkacb/Plcb1/Gnb4/Cxcl12
mmu05034	Alcoholism - Mus musculus (house mouse)	51	-0.309432	-0.996896	0.459016	0.548413	0.372787	1248	tags=27%, list=16%, signal=23%	Hdac10/Mapk1/Hdac6/Mapk3/Prkaca/Gng2/Hdac5/Hat1/Slc29a1/Slc29a3/Prkacb/Gnb4/Macroh2a2/Gnao1
mmu05133	Pertussis - Mus musculus (house mouse)	31	-0.347864	-1.00035	0.474627	0.564948	0.384026	2020	tags=52%, list=26%, signal=39%	Irak4/Rela/Cfl2/Cfl1/Mapk8/Nfkb1/Mapk14/Myd88/Mapk1/Irak1/Mapk3/Jun/Mapk9/Casp3/C4b/Itga5
mmu04728	Dopaminergic synapse - Mus musculus (house mouse)	59	-0.305437	-1.00983	0.446524	0.536601	0.364757	1349	tags=29%, list=17%, signal=24%	Mapk8/Akt2/Mapk14/Ppp3ca/Ppp2r2d/Akt1/Ppp2r2a/Prkaca/Gng2/Camk2g/Mapk9/Camk2d/Ppp3cb/Prkacb/Plcb1/Gnb4/Gnao1
mmu04350	TGF-beta signaling pathway - Mus musculus (house mouse)	53	-0.31138	-1.01326	0.435657	0.532469	0.361949	3054	tags=51%, list=39%, signal=31%	Neo1/Tfdp1/Rps6kb2/Smad1/Ppp2r1b/Zfyve16/Rock1/Ppp2r1a/Cdkn2b/E2f4/Ppp2ca/Ncor1/Cul1/Smad4/Id3/Rps6kb1/Smad5/Rbl1/Rbx1/Ltbp1/Mapk1/Ep300/Mapk3/Crebbp/Fbn1/Trf/Grem1
mmu04929	GnRH secretion - Mus musculus (house mouse)	26	-0.368316	-1.025	0.445277	0.536601	0.364757	1520	tags=35%, list=19%, signal=28%	Map2k2/Pik3r2/Akt2/Mapk1/Akt1/Mapk3/Pik3r1/Pik3ca/Plcb1
mmu05208	Chemical carcinogenesis - reactive oxygen species - Mus musculus (house mouse)	148	-0.27383	-1.02559	0.411204	0.512399	0.348306	1363	tags=18%, list=17%, signal=15%	Pik3r2/Mapk8/Akt2/Nfkb1/Mapk14/Map2k4/Mapk1/Acp1/Gsta4/Akt1/Mapk3/Gstm2/Pik3r1/Jun/Nfkbia/Cbr1/Mapk9/Pik3ca/Mgst1/Akr1a1/Gsto1/Ephx1/Sod1/Gstm5/Nqo1/Gstm1/Mgst2
mmu04012	ErbB signaling pathway - Mus musculus (house mouse)	58	-0.311674	-1.02575	0.423592	0.519715	0.35328	1567	tags=38%, list=20%, signal=31%	Gsk3b/Gab1/Map2k2/Cblb/Pak1/Crkl/Pik3r2/Mapk8/Akt2/Crk/Map2k4/Cdkn1b/Mapk1/Akt1/Mapk3/Plcg1/Pik3r1/Jun/Camk2g/Mapk9/Pik3ca/Camk2d
mmu05205	Proteoglycans in cancer - Mus musculus (house mouse)	124	-0.279415	-1.02626	0.420482	0.519229	0.352949	1602	tags=29%, list=20%, signal=24%	Ccnd1/Gab1/Map2k2/Flna/Pak1/Stat3/Pik3r2/Mmp2/Akt2/Mapk14/Mapk1/Akt1/Mapk3/Eif4b/Prkaca/Plcg1/Pdcd4/Pik3r1/Cav1/Camk2g/Pik3ca/Itgb5/Camk2d/Casp3/Trp53/Fzd7/Prkacb/Fgfr1/Itga5/Fgf2/Sdc2/Wnt5a/Mmp9/Timp3/Col1a1/Col1a2
mmu03460	Fanconi anemia pathway - Mus musculus (house mouse)	31	-0.357774	-1.02885	0.446269	0.536601	0.364757	3199	tags=58%, list=40%, signal=35%	Faap100/Rad51/Polk/Cenps/Pms2/Brip1/Ercc1/Mlh1/Slx4/Rpa2/Telo2/Rpa1/Fancg/Brca2/Rpa3/Atrip/Usp1/Atr
mmu00562	Inositol phosphate metabolism - Mus musculus (house mouse)	52	-0.319017	-1.03533	0.407258	0.510458	0.346986	3347	tags=62%, list=42%, signal=36%	Synj1/Mtmr4/Ip6k1/Plch1/Pip5k1c/Itpk1/Pik3cb/Mtmr2/Ocrl/Mtmr1/Mtmr14/Pikfyve/Pip4k2b/Inpp4b/Pik3c3/Mtmr3/Pten/Synj2/Pi4kb/Inpp4a/Mtmr6/Inpp5f/Isyna1/Inpp5b/Plcg1/Plcd1/Pik3ca/Inppl1/Plcb1/Inpp1/Tpi1/Impa2
mmu04210	Apoptosis - Mus musculus (house mouse)	83	-0.297341	-1.03874	0.4	0.509881	0.346595	2625	tags=47%, list=33%, signal=32%	Lmna/Xiap/Eif2s1/Bid/Raf1/Cycs/Parp4/Tradd/Itpr1/Ripk1/Parp2/Bax/Traf1/Rela/Ern1/Nol3/Casp2/Traf2/Ikbkg/Map2k2/Pik3r2/Mapk8/Akt2/Nfkb1/Mapk1/Capn2/Akt1/Mapk3/Atm/Pik3r1/Jun/Nfkbia/Apaf1/Mapk9/Parp3/Pik3ca/Casp3/Trp53/Casp6
mmu05410	Hypertrophic cardiomyopathy - Mus musculus (house mouse)	40	-0.341822	-1.04141	0.408046	0.510458	0.346986	753	tags=28%, list=10%, signal=25%	Prkab2/Itga1/Itgb5/Tpm4/Tpm2/Slc8a1/Cacna2d1/Sgce/Itgb7/Itga5/Des
mmu00604	Glycosphingolipid biosynthesis - ganglio series - Mus musculus (house mouse)	10	-0.469145	-1.04799	0.418384	0.519229	0.352949	1235	tags=30%, list=16%, signal=25%	St6galnac4/Hexa/St3gal5
mmu04370	VEGF signaling pathway - Mus musculus (house mouse)	38	-0.347794	-1.05009	0.396576	0.508064	0.345359	1601	tags=45%, list=20%, signal=36%	Nfatc2/Map2k2/Pik3r2/Akt2/Mapk14/Ppp3ca/Pla2g4a/Mapk1/Ppp3r1/Hspb1/Akt1/Mapk3/Plcg1/Pik3r1/Mapkapk2/Pik3ca/Ppp3cb
mmu00140	Steroid hormone biosynthesis - Mus musculus (house mouse)	15	-0.427386	-1.05746	0.404389	0.509881	0.346595	1254	tags=27%, list=16%, signal=22%	Cyp21a1/Akr1c18/Ugt1a6a/Ugt1a7c
mmu04981	Folate transport and metabolism - Mus musculus (house mouse)	15	-0.428131	-1.0593	0.404389	0.509881	0.346595	1326	tags=40%, list=17%, signal=33%	Mtr/Mthfr/Tyms/Mthfd1/Dhfr/Shmt1
mmu03022	Basal transcription factors - Mus musculus (house mouse)	30	-0.369494	-1.0612	0.391111	0.503082	0.341973	2742	tags=37%, list=35%, signal=24%	Gtf2e2/Gtf2a1/Mnat1/Ccnh/Taf9/Gtf2e1/Cdk7/Gtf2f1/Gtf2f2/Gtf2b/Tbpl1
mmu04510	Focal adhesion - Mus musculus (house mouse)	123	-0.290225	-1.06483	0.340992	0.448417	0.304814	1602	tags=33%, list=20%, signal=26%	Ccnd1/Gsk3b/Thbs3/Flna/Vcl/Tln1/Pak1/Crkl/Pik3r2/Mapk8/Dock1/Akt2/Crk/Ccnd3/Mapk1/Capn2/Akt1/Mapk3/Ccnd2/Pik3r1/Pdgfra/Jun/Cav1/Itga1/Mapk9/Tnc/Pik3ca/Itgb5/Lamc1/Itgb7/Zyx/Itga5/Flt1/Thbs2/Col6a2/Pdgfrb/Col6a1/Myl9/Col1a1/Col1a2
mmu00260	Glycine, serine and threonine metabolism - Mus musculus (house mouse)	20	-0.402866	-1.06653	0.40184	0.509881	0.346595	377	tags=35%, list=5%, signal=33%	Grhpr/Psph/Shmt1/Pgam1/Psat1/Cth/Gamt
mmu04150	mTOR signaling pathway - Mus musculus (house mouse)	92	-0.301139	-1.07173	0.341584	0.448417	0.304814	2572	tags=47%, list=33%, signal=32%	Tti1/Atp6v1b2/Eif4e2/Atp6v1e1/Sec13/Raf1/Atp6v1a/Tsc2/Prkaa1/Atp6v1g1/Pten/Atp6v1h/Fzd2/Telo2/Cab39/Atp6v1c1/Clip1/Rps6kb1/Stk11/Strada/Deptor/Sesn2/Gsk3b/Map2k2/Irs1/Eif4e/Cab39l/Tsc1/Dvl2/Akt1s1/Pik3r2/Akt2/Mapk1/Rps6ka3/Akt1/Mapk3/Eif4b/Ulk1/Skp2/Pik3r1/Pik3ca/Fzd7/Wnt5a
mmu00220	Arginine biosynthesis - Mus musculus (house mouse)	13	-0.446537	-1.07861	0.382445	0.493927	0.33575	641	tags=38%, list=8%, signal=35%	Glul/Asl/Cad/Acy1/Got1
mmu05414	Dilated cardiomyopathy - Mus musculus (house mouse)	40	-0.354708	-1.08067	0.362069	0.471207	0.320306	1154	tags=35%, list=15%, signal=30%	Tpm1/Adcy7/Prkaca/Itga1/Itgb5/Tpm4/Tpm2/Slc8a1/Prkacb/Cacna2d1/Sgce/Itgb7/Itga5/Des
mmu04726	Serotonergic synapse - Mus musculus (house mouse)	37	-0.361591	-1.08293	0.363376	0.471207	0.320306	1229	tags=32%, list=16%, signal=28%	Pla2g4a/Mapk1/Mapk3/Prkaca/Gng2/Cyp2j6/Casp3/Prkacb/Plcb1/Gnb4/Gnao1/Ptgs1
mmu04630	JAK-STAT signaling pathway - Mus musculus (house mouse)	53	-0.336706	-1.09567	0.339142	0.448417	0.304814	1602	tags=38%, list=20%, signal=30%	Pias2/Pias4/Ccnd1/Osmr/Stat3/Il6st/Pik3r2/Akt2/Ccnd3/Ep300/Akt1/Stat6/Crebbp/Ccnd2/Pik3r1/Pdgfra/Pik3ca/Irf9/Fhl1/Pdgfrb
mmu04934	Cushing syndrome - Mus musculus (house mouse)	68	-0.326858	-1.10097	0.306389	0.419476	0.285141	1609	tags=32%, list=20%, signal=26%	Cdk2/Ccnd1/Usp8/Gsk3b/Map2k2/Dvl2/Aip/Cyp21a1/Cdkn1b/Mapk1/Adcy7/Armc5/Mapk3/Prkaca/Camk2g/Cdk4/Camk2d/Fzd7/Prkacb/Plcb1/Wnt5a/Pbx1
mmu05415	Diabetic cardiomyopathy - Mus musculus (house mouse)	132	-0.29833	-1.10493	0.256563	0.377396	0.256537	1392	tags=17%, list=18%, signal=15%	Gys1/Pik3r2/Mapk8/Mmp2/Akt2/Nfkb1/Mapk14/Pdk4/Akt1/Pik3r1/Camk2g/Mapk9/Pik3ca/Camk2d/Ptpa/Plcb1/Gapdh/Gfpt1/G6pdx/Mmp9/Col3a1/Col1a1/Col1a2
mmu05323	Rheumatoid arthritis - Mus musculus (house mouse)	24	-0.402973	-1.10874	0.334828	0.446904	0.303786	158	tags=21%, list=2%, signal=20%	Jun/Csf1/Flt1/Cxcl12/Icam1
mmu04976	Bile secretion - Mus musculus (house mouse)	31	-0.388045	-1.1159	0.325373	0.436109	0.296448	425	tags=29%, list=5%, signal=28%	Cftr/Adcy7/Prkaca/Prkacb/Ephx1/Ugt1a6a/Ugt1a7c/Aqp1/Atp1a4
mmu04650	Natural killer cell mediated cytotoxicity - Mus musculus (house mouse)	42	-0.360838	-1.1206	0.308659	0.420779	0.286027	1601	tags=33%, list=20%, signal=27%	Nfatc2/Map2k2/Pak1/Pik3r2/Ppp3ca/Mapk1/Ppp3r1/Mapk3/Plcg1/Pik3r1/Pik3ca/Ppp3cb/Casp3/Icam1
mmu04148	Efferocytosis - Mus musculus (house mouse)	85	-0.319137	-1.12117	0.265075	0.384359	0.26127	1757	tags=27%, list=22%, signal=21%	Pparg/Pla2g15/Nfatc2/Map2k2/Sirt1/Crkl/Cebpb/Dock1/Crk/Mapk14/Mapk1/Mapk3/Lipa/Dusp4/Odc1/Camk2g/Mapkapk2/Itgb5/Camk2d/Casp3/Gulp1/Pbx1/Lrp1
mmu04151	PI3K-Akt signaling pathway - Mus musculus (house mouse)	161	-0.297345	-1.12691	0.229604	0.359037	0.244058	1612	tags=33%, list=20%, signal=27%	Ikbkg/Cdk2/Ccnd1/Gsk3b/Osmr/Map2k2/Thbs3/Irs1/Eif4e/Ywhaz/Tsc1/Ywhab/Gys1/Pik3r2/Ywhaq/Akt2/Nfkb1/Ccnd3/Cdkn1b/Mapk1/Cdc37/Ppp2r2d/Hsp90ab1/Akt1/Hsp90aa1/Mapk3/Eif4b/Ppp2r2a/Ccnd2/Pik3r1/Pdgfra/Gng2/Itga1/Tnc/Pik3ca/Itgb5/Cdk4/Lpar1/Trp53/Fgfr1/Lamc1/Itgb7/Gnb4/Itga5/Fgf2/Csf1/Flt1/Thbs2/Col6a2/Pdgfrb/Col6a1/Col1a1/Col1a2
mmu04218	Cellular senescence - Mus musculus (house mouse)	102	-0.312808	-1.12973	0.256724	0.377396	0.256537	2544	tags=49%, list=32%, signal=34%	Rad50/Raf1/Cdkn2b/E2f4/Tsc2/Ccna2/Mre11a/Itpr1/Ets1/Rb1/Pten/Hus1/Mras/Rad1/Rela/Zfp36l2/Rbl1/Nbn/Cdk2/Ccnd1/Nfatc2/Map2k2/Sirt1/Tsc1/Sqstm1/Pik3r2/Akt2/Cdk1/Rad9a/Nfkb1/Mapk14/Ppp3ca/Ccnd3/Atr/Map2k6/Mapk1/Ppp3r1/Capn2/Map2k3/Akt1/Mapk3/Ccnd2/Ppid/Atm/Pik3r1/Mapkapk2/Pik3ca/Cdk4/Ppp3cb/Trp53
mmu04918	Thyroid hormone synthesis - Mus musculus (house mouse)	33	-0.388425	-1.13048	0.313783	0.42588	0.289495	1220	tags=21%, list=15%, signal=18%	Gpx1/Adcy7/Prkaca/Prkacb/Plcb1/Gpx7/Atp1a4
mmu04270	Vascular smooth muscle contraction - Mus musculus (house mouse)	47	-0.354698	-1.13122	0.27572	0.393827	0.267706	1538	tags=26%, list=19%, signal=21%	Myl6/Map2k2/Pla2g4a/Mapk1/Adcy7/Mapk3/Prkaca/Myh9/Calcrl/Prkacb/Plcb1/Myl9
mmu04971	Gastric acid secretion - Mus musculus (house mouse)	29	-0.396716	-1.13327	0.293686	0.405566	0.275686	1137	tags=28%, list=14%, signal=24%	Cftr/Adcy7/Prkaca/Camk2g/Camk2d/Prkacb/Plcb1/Atp1a4
mmu04380	Osteoclast differentiation - Mus musculus (house mouse)	66	-0.336663	-1.13375	0.266667	0.384917	0.26165	1626	tags=36%, list=21%, signal=29%	Traf2/Tab1/Ikbkg/Nfatc2/Sqstm1/Pik3r2/Mapk8/Akt2/Nfkb1/Mapk14/Ppp3ca/Map2k6/Mapk1/Ppp3r1/Akt1/Mapk3/Pik3r1/Jun/Nfkbia/Mapk9/Pik3ca/Ppp3cb/Irf9/Csf1
mmu05200	Pathways in cancer - Mus musculus (house mouse)	256	-0.287032	-1.13529	0.195556	0.328327	0.223183	1427	tags=28%, list=18%, signal=23%	Gli3/Dvl2/Stat3/Elob/Crkl/Il6st/Pik3r2/Traf5/Mapk8/Mmp2/Akt2/Cul2/Crk/Rbx1/Nfkb1/Ccnd3/Cdkn1b/Cks1b/Sufu/Mapk1/Adcy7/Ep300/Appl1/Gsta4/Vhl/Hsp90ab1/Akt1/Hsp90aa1/Mapk3/Gstm2/Ccdc6/Prkaca/Stat6/Crebbp/Ccnd2/Rps6ka5/Skp2/Plcg1/Pik3r1/Pdgfra/Gng2/Jun/Nfkbia/Apaf1/Camk2g/Mapk9/Pik3ca/Cdk4/Camk2d/Casp3/Lpar1/Trp53/Fzd7/Prkacb/Plcb1/Fgfr1/Lamc1/Txnrd1/Mgst1/Gstp1/Gsto1/Gnb4/Fgf2/Gstm5/Wnt5a/Pdgfrb/Mmp9…
mmu05218	Melanoma - Mus musculus (house mouse)	36	-0.381899	-1.14021	0.297994	0.409742	0.278525	1602	tags=42%, list=20%, signal=33%	Ccnd1/Map2k2/Pik3r2/Akt2/Mapk1/Akt1/Mapk3/Pik3r1/Pdgfra/Pik3ca/Cdk4/Trp53/Fgfr1/Fgf2/Pdgfrb
mmu04916	Melanogenesis - Mus musculus (house mouse)	38	-0.378265	-1.14209	0.289586	0.402938	0.2739	1567	tags=42%, list=20%, signal=34%	Gsk3b/Map2k2/Dvl2/Mapk1/Adcy7/Ep300/Mapk3/Prkaca/Crebbp/Camk2g/Camk2d/Fzd7/Prkacb/Plcb1/Wnt5a/Gnao1
mmu00760	Nicotinate and nicotinamide metabolism - Mus musculus (house mouse)	23	-0.419155	-1.14538	0.286787	0.402938	0.2739	728	tags=26%, list=9%, signal=24%	Nadk/Naprt/Nt5c/Nampt/Nnmt/Pnp
mmu04912	GnRH signaling pathway - Mus musculus (house mouse)	50	-0.359813	-1.15263	0.253112	0.377303	0.256474	1520	tags=38%, list=19%, signal=31%	Map2k2/Map3k3/Mapk8/Mmp2/Mapk14/Pla2g4a/Map2k4/Map2k6/Mapk1/Adcy7/Map2k3/Mapk3/Prkaca/Jun/Camk2g/Mapk9/Camk2d/Prkacb/Plcb1
mmu04657	IL-17 signaling pathway - Mus musculus (house mouse)	45	-0.366233	-1.15286	0.254875	0.377396	0.256537	2367	tags=60%, list=30%, signal=42%	Mapk7/Tradd/Traf6/Tab2/Anapc5/Rela/Map3k7/Tbk1/Mapk6/Usp25/Traf2/Ikbkg/Gsk3b/Cebpb/Traf5/Mapk8/Nfkb1/Mapk14/Mapk1/Hsp90ab1/Hsp90aa1/Mapk3/Jun/Nfkbia/Mapk9/Casp3/Mmp9
mmu04927	Cortisol synthesis and secretion - Mus musculus (house mouse)	22	-0.429966	-1.16066	0.277526	0.393827	0.267706	1254	tags=27%, list=16%, signal=23%	Cyp21a1/Adcy7/Prkaca/Prkacb/Plcb1/Pbx1
mmu05221	Acute myeloid leukemia - Mus musculus (house mouse)	35	-0.394974	-1.16592	0.274052	0.393796	0.267685	1988	tags=43%, list=25%, signal=32%	Rela/Rps6kb1/Ikbkg/Ccnd1/Map2k2/Stat3/Pik3r2/Akt2/Nfkb1/Mapk1/Akt1/Mapk3/Pik3r1/Pik3ca/Mpo
mmu01523	Antifolate resistance - Mus musculus (house mouse)	21	-0.436271	-1.1678	0.263318	0.383555	0.260724	1612	tags=43%, list=20%, signal=34%	Ikbkg/Mtr/Nfkb1/Mthfr/Tyms/Gart/Dhfr/Shmt1/Atic
mmu04068	FoxO signaling pathway - Mus musculus (house mouse)	71	-0.344589	-1.1747	0.210459	0.34429	0.234033	1896	tags=41%, list=24%, signal=31%	Homer2/Stk11/Foxg1/Prkag1/Cdk2/Ccnd1/Map2k2/Irs1/Sirt1/Stat3/Pik3r2/Mapk8/Akt2/Mapk14/Cdkn1b/Mapk1/Ep300/Akt1/Mapk3/Crebbp/Ccnd2/Skp2/Atm/Pik3r1/Prkab2/Prmt1/Mapk9/Pik3ca/Setd7
mmu05171	Coronavirus disease - COVID-19 - Mus musculus (house mouse)	137	-0.316637	-1.17739	0.167064	0.300718	0.204415	1398	tags=77%, list=18%, signal=64%	Rpl30/Rpl27a/Cgas/Rpl7a/Rpl5/Rpl3/Rpl29/Rps28/Rps27a/Rpl37a/Rpl9/Rpl13/Rpl10/Rpl31/Rpl32/Rps29/Rps3a1/Rpl24/Rpl11/Rpl23/Rpl23a/Rps13/Tnfrsf1a/Rps19/Rpl12/Rplp0/Rps16/Irf3/Rps8/Rps14/Rps12/Rps9/Rps27l/Rpl10a/Ikbkb/Rpsa/Chuk/Rps5/Rps3/Rpl22l1/Rps18/Rpl18a/Traf3/Rps26/Rpl8/Rps24/Rps20/Rplp2/Rps11/Rpl22/Fgg/Rps27/Rps4x/Rps21/Rps10/Rps15a/Rpl17/Rpl38/Pik3cb/Rps23/Rplp1/Rpl36a/C3/Rps2/Rps17/Rps25/Rps15…
mmu00970	Aminoacyl-tRNA biosynthesis - Mus musculus (house mouse)	43	-0.376253	-1.17907	0.242759	0.368762	0.250668	1335	tags=35%, list=17%, signal=29%	Eprs1/Dars1/Iars1/Lars1/Vars1/Wars1/Rars1/Cars1/Gars1/Nars1/Yars1/Sars1/Hars1/Aars1/Tars1
mmu05211	Renal cell carcinoma - Mus musculus (house mouse)	50	-0.368332	-1.17992	0.222683	0.353413	0.240234	1554	tags=42%, list=20%, signal=34%	Gab1/Eloc/Map2k2/Pak1/Tfe3/Elob/Crkl/Pik3r2/Akt2/Cul2/Crk/Rbx1/Mapk1/Ep300/Vhl/Akt1/Mapk3/Crebbp/Pik3r1/Jun/Pik3ca
mmu04915	Estrogen signaling pathway - Mus musculus (house mouse)	65	-0.35177	-1.1813	0.215789	0.347661	0.236324	1363	tags=37%, list=17%, signal=31%	Pik3r2/Krt16/Mmp2/Fkbp4/Ncoa2/Akt2/Mapk1/Adcy7/Hsp90ab1/Akt1/Hsp90aa1/Mapk3/Prkaca/Pik3r1/Jun/Pik3ca/Krt42/Fkbp5/Prkacb/Plcb1/Krt13/Krt14/Mmp9/Gnao1
mmu01522	Endocrine resistance - Mus musculus (house mouse)	56	-0.361818	-1.18954	0.213528	0.345763	0.235035	1602	tags=39%, list=20%, signal=32%	Ccnd1/Map2k2/Pik3r2/Mapk8/Mmp2/Akt2/Mapk14/Carm1/Cdkn1b/Mapk1/Adcy7/Akt1/Mapk3/Prkaca/Pik3r1/Jun/Mapk9/Pik3ca/Cdk4/Trp53/Prkacb/Mmp9
mmu04925	Aldosterone synthesis and secretion - Mus musculus (house mouse)	36	-0.399352	-1.19232	0.234957	0.362084	0.246128	1254	tags=25%, list=16%, signal=21%	Cyp21a1/Adcy7/Prkaca/Camk1/Camk2g/Camk2d/Prkacb/Plcb1/Atp1a4
mmu04913	Ovarian steroidogenesis - Mus musculus (house mouse)	13	-0.4944	-1.19422	0.260188	0.380734	0.258806	1229	tags=46%, list=16%, signal=39%	Pla2g4a/Adcy7/Prkaca/Cyp2j6/Acot2/Prkacb
mmu03410	Base excision repair - Mus musculus (house mouse)	36	-0.400058	-1.19443	0.234957	0.362084	0.246128	3172	tags=53%, list=40%, signal=32%	Neil3/Tdg/Pole/Lig1/Pole2/Nthl1/Smug1/Tdp1/Pold3/Parp4/Pold1/Parp2/Pold2/Pole4/Parg/Apex1/Adprs/Hmgb1/Parp3
mmu04960	Aldosterone-regulated sodium reabsorption - Mus musculus (house mouse)	19	-0.459721	-1.19495	0.238318	0.364207	0.247572	1499	tags=37%, list=19%, signal=30%	Irs1/Pik3r2/Mapk1/Mapk3/Pik3r1/Pik3ca/Atp1a4
mmu04625	C-type lectin receptor signaling pathway - Mus musculus (house mouse)	56	-0.36369	-1.1957	0.206897	0.340206	0.231257	1767	tags=43%, list=22%, signal=34%	Bcl10/Ksr1/Ikbkg/Nfatc2/Cblb/Pak1/Pik3r2/Mapk8/Akt2/Nfkb1/Mapk14/Ppp3ca/Mapk1/Ppp3r1/Akt1/Mapk3/Pik3r1/Jun/Nfkbia/Mapk9/Mapkapk2/Pik3ca/Ppp3cb/Irf9
mmu05163	Human cytomegalovirus infection - Mus musculus (house mouse)	127	-0.325105	-1.19778	0.140097	0.282874	0.192285	1626	tags=31%, list=21%, signal=25%	Traf2/Ikbkg/Ccnd1/Nfatc2/Gsk3b/Map2k2/Tsc1/Stat3/Crkl/Pik3r2/Traf5/Akt2/Crk/Nfkb1/Mapk14/Ppp3ca/Map2k6/Mapk1/Adcy7/Ppp3r1/Akt1/Mapk3/Prkaca/Pik3r1/Pdgfra/Gng2/Nfkbia/Pik3ca/Cdk4/Ppp3cb/Tap1/Casp3/Trp53/Prkacb/Plcb1/Gnb4/Gnao1/Sting1/Cxcl12
mmu04612	Antigen processing and presentation - Mus musculus (house mouse)	29	-0.419447	-1.1982	0.229075	0.359037	0.244058	1014	tags=24%, list=13%, signal=21%	Hsp90ab1/Hsp90aa1/Psme2/Psme3/Psme1/Tap1/Hspa4
mmu04136	Autophagy - other - Mus musculus (house mouse)	23	-0.438575	-1.19845	0.226727	0.358049	0.243386	2948	tags=61%, list=37%, signal=38%	Atg13/Becn1/Pik3r4/Atg5/Pik3c3/Wipi1/Ppp2ca/Atg2b/Igbp1/Atg16l1/Atg9a/Atg7/Atg3/Atg4b
mmu05322	Systemic lupus erythematosus - Mus musculus (house mouse)	11	-0.526415	-1.20524	0.238619	0.364207	0.247572	708	tags=27%, list=9%, signal=25%	Ro60/C4b/Macroh2a2
mmu04260	Cardiac muscle contraction - Mus musculus (house mouse)	33	-0.416902	-1.21336	0.218475	0.348468	0.236873	1154	tags=21%, list=15%, signal=18%	Tpm1/Asph/Tpm4/Tpm2/Slc8a1/Cacna2d1/Atp1a4
mmu03440	Homologous recombination - Mus musculus (house mouse)	32	-0.420918	-1.21902	0.203264	0.337161	0.229187	3148	tags=62%, list=40%, signal=38%	Rad51/Rad51d/Babam2/Rbbp8/Brip1/Uimc1/Brcc3/Rad50/Pold3/Mre11a/Babam1/Pold1/Rpa2/Pold2/Rpa1/Brca2/Rad51b/Nbn/Rpa3/Atm
mmu05215	Prostate cancer - Mus musculus (house mouse)	62	-0.367747	-1.22285	0.159574	0.298246	0.202734	1612	tags=42%, list=20%, signal=34%	Ikbkg/Cdk2/Ccnd1/Gsk3b/Map2k2/Pik3r2/Akt2/Nfkb1/Cdkn1b/Mapk1/Zeb1/Ep300/Hsp90ab1/Akt1/Hsp90aa1/Mapk3/Crebbp/Pik3r1/Pdgfra/Nfkbia/Pik3ca/Trp53/Fgfr1/Gstp1/Pdgfrb/Mmp9
mmu00340	Histidine metabolism - Mus musculus (house mouse)	11	-0.534136	-1.22292	0.21821	0.348468	0.236873	292	tags=27%, list=4%, signal=26%	Cndp2/Aldh3a1/Aspa
mmu04611	Platelet activation - Mus musculus (house mouse)	65	-0.365755	-1.22826	0.153947	0.294067	0.199894	1458	tags=29%, list=18%, signal=24%	Tln1/Pik3r2/Akt2/Mapk14/Pla2g4a/Mapk1/Adcy7/Akt1/Mapk3/Prkaca/Pik3r1/Pik3ca/Prkacb/Plcb1/Apbb1ip/Ptgs1/Col3a1/Col1a1/Col1a2
mmu04020	Calcium signaling pathway - Mus musculus (house mouse)	71	-0.360784	-1.22991	0.156888	0.2979	0.202499	1120	tags=28%, list=14%, signal=24%	Adcy7/Ppp3r1/Asph/Prkaca/Plcg1/Camk1/Pdgfra/Plcd1/Camk2g/Camk2d/Ppp3cb/Phka1/Slc8a1/Prkacb/Plcb1/Fgfr1/Fgf2/Flt1/Pdgfrb/Phka2
mmu04727	GABAergic synapse - Mus musculus (house mouse)	28	-0.435571	-1.23254	0.192931	0.325634	0.221352	1120	tags=25%, list=14%, signal=22%	Adcy7/Gphn/Prkaca/Gng2/Prkacb/Gnb4/Gnao1
mmu05220	Chronic myeloid leukemia - Mus musculus (house mouse)	56	-0.375258	-1.23373	0.164456	0.299092	0.20331	2524	tags=45%, list=32%, signal=31%	Raf1/Ptpn11/Cbl/Rb1/Smad4/Bax/Rela/Ctbp1/Ikbkg/Ccnd1/Map2k2/Crkl/Pik3r2/Akt2/Crk/Nfkb1/Cdkn1b/Mapk1/Akt1/Mapk3/Pik3r1/Nfkbia/Pik3ca/Cdk4/Trp53
mmu04666	Fc gamma R-mediated phagocytosis - Mus musculus (house mouse)	64	-0.369726	-1.23557	0.144754	0.282874	0.192285	1899	tags=34%, list=24%, signal=26%	Rps6kb1/Cfl2/Cfl1/Marcks/Limk1/Pak1/Crkl/Pik3r2/Dock1/Akt2/Crk/Pla2g4a/Mapk1/Plpp3/Asap1/Akt1/Mapk3/Plcg1/Pik3r1/Pik3ca/Inppl1/Bin1
mmu04081	Hormone signaling - Mus musculus (house mouse)	50	-0.385722	-1.23563	0.168741	0.300718	0.204415	2157	tags=38%, list=27%, signal=28%	Smad4/Ghr/Stk11/Npr3/Smad5/Irs1/Stat3/Pik3r2/Adcy7/Appl1/Prkaca/Slc16a10/Pik3r1/Gng2/Pik3ca/Prkacb/Plcb1/Gnb4/Gnao1
mmu00630	Glyoxylate and dicarboxylate metabolism - Mus musculus (house mouse)	20	-0.470202	-1.24479	0.203988	0.337161	0.229187	621	tags=40%, list=8%, signal=37%	Glul/Acss2/Grhpr/Aco1/Acat2/Shmt1/Pgp/Mdh1
mmu05146	Amoebiasis - Mus musculus (house mouse)	42	-0.400852	-1.24486	0.178771	0.311314	0.211617	1464	tags=38%, list=19%, signal=31%	Vcl/Pik3r2/Nfkb1/Hspb1/Prkaca/Pik3r1/Pik3ca/Casp3/Prkacb/Prdx1/Plcb1/Serpinb6a/Lamc1/Col3a1/Col1a1/Col1a2
mmu04110	Cell cycle - Mus musculus (house mouse)	124	-0.338942	-1.2449	0.106024	0.234873	0.159656	3035	tags=45%, list=38%, signal=28%	Mad2l1/Tfdp1/Ppp2r1b/Cdc26/Chek1/Prkdc/Cdc20/Ddx11/Bub1/Wapl/Fzr1/Ywhag/Ppp2r1a/Orc6/Pttg1/Cdkn2b/E2f4/Hdac8/Anapc1/Ccnh/Cdc45/Ccna2/Rb1/Ppp2ca/Bub3/Cdc25c/Cdc16/Anapc2/Cdc23/Cul1/Smad4/Anapc4/Cdk7/Anapc5/Bub1b/Ywhae/Rbl1/Cdk2/Ccnd1/Gsk3b/Ywhaz/Ywhab/Ywhaq/Cdk1/Rbx1/Ccnd3/Atr/Trip13/Cdkn1b/Ep300/Crebbp/Ccnd2/Skp2/Atm/Cdk4/Trp53
mmu04664	Fc epsilon RI signaling pathway - Mus musculus (house mouse)	34	-0.423651	-1.24547	0.186416	0.316874	0.215397	1520	tags=47%, list=19%, signal=38%	Map2k2/Pik3r2/Mapk8/Akt2/Mapk14/Pla2g4a/Map2k4/Map2k6/Mapk1/Map2k3/Akt1/Mapk3/Plcg1/Pik3r1/Mapk9/Pik3ca
mmu00350	Tyrosine metabolism - Mus musculus (house mouse)	14	-0.506739	-1.24939	0.212074	0.345162	0.234626	623	tags=43%, list=8%, signal=40%	Fah/Adh5/Aldh3a1/Got1/Mif/Adh7
mmu04064	NF-kappa B signaling pathway - Mus musculus (house mouse)	54	-0.383188	-1.24997	0.162853	0.299092	0.20331	2363	tags=44%, list=30%, signal=31%	Tradd/Traf6/Tab2/Ripk1/Traf1/Irak4/Rela/Map3k7/Pias4/Bcl10/Traf2/Tab1/Ikbkg/Traf5/Nfkb1/Myd88/Irak1/Plcg1/Atm/Nfkbia/Vcam1/Rigi/Cxcl12/Icam1
mmu05152	Tuberculosis - Mus musculus (house mouse)	78	-0.3601	-1.25056	0.126437	0.267108	0.181568	2556	tags=49%, list=32%, signal=33%	Lamp2/Bid/Raf1/Pik3c3/Cycs/Tradd/Rfxap/Arhgef12/Traf6/Atp6v1h/Bax/Irak4/Rela/Bcl10/Ksr1/Ripk2/Cebpb/Mapk8/Akt2/Nfkb1/Mapk14/Ppp3ca/Pla2r1/Myd88/Mapk1/Irak1/Ppp3r1/Ep300/Akt1/Mapk3/Crebbp/Apaf1/Camk2g/Mapk9/Camk2d/Ppp3cb/Casp3/Mrc2
mmu04114	Oocyte meiosis - Mus musculus (house mouse)	75	-0.365429	-1.25724	0.123235	0.265621	0.180558	2611	tags=45%, list=33%, signal=31%	Cdc20/Bub1/Ywhag/Ppp2r1a/Pttg1/Anapc1/Itpr1/Ppp2ca/Cdc25c/Cdc16/Anapc2/Cdc23/Cul1/Anapc4/Anapc5/Ywhae/Cdk2/Ywhaz/Ywhab/Ywhaq/Cdk1/Rbx1/Mapk14/Ppp3ca/Mapk1/Adcy7/Ppp3r1/Rps6ka3/Mapk3/Prkaca/Camk2g/Camk2d/Ppp3cb/Prkacb
mmu03430	Mismatch repair - Mus musculus (house mouse)	20	-0.47879	-1.26752	0.180982	0.312071	0.212132	2998	tags=60%, list=38%, signal=37%	Msh2/Lig1/Pms2/Mlh1/Msh6/Pold3/Exo1/Pold1/Rpa2/Pold2/Rpa1/Rpa3
mmu04658	Th1 and Th2 cell differentiation - Mus musculus (house mouse)	34	-0.431426	-1.26833	0.163295	0.299092	0.20331	1612	tags=47%, list=20%, signal=38%	Ikbkg/Nfatc2/Mapk8/Nfkb1/Mapk14/Ppp3ca/Mapk1/Ppp3r1/Mapk3/Stat6/Plcg1/Jun/Nfkbia/Mapk9/Ppp3cb/Runx3
mmu04724	Glutamatergic synapse - Mus musculus (house mouse)	45	-0.403107	-1.26893	0.151811	0.291732	0.198307	1255	tags=31%, list=16%, signal=26%	Ppp3ca/Pla2g4a/Ncdn/Mapk1/Adcy7/Ppp3r1/Mapk3/Prkaca/Gng2/Ppp3cb/Prkacb/Plcb1/Gnb4/Gnao1
mmu04914	Progesterone-mediated oocyte maturation - Mus musculus (house mouse)	58	-0.386395	-1.27166	0.126005	0.267108	0.181568	2386	tags=47%, list=30%, signal=33%	Anapc1/Ccna2/Cdc25c/Cdc16/Anapc2/Cdc23/Anapc4/Anapc5/Cdk2/Pik3r2/Mapk8/Akt2/Cdk1/Mapk14/Mapk1/Adcy7/Rps6ka3/Hsp90ab1/Akt1/Hsp90aa1/Mapk3/Prkaca/Pik3r1/Pde3b/Mapk9/Pik3ca/Prkacb
mmu04917	Prolactin signaling pathway - Mus musculus (house mouse)	30	-0.444017	-1.27524	0.145185	0.282874	0.192285	1602	tags=53%, list=20%, signal=43%	Ccnd1/Gsk3b/Map2k2/Stat3/Pik3r2/Mapk8/Akt2/Nfkb1/Mapk14/Mapk1/Akt1/Mapk3/Ccnd2/Pik3r1/Mapk9/Pik3ca
mmu04213	Longevity regulating pathway - multiple species - Mus musculus (house mouse)	39	-0.426038	-1.28932	0.137536	0.281243	0.191177	1899	tags=41%, list=24%, signal=31%	Rps6kb1/Cryab/Prkag1/Irs1/Sirt1/Akt1s1/Pik3r2/Akt2/Adcy7/Akt1/Prkaca/Pik3r1/Prkab2/Pik3ca/Prkacb/Sod1
mmu04961	Endocrine and other factor-regulated calcium reabsorption - Mus musculus (house mouse)	26	-0.463754	-1.29059	0.145427	0.282874	0.192285	449	tags=19%, list=6%, signal=18%	Prkaca/Slc8a1/Prkacb/Plcb1/Atp1a4
mmu04911	Insulin secretion - Mus musculus (house mouse)	27	-0.459323	-1.29096	0.145185	0.282874	0.192285	1120	tags=26%, list=14%, signal=22%	Adcy7/Prkaca/Camk2g/Camk2d/Prkacb/Plcb1/Atp1a4
mmu00020	Citrate cycle (TCA cycle) - Mus musculus (house mouse)	26	-0.464644	-1.29307	0.142429	0.282874	0.192285	621	tags=15%, list=8%, signal=14%	Aco1/Idh1/Acly/Mdh1
mmu04310	Wnt signaling pathway - Mus musculus (house mouse)	83	-0.370255	-1.29346	0.0911392	0.215359	0.146391	1602	tags=39%, list=20%, signal=31%	Ccnd1/Nfatc2/Gsk3b/Tbl1xr1/Serpinf1/Sirt1/Dvl2/Mapk8/Rbx1/Ppp3ca/Ccnd3/Cby1/Ppp3r1/Ep300/Prkaca/Chd8/Crebbp/Ccnd2/Jun/Tle3/Camk2g/Mapk9/Cacybp/Camk2d/Ppp3cb/Trp53/Fzd7/Prkacb/Plcb1/Tle1/Wnt5a/Gpc4
mmu04141	Protein processing in endoplasmic reticulum - Mus musculus (house mouse)	131	-0.349069	-1.29378	0.0703218	0.176635	0.120069	3245	tags=49%, list=41%, signal=29%	Ssr3/Ubxn6/Atxn3/Atf6/Lman1/Hyou1/Herpud1/Hspa8/Pdia6/Derl1/Capn1/Dnajc3/Rad23a/Hspa1l/Selenos/Dnaja1/Hspbp1/Uggt1/Pdia4/Sec24a/Sec13/Eif2s1/Hsp90b1/Sec61a2/Sil1/Cul1/Nploc4/Bax/Sec23b/Ubqln4/P4hb/Ckap4/Ufd1/Ern1/Dnajb2/Cryab/Ero1a/Ero1b/Ubqln1/Traf2/Bag2/Mapk8/Bag1/Rbx1/Dnajb1/Ngly1/Fbxo6/Txndc5/Capn2/Sec23a/Hsp90ab1/Hsp90aa1/Ubxn1/Vcp/Ube4b/Rad23b/Plaa/Mapk9/Sec31a/Ubqln2/Ube2g1/Nsfl1c/Hsph1/Hs…
mmu04140	Autophagy - animal - Mus musculus (house mouse)	124	-0.353844	-1.29963	0.0650602	0.166034	0.112862	3020	tags=53%, list=38%, signal=33%	Mtmr14/Wdfy3/Rps6kb2/Atg13/Rragc/Rb1cc1/Becn1/Tank/Snap29/Pik3r4/Atg5/Eif2s1/Lamp2/Raf1/Camkk2/Pik3c3/Mtmr3/Wipi1/Tsc2/Wdr45/Traf6/Prkaa1/Irs2/Itpr1/Wdr41/Ppp2ca/Pten/Mras/Sh3glb1/Birc6/Uvrag/Smcr8/Ern1/Map3k7/Rps6kb1/Stk11/Tbk1/Atg2b/Deptor/Eif2ak4/Igbp1/Map2k2/Irs1/Atg16l1/Tsc1/Akt1s1/Sqstm1/Pik3r2/Mapk8/Akt2/Ambra1/Mapk1/Rab39b/Atg9a/Atg7/Hmgb1/Akt1/Mapk3/Prkaca/Ulk1/Pik3r1/Atg3/Mapk9/Pik3ca/A…
mmu04964	Proximal tubule bicarbonate reclamation - Mus musculus (house mouse)	13	-0.538562	-1.3009	0.159875	0.298246	0.202734	238	tags=23%, list=3%, signal=22%	Mdh1/Aqp1/Atp1a4
mmu04022	cGMP-PKG signaling pathway - Mus musculus (house mouse)	65	-0.387608	-1.30165	0.0986842	0.223264	0.151765	1601	tags=26%, list=20%, signal=21%	Nfatc2/Map2k2/Irs1/Akt2/Ppp3ca/Mapk1/Adcy7/Ppp3r1/Akt1/Mapk3/Pde3b/Ppp3cb/Slc8a1/Plcb1/Mef2d/Myl9/Atp1a4
mmu03250	Viral life cycle - HIV-1 - Mus musculus (house mouse)	43	-0.415393	-1.30173	0.129655	0.270946	0.184177	3031	tags=60%, list=38%, signal=37%	Nelfb/Bst2/Xpo1/Pdcd6ip/Ccnt1/Cdk9/Map1a/Ell/Nelfe/Nelfcd/Cpsf6/Tnpo3/Vps4a/Ran/Map1s/Nelfa/Vps4b/Chmp4b/Pin1/Ep300/Ppia/Bicd2/Crebbp/Mllt3/Samhd1/Map1b
mmu04662	B cell receptor signaling pathway - Mus musculus (house mouse)	44	-0.415628	-1.3046	0.132231	0.272141	0.184989	1767	tags=43%, list=22%, signal=34%	Bcl10/Ikbkg/Nfatc2/Gsk3b/Map2k2/Pik3r2/Akt2/Nfkb1/Ppp3ca/Mapk1/Ppp3r1/Akt1/Mapk3/Pik3r1/Jun/Nfkbia/Pik3ca/Inppl1/Ppp3cb
mmu04660	T cell receptor signaling pathway - Mus musculus (house mouse)	67	-0.388137	-1.30633	0.0929319	0.216389	0.147092	1612	tags=45%, list=20%, signal=36%	Pak3/Rela/Map3k7/Bcl10/Ikbkg/Nfatc2/Gsk3b/Map2k2/Cblb/Pak1/Pik3r2/Mapk8/Akt2/Nfkb1/Mapk14/Ppp3ca/Mapk1/Ppp3r1/Ppp2r2d/Akt1/Mapk3/Ppp2r2a/Plcg1/Pik3r1/Jun/Nfkbia/Mapk9/Pik3ca/Cdk4/Ppp3cb
mmu04010	MAPK signaling pathway - Mus musculus (house mouse)	138	-0.351778	-1.30828	0.057485	0.150309	0.102174	1626	tags=36%, list=21%, signal=29%	Traf2/Tab1/Ikbkg/Map2k2/Flna/Pak1/Map2k5/Crkl/Map3k3/Mapk8/Akt2/Ppm1a/Crk/Nfkb1/Mapk14/Ppp3ca/Pla2g4a/Map2k4/Map2k6/Myd88/Mapk1/Irak1/Ppp3r1/Hspb1/Map2k3/Rps6ka3/Akt1/Mapk3/Prkaca/Dusp4/Rps6ka5/Il1rap/Pdgfra/Jun/Mapk9/Mapkapk2/Ppp3cb/Ppp5c/Casp3/Trp53/Prkacb/Cacna2d1/Fgfr1/Stmn1/Mapk8ip3/Fgf2/Csf1/Flt1/Pdgfrb
mmu04935	Growth hormone synthesis, secretion and action - Mus musculus (house mouse)	62	-0.393456	-1.30834	0.099734	0.22405	0.1523	1567	tags=42%, list=20%, signal=34%	Gsk3b/Map2k2/Irs1/Stat3/Crkl/Pik3r2/Mapk8/Akt2/Crk/Mapk14/Map2k4/Map2k6/Mapk1/Adcy7/Ep300/Map2k3/Akt1/Mapk3/Prkaca/Crebbp/Plcg1/Pik3r1/Mapk9/Pik3ca/Prkacb/Plcb1
mmu03030	DNA replication - Mus musculus (house mouse)	33	-0.450186	-1.31023	0.121701	0.265621	0.180558	3727	tags=76%, list=47%, signal=40%	Mcm6/Rnaseh2b/Mcm3/Mcm7/Mcm4/Pcna/Mcm2/Mcm5/Rnaseh2c/Pole/Rnaseh2a/Lig1/Pole2/Pold3/Pold1/Rpa2/Pold2/Rpa1/Pole4/Rpa3/Prim2/Pola1/Dna2/Pola2/Prim1
mmu04931	Insulin resistance - Mus musculus (house mouse)	60	-0.396086	-1.3117	0.0975936	0.222794	0.151445	2455	tags=50%, list=31%, signal=35%	Ptpn11/Tbc1d4/Trib3/Prkaa1/Irs2/Pten/Rela/Rps6kb1/Crtc2/Prkag1/Oga/Gsk3b/Irs1/Stat3/Gys1/Pik3r2/Mapk8/Akt2/Nfkb1/Acacb/Rps6ka3/Akt1/Pik3r1/Prkab2/Nfkbia/Mapk9/Pik3ca/Ptpa/Pygb/Gfpt1
mmu04211	Longevity regulating pathway - Mus musculus (house mouse)	56	-0.400613	-1.31709	0.0954907	0.220736	0.150046	2408	tags=52%, list=30%, signal=36%	Camkk2/Tsc2/Prkaa1/Irs2/Bax/Rela/Rps6kb1/Stk11/Prkag1/Pparg/Sesn2/Irs1/Eif4e/Sirt1/Tsc1/Akt1s1/Pik3r2/Akt2/Nfkb1/Adcy7/Appl1/Akt1/Prkaca/Ulk1/Pik3r1/Prkab2/Pik3ca/Trp53/Prkacb
mmu04920	Adipocytokine signaling pathway - Mus musculus (house mouse)	43	-0.421316	-1.32029	0.122759	0.265621	0.180558	2514	tags=56%, list=32%, signal=38%	Acsl1/Camkk2/Lepr/Ptpn11/Tradd/Prkaa1/Irs2/Rela/Tnfrsf1b/Stk11/Prkag1/Traf2/Ikbkg/Irs1/Stat3/Mapk8/Akt2/Nfkb1/Appl1/Acacb/Akt1/Prkab2/Nfkbia/Mapk9
mmu00330	Arginine and proline metabolism - Mus musculus (house mouse)	28	-0.466666	-1.32053	0.120766	0.265621	0.180558	559	tags=36%, list=7%, signal=33%	Odc1/P4ha3/Cndp2/P4ha1/Sms/L3hypdh/Got1/Gamt/Srm/Pycr3
mmu04930	Type II diabetes mellitus - Mus musculus (house mouse)	21	-0.494545	-1.32379	0.126332	0.267108	0.181568	1606	tags=52%, list=20%, signal=42%	Pklr/Irs1/Pik3r2/Mapk8/Mapk1/Mapk3/Hkdc1/Pik3r1/Mapk9/Pik3ca/Pkm
mmu05206	MicroRNAs in cancer - Mus musculus (house mouse)	113	-0.363325	-1.32473	0.0610048	0.158216	0.107548	1520	tags=33%, list=19%, signal=27%	Map2k2/Irs1/Sirt1/Stat3/Crkl/Pik3r2/Crk/Nfkb1/Cdkn1b/Foxp1/Tpm1/Mapk1/Zeb1/Ep300/Mapk3/Zfpm2/Crebbp/Ccnd2/Rps6ka5/Plcg1/Pdcd4/Atm/Pik3r1/Pdgfra/Hdac5/Tnc/Pik3ca/Casp3/Trp53/Stmn1/Itga5/Zeb2/Pdgfrb/Mmp9/Timp3/Fscn1/Vim
mmu05143	African trypanosomiasis - Mus musculus (house mouse)	12	-0.566947	-1.32828	0.143533	0.282874	0.192285	495	tags=42%, list=6%, signal=39%	Myd88/Thop1/Plcb1/Vcam1/Icam1
mmu04217	Necroptosis - Mus musculus (house mouse)	70	-0.391456	-1.32959	0.0794872	0.19356	0.131574	2590	tags=54%, list=33%, signal=37%	Chmp7/Xiap/Eif2ak2/Bid/Tradd/Rnf31/Vps4a/Ripk1/Smpd1/Bax/Chmp5/Glul/Dnm1l/Vps4b/Traf2/Chmp4b/Stat3/Sqstm1/Traf5/Mapk8/Rbck1/Pla2g4a/Capn2/Ppia/Hmgb1/Hsp90ab1/Hsp90aa1/Ftl1/Stat6/Ppid/Mlkl/Camk2g/Mapk9/Camk2d/Fth1/Pygb/Macroh2a2/Irf9
mmu03420	Nucleotide excision repair - Mus musculus (house mouse)	51	-0.413491	-1.33214	0.0928962	0.216389	0.147092	3057	tags=41%, list=39%, signal=25%	Pole/Lig1/Rad23a/Pole2/Ercc1/Mnat1/Pold3/Ccnh/Pold1/Cul4a/Rpa2/Cul4b/Cdk7/Polr2m/Pold2/Rpa1/Pole4/Ddb1/Rpa3/Rbx1/Rad23b
mmu05170	Human immunodeficiency virus 1 infection - Mus musculus (house mouse)	137	-0.361122	-1.3428	0.0393795	0.120879	0.0821683	2363	tags=51%, list=30%, signal=36%	Tradd/Traf6/Itpr1/Tab2/Cdc25c/Ptk2/Ripk1/Cul1/Cul4a/Bax/Cul4b/Pak3/Irak4/Rela/Tnfrsf1b/Map3k7/Rps6kb1/Cfl2/Tbk1/B2m/Cfl1/Ddb1/Traf2/Tab1/Ikbkg/Nfatc2/Eloc/Map2k2/Limk1/Pak1/Elob/Crkl/Pik3r2/Traf5/Mapk8/Akt2/Cdk1/Cul5/Crk/Rbx1/Nfkb1/Mapk14/Ppp3ca/Atr/Dcaf1/Map2k6/Myd88/Mapk1/Irak1/Ppp3r1/Ap1m1/Map2k3/Akt1/Mapk3/Rnf7/Plcg1/Atm/Pik3r1/Gng2/Jun/Nfkbia/Mapk9/Pik3ca/Ppp3cb/Tap1/Casp3/Samhd1/Gnb4/Gnao1/…
mmu05032	Morphine addiction - Mus musculus (house mouse)	26	-0.482546	-1.34289	0.104948	0.234114	0.15914	1120	tags=27%, list=14%, signal=23%	Adcy7/Prkaca/Pde3b/Gng2/Prkacb/Gnb4/Gnao1
mmu04750	Inflammatory mediator regulation of TRP channels - Mus musculus (house mouse)	39	-0.44657	-1.35145	0.0873926	0.208046	0.141421	1363	tags=46%, list=17%, signal=38%	Pik3r2/Mapk8/Mapk14/Pla2g4a/Map2k6/Adcy7/Map2k3/Prkaca/Plcg1/Il1rap/Pik3r1/Cyp2j6/Camk2g/Mapk9/Pik3ca/Camk2d/Prkacb/Plcb1
mmu05134	Legionellosis - Mus musculus (house mouse)	30	-0.47167	-1.35466	0.0977778	0.222794	0.151445	3090	tags=63%, list=39%, signal=39%	Casp8/Hspa8/C3/Hspa1l/Casp9/Nfkb2/Cycs/Naip2/Hbs1l/Rela/Nfkb1/Hsf1/Myd88/Vcp/Eef1g/Eef1a1/Nfkbia/Apaf1/Casp3
mmu04540	Gap junction - Mus musculus (house mouse)	47	-0.426374	-1.35982	0.0823045	0.198903	0.135205	1577	tags=36%, list=20%, signal=29%	Gja1/Map2k2/Map2k5/Cdk1/Mapk1/Adcy7/Mapk3/Prkaca/Pdgfra/Lpar1/Prkacb/Plcb1/Tubb6/Tubb5/Tubb3/Pdgfrb/Tubb1
mmu05235	PD-L1 expression and PD-1 checkpoint pathway in cancer - Mus musculus (house mouse)	50	-0.425758	-1.36388	0.077455	0.191536	0.130198	1612	tags=46%, list=20%, signal=37%	Ikbkg/Nfatc2/Map2k2/Stat3/Map3k3/Pik3r2/Akt2/Nfkb1/Mapk14/Ppp3ca/Map2k6/Myd88/Mapk1/Ppp3r1/Map2k3/Akt1/Mapk3/Plcg1/Pik3r1/Jun/Nfkbia/Pik3ca/Ppp3cb
mmu04659	Th17 cell differentiation - Mus musculus (house mouse)	45	-0.43349	-1.36457	0.0793872	0.19356	0.131574	1612	tags=44%, list=20%, signal=36%	Ikbkg/Nfatc2/Stat3/Il6st/Mapk8/Nfkb1/Mapk14/Ppp3ca/Mapk1/Ppp3r1/Hsp90ab1/Hsp90aa1/Mapk3/Stat6/Plcg1/Il1rap/Jun/Nfkbia/Mapk9/Ppp3cb
mmu04668	TNF signaling pathway - Mus musculus (house mouse)	73	-0.398866	-1.36651	0.054917	0.147214	0.10007	2025	tags=47%, list=26%, signal=35%	Traf1/Cx3cl1/Rela/Tnfrsf1b/Map3k7/Dnm1l/Traf2/Tab1/Ikbkg/Pik3r2/Cebpb/Traf5/Mapk8/Akt2/Nfkb1/Mapk14/Map2k4/Map2k6/Mapk1/Map2k3/Akt1/Mapk3/Rps6ka5/Pik3r1/Jun/Mlkl/Nfkbia/Mapk9/Pik3ca/Casp3/Csf1/Mmp9/Vcam1/Icam1
mmu04936	Alcoholic liver disease - Mus musculus (house mouse)	69	-0.404018	-1.36681	0.0541237	0.146317	0.0994602	2363	tags=51%, list=30%, signal=36%	Tradd/Traf6/Prkaa1/Tab2/Ripk1/Irak4/Rela/Map3k7/Prkag1/Tbk1/Tab1/Ikbkg/Ccnd1/Gsk3b/Sirt1/Mapk8/Akt2/Acaca/Nfkb1/Mapk14/Map2k4/Map2k6/Myd88/Irak1/Map2k3/Acacb/Akt1/Fasn/Prkab2/Nfkbia/Mapk9/Casp3/C4b/Adh5/Adh7
mmu04919	Thyroid hormone signaling pathway - Mus musculus (house mouse)	80	-0.393153	-1.36783	0.0408163	0.121686	0.0827168	2531	tags=50%, list=32%, signal=34%	Med24/Raf1/Med1/Med14/Med27/Tsc2/Tbc1d4/Med4/Ncor1/Med17/Med13/Med30/Med16/Ccnd1/Gsk3b/Hdac3/Map2k2/Med12/Med13l/Pik3r2/Ncoa2/Akt2/Mapk1/Ep300/Akt1/Mapk3/Prkaca/Crebbp/Slc16a10/Plcg1/Pik3r1/Plcd1/Pfkp/Pik3ca/Trp53/Prkacb/Pfkl/Plcb1/Pfkm/Atp1a4
mmu05225	Hepatocellular carcinoma - Mus musculus (house mouse)	99	-0.382325	-1.37397	0.0503067	0.140771	0.0956897	1602	tags=27%, list=20%, signal=22%	Ccnd1/Gsk3b/Gab1/Map2k2/Dvl2/Pik3r2/Akt2/Mapk1/Gsta4/Akt1/Mapk3/Gstm2/Plcg1/Pik3r1/Pik3ca/Cdk4/Trp53/Fzd7/Txnrd1/Mgst1/Gstp1/Gsto1/Gstm5/Wnt5a/Nqo1/Gstm1/Mgst2
mmu04978	Mineral absorption - Mus musculus (house mouse)	24	-0.503598	-1.3856	0.0852018	0.204356	0.138912	942	tags=25%, list=12%, signal=22%	Ftl1/Atox1/Fth1/Slc8a1/Trf/Atp1a4
mmu05135	Yersinia infection - Mus musculus (house mouse)	92	-0.390929	-1.39129	0.0470297	0.135157	0.0918741	2414	tags=49%, list=31%, signal=34%	Fyb1/Elmo1/Arhgef12/Traf6/Tab2/Ptk2/Irak4/Rela/Fn1/Map3k7/Tbk1/Traf2/Tab1/Ikbkg/Nfatc2/Gsk3b/Map2k2/Limk1/Crkl/Pik3r2/Mapk8/Dock1/Akt2/Crk/Nfkb1/Mapk14/Map2k4/Map2k6/Myd88/Mapk1/Irak1/Map2k3/Rps6ka3/Akt1/Skap2/Mapk3/Plcg1/Pik3r1/Elmo2/Jun/Nfkbia/Mapk9/Pik3ca/Itga5/Wipf1
mmu05168	Herpes simplex virus 1 infection - Mus musculus (house mouse)	97	-0.391138	-1.3987	0.0406404	0.121686	0.0827168	2578	tags=48%, list=33%, signal=33%	Eif2ak2/Eif2s1/Bid/Cycs/Ptpn11/Tsc2/Tradd/Traf6/Hcfc1/Tab2/Ifih1/Bax/Irak4/Rela/Map3k7/Sp100/Tbk1/B2m/Eif2b1/Eif2b2/Eif2ak4/Traf2/Tab1/Ikbkg/Eif2b4/Tsc1/Pik3r2/Traf5/Akt2/Nfkb1/Eif2b5/Myd88/Irak1/Akt1/Pik3r1/Nfkbia/Oas3/Apaf1/Pik3ca/Tap1/Casp3/Trp53/Itga5/Irf9/Oas1a/Sting1/Rigi
mmu05167	Kaposi sarcoma-associated herpesvirus infection - Mus musculus (house mouse)	97	-0.391891	-1.40139	0.0394089	0.120879	0.0821683	1626	tags=40%, list=21%, signal=32%	Traf2/Ikbkg/Ccnd1/Nfatc2/Gsk3b/Map2k2/Stat3/Il6st/Pik3r2/Mapk8/Akt2/Nfkb1/Mapk14/Ppp3ca/Map2k4/Map2k6/Mapk1/Ppp3r1/Ep300/Akt1/Mapk3/Crebbp/Plcg1/Pik3r1/Gng2/Jun/Nfkbia/Atg3/Mapk9/Mapkapk2/Pik3ca/Cdk4/Ppp3cb/Casp3/Trp53/Gnb4/Fgf2/Irf9/Icam1
mmu03018	RNA degradation - Mus musculus (house mouse)	57	-0.42856	-1.4082	0.0480641	0.136641	0.0928826	3739	tags=70%, list=47%, signal=37%	Edc4/Exosc7/Lsm2/Lsm3/Edc3/Exosc1/Dcp2/Exosc5/Mphosph6/Cnot1/Exosc2/Cnot10/Dcp1a/Exosc3/Exosc8/Cnot9/Cnot2/Xrn1/Exosc6/Ddx6/Exosc9/Exosc4/Lsm7/Cnot8/Dis3l/Cnot3/Cnot6/Cnot4/Pabpc1/Btg1/Skic8/Dis3/Dhx36/Lsm1/Pfkp/Pfkl/Dcps/Eno1/Pfkm/Eno3
mmu04720	Long-term potentiation - Mus musculus (house mouse)	34	-0.480237	-1.41182	0.0563584	0.148803	0.10115	1255	tags=41%, list=16%, signal=35%	Map2k2/Ppp3ca/Mapk1/Ppp3r1/Ep300/Rps6ka3/Mapk3/Prkaca/Crebbp/Camk2g/Camk2d/Ppp3cb/Prkacb/Plcb1
mmu04145	Phagosome - Mus musculus (house mouse)	67	-0.42116	-1.41747	0.0353403	0.111619	0.0758739	772	tags=22%, list=10%, signal=20%	Dync1h1/Pla2r1/Dync1i2/Dync1li1/Itgb5/Tap1/Itga5/Tubb6/Tubb5/Thbs2/Tubb3/Mpo/Tubb1/Colec12/Mrc2
mmu04216	Ferroptosis - Mus musculus (house mouse)	29	-0.500582	-1.42997	0.0675477	0.171014	0.116248	1316	tags=41%, list=17%, signal=35%	Gpx4/Gclc/Atg7/Slc39a14/Ftl1/Gclm/Fth1/Trp53/Gss/Cp/Steap3/Trf
mmu00830	Retinol metabolism - Mus musculus (house mouse)	16	-0.567347	-1.43124	0.0650155	0.166034	0.112862	776	tags=44%, list=10%, signal=40%	Aldh1a7/Dhrs9/Aldh1a1/Adh5/Ugt1a6a/Ugt1a7c/Adh7
mmu05142	Chagas disease - Mus musculus (house mouse)	48	-0.450241	-1.43442	0.0510345	0.141565	0.0962298	1363	tags=42%, list=17%, signal=35%	Pik3r2/Mapk8/Akt2/Nfkb1/Mapk14/Map2k4/Myd88/Mapk1/Irak1/Ppp2r2d/Akt1/Mapk3/Ppp2r2a/Pik3r1/Jun/Nfkbia/Mapk9/Pik3ca/Plcb1/Gnao1
mmu04613	Neutrophil extracellular trap formation - Mus musculus (house mouse)	57	-0.436685	-1.4349	0.0427236	0.123899	0.0842207	1529	tags=40%, list=19%, signal=33%	Hdac3/Map2k2/Pik3r2/Akt2/Nfkb1/Mapk14/Hdac10/Mapk1/Hdac6/Atg7/Hmgb1/Akt1/Mapk3/Plcg1/Pik3r1/Hdac5/Hat1/Pik3ca/Gsdmd/Plcb1/Padi4/Macroh2a2/Mpo
mmu05164	Influenza A - Mus musculus (house mouse)	79	-0.417969	-1.45035	0.0282982	0.0950225	0.0645921	1612	tags=47%, list=20%, signal=38%	Kpna6/Eif2ak2/Eif2s1/Bid/Raf1/Cycs/Tradd/Ifih1/Bax/Irak4/Rela/Tbk1/Ikbkg/Map2k2/Fdps/Pik3r2/Akt2/Nfkb1/Ccnd3/Dnajb1/Myd88/Mapk1/Ep300/Akt1/Mapk3/Crebbp/Pik3r1/Nfkbia/Oas3/Apaf1/Pik3ca/Cdk4/Casp3/Irf9/Oas1a/Rigi/Icam1
mmu04921	Oxytocin signaling pathway - Mus musculus (house mouse)	69	-0.428786	-1.4506	0.0203434	0.0745925	0.0507047	1806	tags=39%, list=23%, signal=30%	Prkag1/Camk1d/Ccnd1/Nfatc2/Myl6/Map2k2/Map2k5/Ppp3ca/Pla2g4a/Eef2k/Mapk1/Adcy7/Ppp3r1/Mapk3/Prkaca/Camk1/Prkab2/Jun/Camk2g/Eef2/Camk2d/Ppp3cb/Prkacb/Cacna2d1/Plcb1/Gnao1/Myl9
mmu00900	Terpenoid backbone biosynthesis - Mus musculus (house mouse)	20	-0.549347	-1.45431	0.053681	0.146317	0.0994602	1416	tags=40%, list=18%, signal=33%	Fdps/Hmgcs1/Mvd/Mvk/Fnta/Acat2/Ggps1/Fntb
mmu05214	Glioma - Mus musculus (house mouse)	42	-0.470327	-1.46062	0.0418994	0.122623	0.0833538	1736	tags=43%, list=22%, signal=34%	Camk1d/Ccnd1/Map2k2/Pik3r2/Akt2/Mapk1/Akt1/Mapk3/Plcg1/Camk1/Pik3r1/Pdgfra/Camk2g/Pik3ca/Cdk4/Camk2d/Trp53/Pdgfrb
mmu04713	Circadian entrainment - Mus musculus (house mouse)	31	-0.509031	-1.46382	0.041791	0.122623	0.0833538	1133	tags=39%, list=14%, signal=33%	Mapk1/Adcy7/Mapk3/Prkaca/Rps6ka5/Gng2/Camk2g/Camk2d/Prkacb/Plcb1/Gnb4/Gnao1
mmu04933	AGE-RAGE signaling pathway in diabetic complications - Mus musculus (house mouse)	61	-0.441781	-1.46693	0.0282275	0.0950225	0.0645921	1407	tags=43%, list=18%, signal=35%	Thbd/Stat3/Pik3r2/Mapk8/Mmp2/Akt2/Nfkb1/Mapk14/Cdkn1b/Mapk1/Akt1/Mapk3/Plcg1/Pik3r1/Jun/Plcd1/Mapk9/Pik3ca/Cdk4/Casp3/Plcb1/Vcam1/Icam1/Col3a1/Col1a1/Col1a2
mmu05161	Hepatitis B - Mus musculus (house mouse)	95	-0.412599	-1.47662	0.0184485	0.0700603	0.0476239	2344	tags=49%, list=30%, signal=35%	Traf6/Ccna2/Rb1/Tab2/Ifih1/Smad4/Bax/Irak4/Rela/Map3k7/Tbk1/Ddb1/Tab1/Ikbkg/Cdk2/Nfatc2/Map2k2/Ywhaz/Ywhab/Stat3/Pik3r2/Mapk8/Ywhaq/Akt2/Nfkb1/Mapk14/Map2k4/Map2k6/Myd88/Mapk1/Irak1/Ep300/Map2k3/Akt1/Mapk3/Stat6/Crebbp/Pik3r1/Jun/Nfkbia/Apaf1/Mapk9/Pik3ca/Casp3/Trp53/Mmp9/Rigi
mmu04024	cAMP signaling pathway - Mus musculus (house mouse)	73	-0.431667	-1.47888	0.0161454	0.0628094	0.0426951	1520	tags=37%, list=19%, signal=30%	Map2k2/Gli3/Pak1/Pik3r2/Mapk8/Akt2/Nfkb1/Cftr/Mapk1/Adcy7/Ep300/Akt1/Mapk3/Prkaca/Crebbp/Pik3r1/Pde3b/Jun/Nfkbia/Camk2g/Mapk9/Pik3ca/Camk2d/Sox9/Prkacb/Myl9/Atp1a4
mmu04923	Regulation of lipolysis in adipocytes - Mus musculus (house mouse)	23	-0.544957	-1.48914	0.0405405	0.121686	0.0827168	1499	tags=48%, list=19%, signal=39%	Irs1/Pik3r2/Akt2/Adcy7/Akt1/Prkaca/Pik3r1/Pde3b/Pik3ca/Prkacb/Ptgs1
mmu04622	RIG-I-like receptor signaling pathway - Mus musculus (house mouse)	37	-0.498634	-1.49337	0.0247352	0.0867389	0.0589613	2363	tags=59%, list=30%, signal=42%	Tradd/Otud5/Traf6/Ripk1/Ifih1/Znfx1/Rela/Dhx58/Map3k7/Tbk1/Traf2/Ikbkg/Tkfc/Mapk8/Nfkb1/Mapk14/Pin1/Nfkbia/Mapk9/Isg15/Sting1/Rigi
mmu04973	Carbohydrate digestion and absorption - Mus musculus (house mouse)	16	-0.595197	-1.5015	0.0295573	0.0968116	0.0658083	1363	tags=50%, list=17%, signal=41%	Pik3r2/Akt2/Akt1/Hkdc1/Pik3r1/Pik3ca/Plcb1/Atp1a4
mmu04814	Motor proteins - Mus musculus (house mouse)	80	-0.432194	-1.50366	0.00792782	0.0329483	0.0223968	2043	tags=44%, list=26%, signal=33%	Kif11/Kif1b/Actr10/Actr1a/Dctn4/Klc4/Dctn6/Kif5b/Hook3/Dync1li2/Myl6/Kif21a/Dync1h1/Dctn5/Tpm1/Kif4/Dctn1/Dctn2/Dctn3/Dync1i2/Kif15/Actr1b/Myh9/Dync1li1/Dynlt1b/Klc1/Dynlt3/Tpm4/Tpm2/Dynlrb1/Tubb6/Tubb5/Tubb3/Tubb1/Myl9
mmu00790	Folate biosynthesis - Mus musculus (house mouse)	15	-0.607788	-1.50381	0.0525735	0.144577	0.0982772	1019	tags=53%, list=13%, signal=47%	Mocs2/Gphn/Qdpr/Akr1b1/Cbr1/Spr/Dhfr/Akr1b8
mmu05203	Viral carcinogenesis - Mus musculus (house mouse)	125	-0.40992	-1.50687	0.00471403	0.0224444	0.0152567	2782	tags=55%, list=35%, signal=36%	Cdc20/Stat5b/Gtf2e2/Nfkb2/Rel/Syk/Gsn/Hpn/Rbpj/Ywhag/Eif2ak2/Gtf2a1/Cdkn2b/Hdac8/Tradd/Ccna2/Rb1/Gtf2e1/Bax/Traf1/Rela/Sp100/Ywhae/Rbl1/Hdac7/Gtf2b/Ddb1/Traf2/Ikbkg/Cdk2/Ccnd1/Hdac3/Ywhaz/Ywhab/Stat3/Il6st/Pik3r2/Traf5/Ywhaq/Cdk1/Nfkb1/Ccnd3/Hdac10/Cdkn1b/Mapk1/Ubr4/Ep300/Hdac6/Mapk3/Prkaca/Crebbp/Ccnd2/Skp2/Pik3r1/Ube3a/Jun/Nfkbia/Ranbp1/Hdac5/Mapkapk2/Pik3ca/Cdk4/Tbpl1/Casp3/Psmc1/Trp53/Prkacb/…
mmu04924	Renin secretion - Mus musculus (house mouse)	19	-0.583233	-1.516	0.0297415	0.0968116	0.0658083	1255	tags=47%, list=16%, signal=40%	Ppp3ca/Clca3a1/Ppp3r1/Prkaca/Pde3b/Ppp3cb/Prkacb/Plcb1/Aqp1
mmu05010	Alzheimer disease - Mus musculus (house mouse)	233	-0.387565	-1.52007	0.000605342	0.00419791	0.00285355	1363	tags=28%, list=17%, signal=24%	Pik3r2/Mapk8/Akt2/Nfkb1/Ppp3ca/Ambra1/Mapk1/Ppp3r1/Capn2/Akt1/Slc39a14/Mapk3/Ulk1/Ppid/Pik3r1/Psmd13/Psmd7/Klc1/Apaf1/Psmd12/Mapk9/Psmd11/Pik3ca/Psmd3/Adrm1/Psmd14/Psmc2/Ppp3cb/Psmd1/Psmc4/Psmd6/Psmd4/Psmd9/Psmd8/Casp3/Psma7/Psmc1/Psmc5/Psmb7/Nae1/Psma3/Psmb2/Psmb5/Fzd7/Psmc3/Psmd2/Psmc6/Psmb6/Psma1/Psma4/Psmb1/Plcb1/Psma6/Psma5/Psma2/Psmb4/Psmb3/Gapdh/Tubb6/Tubb5/Csf1/Tubb3/Wnt5a/Tubb1/Lrp1
mmu04725	Cholinergic synapse - Mus musculus (house mouse)	44	-0.485506	-1.52394	0.00774095	0.0329249	0.0223809	1363	tags=36%, list=17%, signal=30%	Pik3r2/Akt2/Mapk1/Adcy7/Akt1/Mapk3/Prkaca/Pik3r1/Gng2/Camk2g/Pik3ca/Camk2d/Prkacb/Plcb1/Gnb4/Gnao1
mmu05022	Pathways of neurodegeneration - multiple diseases - Mus musculus (house mouse)	281	-0.383375	-1.53236	0.000438123	0.00317639	0.00215917	1413	tags=29%, list=18%, signal=25%	Dvl2/Sqstm1/Ube2l3/Mapk8/Ccs/Nfkb1/Mapk14/Ppp3ca/Ambra1/Gpx1/Dctn5/Map2k6/Mapk1/Ppp3r1/Rab39b/Dctn1/Capn2/Map2k3/Dctn2/Mapk3/Dctn3/Vcp/Actr1b/Lrrk2/Ulk1/Plcg1/Septin5/Park7/Ppid/Psmd13/Nefm/Psmd7/Klc1/Apaf1/Psmd12/Camk2g/Mapk9/Psmd11/Psmd3/Adrm1/Psmd14/Psmc2/Camk2d/Ppp3cb/Psmd1/Psmc4/Psmd6/Psmd4/Psmd9/Psmd8/Casp3/Psma7/Psmc1/Psmc5/Psmb7/Psma3/Psmb2/Ube2g1/Psmb5/Fzd7/Psmc3/Psmd2/Psmc6/Psmb6/Psma1/…
mmu04152	AMPK signaling pathway - Mus musculus (house mouse)	76	-0.444639	-1.53523	0.0151148	0.0602702	0.040969	2513	tags=53%, list=32%, signal=36%	Camkk2/Lepr/Tsc2/Prkaa1/Irs2/Ccna2/Ppp2ca/Cab39/Map3k7/Rps6kb1/Stk11/Crtc2/Prkag1/Pparg/Strada/Ccnd1/Irs1/Cab39l/Sirt1/Tsc1/Akt1s1/Gys1/Pik3r2/Akt2/Acaca/Eef2k/Cftr/Acacb/Ppp2r2d/Akt1/Ppp2r2a/Ulk1/Fasn/Pik3r1/Prkab2/Pfkp/Eef2/Pik3ca/Pfkl/Pfkm
mmu00450	Selenocompound metabolism - Mus musculus (house mouse)	12	-0.655816	-1.53649	0.0253741	0.0879819	0.0598062	1743	tags=67%, list=22%, signal=52%	Mars1/Mtr/Kyat3/Papss2/Sephs1/Txnrd1/Papss1/Cth
mmu04740	Olfactory transduction - Mus musculus (house mouse)	10	-0.690806	-1.54314	0.0190862	0.0707965	0.0481243	946	tags=50%, list=12%, signal=44%	Prkaca/Camk2g/Camk2d/Slc8a1/Prkacb
mmu00053	Ascorbate and aldarate metabolism - Mus musculus (house mouse)	10	-0.690847	-1.54323	0.0190862	0.0707965	0.0481243	271	tags=40%, list=3%, signal=39%	Akr1a1/Ugdh/Ugt1a6a/Ugt1a7c
mmu04082	Neuroactive ligand signaling - Mus musculus (house mouse)	24	-0.564454	-1.55304	0.0100694	0.0411815	0.0279933	1120	tags=33%, list=14%, signal=29%	Adcy7/Prkaca/Gng2/Prkacb/Ogfr/Plcb1/Gnb4/Gnao1
mmu05417	Lipid and atherosclerosis - Mus musculus (house mouse)	113	-0.427897	-1.56017	0.00325609	0.0164872	0.0112073	2344	tags=50%, list=30%, signal=35%	Traf6/Itpr1/Tab2/Apob/Ptk2/Bax/Hspa2/Irak4/Rela/Ern1/Map3k7/Ero1a/Tbk1/Pparg/Traf2/Tab1/Ikbkg/Nfatc2/Gsk3b/Stat3/Pik3r2/Mapk8/Akt2/Nfkb1/Mapk14/Ppp3ca/Map2k4/Map2k6/Myd88/Mapk1/Irak1/Ppp3r1/Map2k3/Hsp90ab1/Akt1/Hsp90aa1/Mapk3/Plcg1/Pik3r1/Jun/Cyp2j6/Nfkbia/Apaf1/Camk2g/Mapk9/Pik3ca/Camk2d/Ppp3cb/Casp3/Trp53/Casp6/Plcb1/Hspa4/Mmp9/Vcam1/Icam1
mmu05014	Amyotrophic lateral sclerosis - Mus musculus (house mouse)	241	-0.397805	-1.56317	0.000184878	0.0016306	0.00110841	1262	tags=27%, list=16%, signal=23%	Mapk14/Ppp3ca/Ambra1/Gpx1/Dctn5/Map2k6/Ppp3r1/Rab39b/Dctn1/Map2k3/Hdac6/Dctn2/Dctn3/Vcp/Actr1b/Ulk1/Psmd13/Nefm/Psmd7/Klc1/Apaf1/Psmd12/Psmd11/Psmd3/Adrm1/Psmd14/Psmc2/Ppp3cb/Psmd1/Psmc4/Pfn1/Psmd6/Psmd4/Psmd9/Psmd8/Casp3/Psma7/Psmc1/Psmc5/Psmb7/Psma3/Psmb2/Trp53/Ubqln2/Psmb5/Psmc3/Psmd2/Psmc6/Psmb6/Psma1/Psma4/Psmb1/Psma6/Psma5/Psma2/Psmb4/Psmb3/Gpx7/Tubb6/Tubb5/Sod1/Tubb3/Tubb1/Pfn2
mmu00860	Porphyrin metabolism - Mus musculus (house mouse)	25	-0.563818	-1.56696	0.0130628	0.0527473	0.0358553	1165	tags=40%, list=15%, signal=34%	Hmbs/Ftl1/Blvra/Fth1/Alad/Cp/Urod/Ugt1a6a/Ugt1a7c/Blvrb
mmu00500	Starch and sucrose metabolism - Mus musculus (house mouse)	15	-0.636531	-1.57493	0.0247437	0.0867389	0.0589613	940	tags=67%, list=12%, signal=59%	Gys1/Hkdc1/Gyg1/Pgm2/Pgm2l1/Pygb/Ugp2/Pgm1/Gbe1/Gpi1
mmu04910	Insulin signaling pathway - Mus musculus (house mouse)	82	-0.453983	-1.58257	0.00336898	0.0167923	0.0114146	1606	tags=40%, list=20%, signal=32%	Pklr/Gsk3b/Prkar1a/Map2k2/Irs1/Eif4e/Cblb/Tsc1/Gys1/Crkl/Pik3r2/Mapk8/Akt2/Acaca/Crk/Mapk1/Acacb/Akt1/Mapk3/Prkaca/Hkdc1/Fasn/Pik3r1/Pde3b/Prkab2/Mapk9/Pik3ca/Inppl1/Phka1/Prkacb/Pygb/Phka2/Prkar2b
mmu04621	NOD-like receptor signaling pathway - Mus musculus (house mouse)	87	-0.448588	-1.58379	0.00432848	0.0212428	0.0144399	2344	tags=53%, list=30%, signal=38%	Traf6/Itpr1/Rnf31/Tab2/Naip2/Ripk1/Irak4/Sugt1/Rela/Map3k7/Dnm1l/Ywhae/Tbk1/Nek7/Traf2/Tab1/Ikbkg/Ripk2/Atg16l1/Traf5/Mapk8/Rbck1/Nfkb1/Mapk14/Gbp7/Myd88/Mapk1/Hsp90ab1/Hsp90aa1/Mapk3/Jun/Nfkbia/Oas3/Nampt/Mapk9/Gbp2/Gbp3/Txn1/Gsdmd/Plcb1/Irgm1/Antxr1/Ifi204/Irf9/Oas1a/Sting1
mmu05166	Human T-cell leukemia virus 1 infection - Mus musculus (house mouse)	126	-0.430174	-1.58619	0.00171642	0.0101396	0.00689245	2386	tags=48%, list=30%, signal=34%	Anapc1/Ccna2/Ets1/Rb1/Bub3/Cdc16/Anapc2/Pten/Cdc23/Smad4/Bax/Anapc4/Ran/Anapc5/Rela/Bub1b/Crtc2/B2m/Nrp1/Ikbkg/Cdk2/Ccnd1/Nfatc2/Map2k2/Crtc1/Tln1/Fdps/Map3k3/Pik3r2/Mapk8/Akt2/Nfkb1/Ppp3ca/Ccnd3/Atr/Map2k4/Mapk1/Adcy7/Ppp3r1/Ep300/Akt1/Mapk3/Prkaca/Crebbp/Ccnd2/Tcf3/Atm/Pik3r1/Jun/Nfkbia/Ranbp1/Mapk9/Pik3ca/Cdk4/Ppp3cb/Tbpl1/Trp53/Ranbp3/Prkacb/Gps2/Icam1
mmu04261	Adrenergic signaling in cardiomyocytes - Mus musculus (house mouse)	56	-0.488958	-1.60753	0.00454343	0.0219599	0.0149274	1320	tags=36%, list=17%, signal=30%	Akt2/Mapk14/Tpm1/Mapk1/Adcy7/Ppp2r2d/Akt1/Mapk3/Ppp2r2a/Prkaca/Rps6ka5/Camk2g/Camk2d/Tpm4/Tpm2/Slc8a1/Prkacb/Cacna2d1/Plcb1/Atp1a4
mmu01210	2-Oxocarboxylic acid metabolism - Mus musculus (house mouse)	22	-0.597689	-1.61342	0.00769063	0.0329249	0.0223809	621	tags=23%, list=8%, signal=21%	Aco1/Idh1/Acy1/Got1/Bcat1
mmu04620	Toll-like receptor signaling pathway - Mus musculus (house mouse)	45	-0.513738	-1.61719	0.00699784	0.0305796	0.0207867	2344	tags=67%, list=30%, signal=47%	Traf6/Tab2/Ripk1/Spp1/Irak4/Rela/Map3k7/Tbk1/Tab1/Ikbkg/Map2k2/Pik3r2/Mapk8/Akt2/Nfkb1/Mapk14/Map2k4/Map2k6/Myd88/Mapk1/Irak1/Map2k3/Akt1/Mapk3/Pik3r1/Jun/Nfkbia/Mapk9/Pik3ca/Irf9
mmu04926	Relaxin signaling pathway - Mus musculus (house mouse)	66	-0.485168	-1.63385	0.00283212	0.0145717	0.0099052	1363	tags=39%, list=17%, signal=33%	Pik3r2/Mapk8/Mmp2/Akt2/Nfkb1/Mapk14/Map2k4/Mapk1/Adcy7/Akt1/Mapk3/Prkaca/Pik3r1/Gng2/Jun/Nfkbia/Mapk9/Pik3ca/Prkacb/Plcb1/Gnb4/Mmp9/Gnao1/Col3a1/Col1a1/Col1a2
mmu00240	Pyrimidine metabolism - Mus musculus (house mouse)	42	-0.528141	-1.64016	0.00795303	0.0329483	0.0223968	1021	tags=45%, list=13%, signal=40%	Ctps2/Tk1/Cda/Dut/Dctd/Nt5c3b/Dck/Nt5c/Uck2/Cad/Cmpk1/Tyms/Upp1/Umps/Nme1/Rrm1/Ctps1/Nme2/Cmpk2
mmu05132	Salmonella infection - Mus musculus (house mouse)	166	-0.432758	-1.6417	0.000138871	0.00126571	0.000860376	2554	tags=47%, list=32%, signal=32%	Hsp90b1/Raf1/S100a10/Pik3c3/Cycs/Snx18/Elmo1/Tradd/Traf6/Tab2/Myl12b/Naip2/Ripk1/Bax/Pak3/Irak4/Rela/Actr10/Map3k7/Actr1a/Cse1l/Dctn4/Klc4/Dctn6/Kif5b/Traf2/Tab1/Ikbkg/Dync1li2/Map2k2/Flna/Ripk2/Pak1/Mapk8/Akt2/Nfkb1/Mapk14/Dync1h1/Map2k4/Dctn5/Map2k6/Myd88/Mapk1/Irak1/Dctn1/Map2k3/Dctn2/Hsp90ab1/Akt1/Hsp90aa1/Mapk3/Dctn3/Dync1i2/Actr1b/Dync1li1/Dynlt1b/Elmo2/Jun/Mlkl/Nfkbia/Klc1/Fhod1/Mapk9/Dynl…
mmu05418	Fluid shear stress and atherosclerosis - Mus musculus (house mouse)	83	-0.471002	-1.64541	0.00111989	0.00729071	0.0049559	1407	tags=41%, list=18%, signal=34%	Thbd/Map2k5/Sqstm1/Pik3r2/Mapk8/Mmp2/Akt2/Nfkb1/Mapk14/Map2k4/Map2k6/Gsta4/Hsp90ab1/Akt1/Hsp90aa1/Gstm2/Pik3r1/Jun/Cav1/Mapk9/Pik3ca/Txn1/Trp53/Mgst1/Gstp1/Gsto1/Sdc2/Gstm5/Mmp9/Vcam1/Nqo1/Icam1/Gstm1/Mgst2
mmu05207	Chemical carcinogenesis - receptor activation - Mus musculus (house mouse)	91	-0.464129	-1.64996	0.00154126	0.00927665	0.00630586	1602	tags=36%, list=20%, signal=29%	Ccnd1/Ephx2/Map2k2/Stat3/Aip/Pik3r2/Akt2/Nfkb1/Ccnd3/Mapk1/Adcy7/Gsta4/Rps6ka3/Hsp90ab1/Akt1/Hsp90aa1/Mapk3/Gstm2/Prkaca/Pik3r1/Jun/Ptges3/Pik3ca/Prkacb/Mgst1/Gsto1/Ephx1/Fgf2/Ugt1a6a/Gstm5/Ugt1a7c/Gstm1/Mgst2
mmu05162	Measles - Mus musculus (house mouse)	73	-0.482097	-1.65166	0.00140024	0.00875837	0.00595355	2578	tags=60%, list=33%, signal=41%	Eif2ak2/Eif2s1/Bid/Cycs/Tradd/Traf6/Tab2/Ifih1/Eif3h/Bax/Irak4/Rela/Map3k7/Tbk1/Eif2ak4/Ikbkg/Cdk2/Ccnd1/Gsk3b/Cblb/Stat3/Pik3r2/Mapk8/Akt2/Nfkb1/Ccnd3/Cdkn1b/Myd88/Irak1/Akt1/Ccnd2/Pik3r1/Jun/Nfkbia/Oas3/Apaf1/Mapk9/Pik3ca/Cdk4/Casp3/Trp53/Irf9/Oas1a/Rigi
mmu00670	One carbon pool by folate - Mus musculus (house mouse)	26	-0.597975	-1.66412	0.0054692	0.0245729	0.0167036	1033	tags=50%, list=13%, signal=44%	Mtr/Aldh1l1/Mthfr/Tyms/Gart/Mthfd1/Dhfr/Shmt1/Mat2a/Mat2b/Atic/Ahcyl/Cth
mmu04962	Vasopressin-regulated water reabsorption - Mus musculus (house mouse)	25	-0.601069	-1.67049	0.00483668	0.0226897	0.0154235	1765	tags=52%, list=22%, signal=41%	Dctn4/Dctn6/Dync1li2/Dync1h1/Dctn5/Dctn1/Dctn2/Dync1i2/Prkaca/Dync1li1/Arhgdia/Prkacb/Arhgdib
mmu00250	Alanine, aspartate and glutamate metabolism - Mus musculus (house mouse)	23	-0.612667	-1.67416	0.00558863	0.0247607	0.0168313	666	tags=35%, list=8%, signal=32%	Adss2/Cad/Ppat/Gfpt1/Asns/Adsl/Got1/Aspa
mmu05230	Central carbon metabolism in cancer - Mus musculus (house mouse)	48	-0.538187	-1.7146	0.00242722	0.0131235	0.00892075	1363	tags=44%, list=17%, signal=36%	Pik3r2/Akt2/Mapk1/Akt1/Mapk3/Hkdc1/Pik3r1/Pdgfra/Pfkp/Pik3ca/Trp53/Idh1/Pfkl/Fgfr1/Pgam1/Pkm/Ldha/G6pdx/Ldhb/Pdgfrb/Pfkm
mmu00620	Pyruvate metabolism - Mus musculus (house mouse)	32	-0.594813	-1.72264	0.00179072	0.0102007	0.006934	1303	tags=44%, list=16%, signal=37%	Acaca/Grhpr/Acacb/Acyp1/Acat2/Me1/Glo1/Akr1a1/Adh5/Mdh1/Pkm/Ldha/Ldhb/Adh7
mmu00052	Galactose metabolism - Mus musculus (house mouse)	18	-0.667038	-1.72428	0.0051964	0.0237057	0.0161141	940	tags=78%, list=12%, signal=69%	Gaa/Gla/Galm/Gale/Hkdc1/Pgm2/Akr1b1/Pfkp/Ugp2/Pfkl/Akr1b8/Pgm1/Galk1/Pfkm
mmu04820	Cytoskeleton in muscle cells - Mus musculus (house mouse)	115	-0.473634	-1.73107	0.000136235	0.00126571	0.000860376	857	tags=32%, list=11%, signal=29%	Nid1/Myh9/Pdlim5/Itga1/Pdlim2/Itgb5/Csrp1/Ampd2/Tpm4/Tpm2/Fmnl3/Col11a1/Sgce/Itgb7/Zyx/Lmod1/Itga5/Col5a1/Vcan/Sdc2/Thbs2/Eno1/Fbn1/Fhl1/Csrp2/Col6a2/Col5a2/Col6a1/Eno3/Bgn/Myl9/Col3a1/Col1a1/Des/Col1a2/Atp1a4/Vim
mmu04722	Neurotrophin signaling pathway - Mus musculus (house mouse)	70	-0.510458	-1.73379	0.00102846	0.006835	0.00464613	1567	tags=47%, list=20%, signal=38%	Gsk3b/Gab1/Map2k2/Irs1/Ripk2/Map2k5/Crkl/Map3k3/Pik3r2/Mapk8/Akt2/Crk/Nfkb1/Mapk14/Mapk1/Irak1/Rps6ka3/Akt1/Mapk3/Rps6ka5/Plcg1/Pik3r1/Jun/Nfkbia/Camk2g/Mapk9/Mapkapk2/Pik3ca/Camk2d/Trp53/Arhgdia/Maged1/Arhgdib
mmu05016	Huntington disease - Mus musculus (house mouse)	197	-0.45344	-1.75412	5.6333e-06	7.48759e-05	5.08973e-05	1238	tags=28%, list=16%, signal=25%	Ambra1/Gpx1/Dctn5/Dctn1/Ep300/Dctn2/Dctn3/Actr1b/Crebbp/Ulk1/Psmd13/Psmd7/Klc1/Apaf1/Psmd12/Mapk9/Psmd11/Psmd3/Adrm1/Psmd14/Psmc2/Psmd1/Psmc4/Psmd6/Psmd4/Psmd9/Psmd8/Tbpl1/Casp3/Psma7/Psmc1/Psmc5/Psmb7/Psma3/Psmb2/Trp53/Psmb5/Psmc3/Psmd2/Psmc6/Psmb6/Psma1/Psma4/Psmb1/Plcb1/Psma6/Psma5/Psma2/Psmb4/Psmb3/Gpx7/Tubb6/Tubb5/Sod1/Tubb3/Tubb1
mmu05144	Malaria - Mus musculus (house mouse)	15	-0.715377	-1.77001	0.0021517	0.0118424	0.00804991	184	tags=33%, list=2%, signal=33%	Sdc2/Thbs2/Vcam1/Icam1/Lrp1
mmu04623	Cytosolic DNA-sensing pathway - Mus musculus (house mouse)	44	-0.565043	-1.7736	0.00026728	0.00203005	0.00137994	734	tags=23%, list=9%, signal=21%	Mlkl/Nfkbia/Casp3/Trex1/Gsdme/Gsdmd/Samhd1/Ifi204/Sting1/Rigi
mmu04120	Ubiquitin mediated proteolysis - Mus musculus (house mouse)	98	-0.495531	-1.77716	0.00013061	0.00126256	0.000858236	2386	tags=54%, list=30%, signal=38%	Anapc1/Cbl/Traf6/Pias1/Cdc16/Anapc2/Ube2k/Cdc23/Cul1/Cul4a/Cul4b/Anapc4/Cul7/Anapc5/Birc6/Ube2f/Ube2m/Ube3c/Pias2/Pias4/Cul3/Ube2a/Ddb1/Fbxw8/Ube2z/Ube2q1/Eloc/Cdc34/Ube2n/Cblb/Ube2l3/Elob/Cul2/Ube3b/Cul5/Rbx1/Fbxo4/Vhl/Ube4b/Rnf7/Ube2r2/Ube2o/Skp2/Ube2h/Nedd4/Ube3a/Huwe1/Ubr5/Uba3/Ube2g1/Uba2/Uba1/Sae1
mmu05020	Prion disease - Mus musculus (house mouse)	166	-0.470939	-1.78654	3.51109e-06	5.09108e-05	3.46069e-05	783	tags=29%, list=10%, signal=27%	Pik3r1/Psmd13/Cav1/Psmd7/Klc1/Apaf1/Psmd12/Mapk9/Psmd11/Pik3ca/Psmd3/Adrm1/Psmd14/Psmc2/Ppp3cb/Psmd1/Psmc4/Psmd6/Psmd4/Psmd9/Psmd8/Casp3/Psma7/Psmc1/Psmc5/Psmb7/Psma3/Psmb2/Psmb5/Psmc3/Psmd2/Prkacb/Psmc6/Psmb6/Psma1/Psma4/Psmb1/Psma6/Psma5/Psma2/Psmb4/Psmb3/Lamc1/Tubb6/Tubb5/Sod1/Tubb3/Tubb1
mmu01524	Platinum drug resistance - Mus musculus (house mouse)	47	-0.573832	-1.8301	0.000213256	0.00170072	0.00115607	1363	tags=40%, list=17%, signal=34%	Pik3r2/Akt2/Mapk1/Gsta4/Akt1/Mapk3/Gstm2/Atm/Pik3r1/Apaf1/Pik3ca/Casp3/Trp53/Mgst1/Gstp1/Gsto1/Gstm5/Gstm1/Mgst2
mmu00541	Biosynthesis of various nucleotide sugars - Mus musculus (house mouse)	14	-0.75214	-1.85444	0.000603726	0.00419791	0.00285355	1272	tags=79%, list=16%, signal=66%	Gmds/Nanp/Gne/Uap1/Gmppa/Uap1l1/Ugp2/Gfus/Gmppb/Ugdh/Nans
mmu00040	Pentose and glucuronate interconversions - Mus musculus (house mouse)	11	-0.810735	-1.8562	0.000114338	0.0011398	0.000774789	1213	tags=82%, list=15%, signal=69%	Sord/Rpe/Akr1b1/Ugp2/Akr1b8/Akr1a1/Ugdh/Ugt1a6a/Ugt1a7c
mmu00590	Arachidonic acid metabolism - Mus musculus (house mouse)	19	-0.731545	-1.90151	0.00018913	0.0016306	0.00110841	741	tags=63%, list=9%, signal=57%	Gpx4/Pla2g4a/Ptges3/Cyp2j6/Cbr1/Ptgr1/Lta4h/Cbr2/Ptgis/Cbr3/Ptgs1/Ptges
mmu04066	HIF-1 signaling pathway - Mus musculus (house mouse)	66	-0.568729	-1.91525	1.77256e-05	0.000194982	0.00013254	1522	tags=55%, list=19%, signal=44%	Eloc/Map2k2/Eif4e/Stat3/Elob/Pik3r2/Akt2/Cul2/Rbx1/Nfkb1/Cdkn1b/Mapk1/Ep300/Vhl/Akt1/Mapk3/Hkdc1/Crebbp/Plcg1/Pik3r1/Pfkp/Camk2g/Pik3ca/Camk2d/Timp1/Pfkl/Aldoa/Gapdh/Flt1/Eno1/Ldha/Trf/Ldhb/Pgk1/Pfkm/Eno3
mmu05204	Chemical carcinogenesis - DNA adducts - Mus musculus (house mouse)	18	-0.744184	-1.9237	0.000223436	0.00173844	0.00118171	1046	tags=67%, list=13%, signal=58%	Gsta4/Gstm2/Cbr1/Mgst1/Gstp1/Gsto1/Ephx1/Ugt1a6a/Gstm5/Ugt1a7c/Gstm1/Mgst2
mmu05012	Parkinson disease - Mus musculus (house mouse)	173	-0.512728	-1.95716	1.71352e-08	5.49287e-07	3.73381e-07	1008	tags=32%, list=13%, signal=28%	Slc39a14/Prkaca/Lrrk2/Plcg1/Septin5/Park7/Psmd13/Psmd7/Klc1/Apaf1/Psmd12/Camk2g/Mapk9/Psmd11/Psmd3/Adrm1/Psmd14/Psmc2/Camk2d/Psmd1/Psmc4/Psmd6/Psmd4/Psmd9/Psmd8/Casp3/Psma7/Psmc1/Psmc5/Psmb7/Psma3/Txn1/Psmb2/Trp53/Ube2g1/Psmb5/Psmc3/Psmd2/Prkacb/Psmc6/Psmb6/Psma1/Psma4/Psmb1/Psma6/Psma5/Psma2/Psmb4/Psmb3/Uba1/Tubb6/Tubb5/Sod1/Tubb3/Tubb1
mmu04974	Protein digestion and absorption - Mus musculus (house mouse)	27	-0.710646	-1.99732	6.71474e-06	7.93335e-05	5.39274e-05	449	tags=41%, list=6%, signal=39%	Slc8a1/Col11a1/Col16a1/Col5a1/Col6a2/Col5a2/Col6a1/Col3a1/Col1a1/Col1a2/Atp1a4
mmu05169	Epstein-Barr virus infection - Mus musculus (house mouse)	121	-0.545001	-1.99818	7.30744e-08	1.79313e-06	1.21889e-06	1626	tags=50%, list=21%, signal=40%	Traf2/Tab1/Ikbkg/Cdk2/Ccnd1/Ncor2/Stat3/Pik3r2/Traf5/Mapk8/Akt2/Nfkb1/Mapk14/Ccnd3/Map2k4/Cdkn1b/Map2k6/Myd88/Irak1/Map2k3/Akt1/Ccnd2/Skp2/Nedd4/Pik3r1/Psmd13/Jun/Nfkbia/Oas3/Psmd7/Apaf1/Psmd12/Mapk9/Psmd11/Pik3ca/Psmd3/Adrm1/Psmd14/Psmc2/Cdk4/Psmd1/Psmc4/Psmd6/Tap1/Psmd4/Psmd8/Casp3/Psmc1/Psmc5/Trp53/Psmc3/Psmd2/Psmc6/Runx3/Irf9/Oas1a/Isg15/Rigi/Icam1/Vim
mmu00051	Fructose and mannose metabolism - Mus musculus (house mouse)	24	-0.739425	-2.03446	4.60593e-06	6.38823e-05	4.34244e-05	1442	tags=75%, list=18%, signal=61%	Pmm1/Tkfc/Fcsk/Gmds/Sord/Hkdc1/Akr1b1/Pfkp/Mpi/Gmppa/Pfkl/Akr1b8/Aldoa/Pmm2/Gfus/Gmppb/Tpi1/Pfkm
mmu00270	Cysteine and methionine metabolism - Mus musculus (house mouse)	34	-0.692363	-2.03544	6.2498e-06	7.66803e-05	5.21239e-05	1326	tags=65%, list=17%, signal=54%	Mtr/Gclc/Mri1/Kyat3/Adi1/Gclm/Mtap/Apip/Gss/Enoph1/Mdh1/Sms/Mat2a/Psat1/Mat2b/Ahcyl/Cth/Ldha/Got1/Ldhb/Srm/Bcat1
mmu01232	Nucleotide metabolism - Mus musculus (house mouse)	65	-0.608923	-2.04486	1.43124e-06	2.17413e-05	1.47788e-05	1109	tags=52%, list=14%, signal=45%	Ak6/Itpa/Ctps2/Tk1/Gmpr2/Cda/Adk/Dut/Dctd/Nt5c3b/Dck/Ak5/Nt5c/Uck2/Adss2/Cmpk1/Tyms/Ampd2/Ada/Upp1/Gmps/Nme1/Pnp/Rrm1/Ctps1/Impdh1/Nme2/Xdh/Hprt1/Adsl/Aprt/Cmpk2/Impdh2/Ak1
mmu01240	Biosynthesis of cofactors - Mus musculus (house mouse)	108	-0.574647	-2.08227	9.56249e-09	3.81304e-07	2.59194e-07	1195	tags=41%, list=15%, signal=35%	Pank3/Hmbs/Ak6/Ppcs/Ctps2/Mocs2/Gphn/Gclm/Nadk/Ak5/Naprt/Adss2/Mpi/Cad/Cmpk1/Spr/Gmppa/Mthfd1/Umps/Dhfr/Nme1/Shmt1/Ugp2/Alad/Pmm2/Gmppb/Gss/Akr1a1/Ctps1/Ugdh/Nme2/Mat2a/Urod/Psat1/Adsl/Mat2b/Cmpk2/Pdxp/Ugt1a6a/Ugt1a7c/Pdxk/Nqo1/Bcat1/Ak1
mmu00230	Purine metabolism - Mus musculus (house mouse)	72	-0.611047	-2.08788	9.19516e-08	1.9555e-06	1.32927e-06	1120	tags=50%, list=14%, signal=43%	Adcy7/Ak6/Nudt5/Itpa/Gmpr2/Pgm2/Adk/Pde3b/Pde6d/Dck/Ak5/Nt5c/Adss2/Gart/Ampd2/Ada/Gmps/Papss2/Ppat/Nme1/Pnp/Pgm1/Rrm1/Papss1/Impdh1/Prps1/Prps2/Nme2/Xdh/Hprt1/Pfas/Adsl/Aprt/Atic/Impdh2/Ak1
mmu00982	Drug metabolism - cytochrome P450 - Mus musculus (house mouse)	20	-0.796844	-2.10952	6.40621e-07	1.02179e-05	6.94568e-06	299	tags=55%, list=4%, signal=53%	Mgst1/Gstp1/Gsto1/Adh5/Aldh3a1/Ugt1a6a/Gstm5/Ugt1a7c/Adh7/Gstm1/Mgst2
mmu00520	Amino sugar and nucleotide sugar metabolism - Mus musculus (house mouse)	30	-0.738543	-2.12113	3.61227e-07	6.40174e-06	4.35162e-06	1442	tags=80%, list=18%, signal=66%	Pmm1/Gale/Fcsk/Gne/Hkdc1/Hexa/Pgm2/Nagk/Mpi/Galk2/Pgm3/Uap1/Gmppa/Uap1l1/Ugp2/Pgm1/Pmm2/Gnpnat1/Gmppb/Ugdh/Gfpt1/Gnpda1/Gpi1/Galk1
mmu04922	Glucagon signaling pathway - Mus musculus (house mouse)	55	-0.647347	-2.12322	2.1889e-07	4.1074e-06	2.79203e-06	1418	tags=58%, list=18%, signal=48%	Sirt1/Gys1/Akt2/Acaca/Ppp3ca/Ppp3r1/Ep300/Acacb/Akt1/Prkaca/Crebbp/Pde3b/Prkab2/Ppp4r3b/Ppp4c/Prmt1/Pfkp/Camk2g/Ppp4r3a/Camk2d/Ppp3cb/Phka1/Prkacb/Pygb/Pfkl/Plcb1/Pgam1/Pkm/Ldha/Ldhb/Pfkm/Phka2
mmu05017	Spinocerebellar ataxia - Mus musculus (house mouse)	95	-0.596307	-2.13408	8.3286e-09	3.79546e-07	2.57999e-07	1363	tags=48%, list=17%, signal=41%	Pik3r2/Mapk8/Akt2/Cic/Ambra1/Atxn10/Akt1/Ulk1/Pik3r1/Psmd13/Psmd7/Psmd12/Mapk9/Psmd11/Pik3ca/Psmd3/Adrm1/Psmd14/Psmc2/Psmd1/Psmc4/Psmd6/Psmd4/Psmd9/Psmd8/Tbpl1/Psma7/Psmc1/Psmc5/Psmb7/Psma3/Psmb2/Psmb5/Psmc3/Psmd2/Psmc6/Psmb6/Psma1/Psma4/Psmb1/Plcb1/Psma6/Psma5/Psma2/Psmb4/Psmb3
mmu00480	Glutathione metabolism - Mus musculus (house mouse)	36	-0.71915	-2.14711	4.769e-07	8.00691e-06	5.44274e-06	1316	tags=67%, list=17%, signal=56%	Gpx4/Gclc/Gpx1/Ggct/Lancl1/Gsta4/Gstm2/Odc1/Gclm/Idh1/Rrm1/Gpx7/Mgst1/Gstp1/Gss/Gsto1/Sms/Pgd/G6pdx/Gstm5/Prdx6/Srm/Gstm1/Mgst2
mmu00010	Glycolysis / Gluconeogenesis - Mus musculus (house mouse)	41	-0.707104	-2.17939	9.13129e-08	1.9555e-06	1.32927e-06	369	tags=51%, list=5%, signal=49%	Hkdc1/Pgm2/Pfkp/Pfkl/Pgm1/Aldoa/Akr1a1/Gapdh/Adh5/Pgam1/Tpi1/Pkm/Gpi1/Aldh3a1/Eno1/Ldha/Ldhb/Pgk1/Pfkm/Eno3/Adh7
mmu01250	Biosynthesis of nucleotide sugars - Mus musculus (house mouse)	30	-0.759674	-2.18182	5.9192e-08	1.57352e-06	1.06961e-06	1442	tags=87%, list=18%, signal=71%	Pmm1/Gale/Fcsk/Gmds/Nanp/Gne/Hkdc1/Pgm2/Nagk/Mpi/Galk2/Pgm3/Uap1/Gmppa/Uap1l1/Ugp2/Pgm1/Pmm2/Gfus/Gnpnat1/Gmppb/Ugdh/Gfpt1/Gpi1/Nans/Galk1
mmu00980	Metabolism of xenobiotics by cytochrome P450 - Mus musculus (house mouse)	23	-0.817651	-2.2343	3.02387e-08	8.76923e-07	5.96094e-07	299	tags=74%, list=4%, signal=71%	Gsta4/Gstm2/Cbr1/Mgst1/Gstp1/Gsto1/Adh5/Ephx1/Aldh3a1/Ugt1a6a/Gstm5/Ugt1a7c/Cbr2/Cbr3/Adh7/Gstm1/Mgst2
mmu00030	Pentose phosphate pathway - Mus musculus (house mouse)	21	-0.835439	-2.23629	1.7219e-08	5.49287e-07	3.73381e-07	964	tags=76%, list=12%, signal=67%	H6pd/Rpe/Pgm2/Pfkp/Pgls/Pfkl/Pgm1/Aldoa/Taldo1/Tkt/Prps1/Prps2/Gpi1/Pgd/G6pdx/Pfkm
mmu00983	Drug metabolism - other enzymes - Mus musculus (house mouse)	40	-0.744483	-2.26817	4.52954e-09	2.88985e-07	1.96439e-07	1046	tags=68%, list=13%, signal=59%	Gsta4/Itpa/Tk1/Gstm2/Cda/Dut/Uck2/Cmpk1/Upp1/Gmps/Umps/Nme1/Rrm1/Mgst1/Gstp1/Gsto1/Impdh1/Nme2/Xdh/Hprt1/Ugt1a6a/Gstm5/Impdh2/Ugt1a7c/Mpo/Gstm1/Mgst2
mmu01200	Carbon metabolism - Mus musculus (house mouse)	85	-0.671063	-2.35753	1.55288e-12	2.47685e-10	1.68365e-10	964	tags=40%, list=12%, signal=36%	H6pd/Hkdc1/Rpe/Psph/Pfkp/Aco1/Acat2/Idh1/Pgls/Shmt1/Pfkl/Me1/Aldoa/Taldo1/Tkt/Pgp/Gapdh/Adh5/Prps1/Mdh1/Prps2/Pgam1/Tpi1/Psat1/Pkm/Gpi1/Eno1/Pgd/Got1/G6pdx/Pgk1/Pfkm/Esd/Eno3
mmu01230	Biosynthesis of amino acids - Mus musculus (house mouse)	53	-0.731969	-2.38189	3.87251e-11	3.08833e-09	2.09931e-09	882	tags=55%, list=11%, signal=49%	Rpe/Psph/Pfkp/Aco1/Idh1/Acy1/Shmt1/Pfkl/Aldoa/Taldo1/Tkt/Gapdh/Prps1/Prps2/Pgam1/Mat2a/Asns/Tpi1/Psat1/Pkm/Mat2b/Cth/Eno1/Got1/Pgk1/Pfkm/Pycr3/Eno3/Bcat1
mmu03050	Proteasome - Mus musculus (house mouse)	41	-0.884425	-2.72591	1.82544e-20	5.82314e-18	3.95831e-18	852	tags=98%, list=11%, signal=87%	Psmb8/Psme2/Psme3/Psmd13/Pomp/Psme1/Psmd7/Psmd12/Psmd11/Psmd3/Adrm1/Psmd14/Psmc2/Psmd1/Psmb10/Psmc4/Psmd6/Psmd4/Psmd9/Psmd8/Psma7/Psmc1/Psmc5/Psmb7/Psma3/Psmb2/Psmb5/Psmc3/Psmd2/Psmc6/Psmb6/Psma1/Psma4/Psmb1/Psma6/Psma5/Psma2/Psmb4/Psmb3/Psme4
