# Supplementary material for: Metabolic plasticity and optimal redox homeostasis are essential for efficient metastatic colonization
Source: Mol Metab. 2026 May 20;109:102382. doi: 10.1016/j.molmet.2026.102382 (PMC13240752; doi:10.1016/j.molmet.2026.102382)
Supplement: Multimedia component 4 [file mmc4.xlsx]

## Sheet: Sheet1
Genes	UPL probe #	Forward	Reverse
Zeb1	93	5´-AGGTGATCCAGCCAAACG-3´	5´-GGTGGCGTGGAGTCAGAG-3´
Cdh1	18	5´-ATCCTCGCCTGCTGATT-3´	5´-ACCACCGTTCTCCTCCGTA-3´
Vim	79	5´-TGCGCCAGCAGTATGAAA-3´	5´-GCCTCAGAGAGGTCAGCAAA-3´
Actb	56	5´-AAGGCCAACCGTGAAAAGAT-3´	5´-GTGGTACGACCAGAGGCATAC-3´
Hk1	58	5´-GTGGACGGGACGCTCTAC-3´	5´-TTCACTGTTTGGTGCATGATT-3´
Hk2	21	5´-CAACTCCGGATGGGACAG-3´	5´-CACACGGAAGTTGGTTCCTC-3´
Hk3	(SyberGreen)	5´-CTCTTTCCCATGCAAGCAGC-3´	5´-ATTCAGCTCCACTGCCTGTC-3´
Pfkp	(SyberGreen)	5´-CAGAGGAGGGCAAAGGAGTG-3´	5´-CCCTTCAGTTTGGCCGAGAT-3´
Pfkm	(SyberGreen)	5´-ATCGTAGACGCCATCACCAC-3´	5´-GACAGAGAGGTGACAAGGGC-3´
Pfkfb3	(SyberGreen)	5´-GATGCTGGTGTGTGTGAGGA-3´	5´-CTCCAGGCGTTGGACAAGAT-3´
Pkm2	(SyberGreen)	5´-GAAGGCGTCCGCAGGTTT-3´	5´-GAATCTCAATGCCCAGGTCAC-3´
Pklr	(SyberGreen)	5´-CAGCATCATTGCCACCATCG-3´	5´-TGGGAGAAGTTGAGTCGTGC-3´
Me1	(SyberGreen)	5´-TACGTGTTCCCTGGAGTTGC-3´	5´-GGATAGAGCCGGCCTTCTTG-3´
Me2	(SyberGreen)	5´-GCTCGCGGGAGGCTG-3´	5´-GGTAACAGCTCTTAGCCGGG-3´
Me3	(SyberGreen)	5´-GCTCCTCCGCATCATGAGAT-3´	5´-TGAGGTCAACACCCGGTAGA-3´
Idh1	(SyberGreen)	5´-ATATCCCCCGGCTAGTGACA-3´	5´-CCAGGCCCAGGAACAACAAA-3´
G6pdx	(SyberGreen)	5´-ATGCCTTCCACCAAGCTGAT-3´	5´-TCTTCTTCTTGGCCAGGTCAC-3´
Mitochondrial DNA copy number genes
Gapdh	9	5´-AGCTTGTCATCAACGGGAAG-3´	5´-TTTGATGTTAGTGGGGTCTCG-3´
mt-Tl1	(SyberGreen)	5´-CGTCCCCATTCTAATCGCCA-3´	5´-ATGGCGTCTGCAAATGGTTG-3´
mt-Rnr2	(SyberGreen)	5´-AATTTCGGTTGGGGTGACCT-3´	5´-AGGATTGCGCTGTTATCCCT-3´
